# Supplementary material for: Amino acid deprivation triggers a novel GCN2-independent response leading to the transcriptional reactivation of non-native DNA sequences
Source: PLoS One. 2018 Jul 18;13(7):e0200783. doi: 10.1371/journal.pone.0200783 (PMC6051655; doi:10.1371/journal.pone.0200783)
Supplement: S1 Table — (XLSX) [file pone.0200783.s008.xlsx]

## Sheet: Table S1
Composition of Full Medium, pH 7.2-7.4 (DMEM-based)
Inorganic Salts	complete medium [mg/L]
CaCl2・9H2O	265
Fe(NO3)3・9H2O	0.1
KCl	400
MgSO4(anhyd)	97.67
NaCl	4750
NaHCO3	3700
NaH2PO4	109
Vitamins	complete medium [mg/L]
D-Ca pantothenate	4
CholineChloride	4
Folic acid	4
I-inositol	7.2
Niacinamide	4
Riboflavin	0.4
Thiamine HCl	4
Pyridoxine HCl	4
Other Components	complete medium [mg/L]
D-Glucose	4500
Phenol red	14.93
HEPES	5958
Amino Acids (AA)	complete medium [mg/L]		complete medium [mM]	DMEM in the market [mM]
Glycine	30		0.4	0.4
L-Alanine	35.6		0.4
L-Serine	42		0.4	0.4
L-Threonine	95		0.798319	0.798319
L-Cystine 2HCl	63		0.201278	0.201278
L-Methionine	30		0.201342	0.201342
L-Glutamine	584		4	4
L-Asparagine	52.8		0.4
L-Glutamic Acid	58.8		0.4
L-Aspartic Acid	53.2		0.4
L-Valine	94		0.803419	0.803419
L-Leucine	105		0.801527	0.801527
L-Isoleucine	105		0.801527	0.801527
L-Phenylalanine	66		0.4	0.4
L-Tyrosine・２Na・２H2O	104		0.398467	0.398467
L-Tryptophan	16		0.0784314	0.0784314
L-Lysine-HCl	146		0.797814	0.797814
L-Arginine-HCl	84		0.398104	0.398104
L-Histidine HCl-H2O	42		0.2	0.2
L-Proline	46		0.4
Preparation of Medium
The medium was prepared using the Nutrition free DMEM:Zero (CODE: 09077-05) from Nacalai Tesque, inc, Kyoto, Japan, which contains Inorganic Salts, Vitamins, and other Components, as indicated above, except for Glucose and NaHCO3.
To Nutrition free DMEM:Zero we added Glucose and NaHCO3, and an AA mixture containing all AA, or all AA except one or two (Met/Cys) of them, in the amounts indicated above
AA, Glucose, and NaHCO3 were from Sigma
