# Supplementary material for: Amino acid deprivation triggers a novel GCN2-independent response leading to the transcriptional reactivation of non-native DNA sequences
Source: PLoS One. 2018 Jul 18;13(7):e0200783. doi: 10.1371/journal.pone.0200783 (PMC6051655; doi:10.1371/journal.pone.0200783)
Supplement: S2 Table — (XLSX) [file pone.0200783.s009.xlsx]

## Sheet: Table S2
Primers used for real-time PCR by the SYBR Green method (Roche Diagnostics)
Primer name	Primer sequence	Conc.	T.	Eff.	Length
hOA1 F	5’-CTGATGCCCCATGAAAACC-3’	0.25	56 °C	1.955	105
hOA1 R	5’-TGTGCTGGCATCAGAACC-3’	0.25	56 °C
hHDAC4 F	5’-GGTTTATTCTGATTGAGAACTGG-3’	0.50	56 °C	1.977	146
hHDAC4 R	5’-ATTGTAAACCACAGTGCTCGC-3’	0.50	56 °C
hCHOP F	5'-GAGCTGGAACCTGAGGAGAG-3'	0.25	56 °C	2	84
hCHOP R	5'-GCAGTTGGATCAGTCTGCTT-3'	0.25	56 °C
hATF4 F	5'-TCAGTCCCTCCAACAACAGC-3'	0.25	56 °C	2	127
hATF4 R	5'-TCTGGCATGGTTTCCAGGTC-3'	0.25	56 °C
hGCN2 F	5'-GGAGCAACAGTGGTTCCCAT-3'	0.25	56 °C	2	111
hGCN2 R	5'-GGCAAGGGAGGTCTGAAGTC-3'	0.25	56 °C
hARPC2 F	5’-GTCTGACTTCCTCAAGGTGC-3’	0.30	56 °C	2	153
hARPC2 R	5’-TCCAGTAGCAAGTGTTCCAGC-3’	0.30	56 °C
GFP F	5'-CTACCCCGACCACATGAAGC-3'	0.20	56 °C	1.95	105
GFP R	5'-GGTCTTGTAGTTGCCGTCGT-3'	0.20	56 °C
mHDAC4 F	5'-ACCTTCCCCATGTCAGTCCAG-3'	0.50	56 °C	1.86	80
mHDAC4 R	5'-TTCAACATCAGTGTGTCATACACAAGA-3'	0.50	56 °C
mCHOP F	5'-GCGACAGAGCCAGAATAACA-3'	0.25	56 °C	2	89
mCHOP R	5'-ACCAGGTTCTGCTTTCAGGT-3'	0.25	56 °C
mACTB F	5'-CCCTGAAGTACCCCATTGAA-3'	0.20	56 °C	1.996	193
mACTB R	5'-GGGGTGTTGAAGGTCTCAAA-3'	0.20	56 °C
Primers used for conventional PCR
Primer name	Primer sequence	Conc.	T.	Eff.	Length
hGCN2-EX1F	5'-CGAGCCTCCGGAGAGCTAC-3'	0.25	56 °C		194
hGCN2-EX1R	5'-GGCCCAATCTGGAAGTGTC-3'	0.25	56 °C
hGCN2-EX6F	5'-TCTTGTTCTAGGAACGTTTGG-3'	0.93	56 °C		188
hGCN2-EX6R	5'-TCCCAGATCAGAAATCCCAG-3'	0.99	56 °C
Conc.: primer concentration (mM); T.: annealing temperature (°C); Eff.: primer efficiency; Length: amplicon length (bp)
gRNAs used for for CRISPR/Cas9 system
Target ID	Target Sequence	Gene Symbol	Target Exon	Gene ID	Refseq ID	Species
HS0000052183	CGCGGACTTCCAAGACCTGCGG	EIF2AK4	1	440275	NM_001013703	Human
HS0000052185	ACCTGCGGCCGGACGCTTGCGG	EIF2AK4	1	440275	NM_001013703	Human
HS0000052239	GAACGGCTGCCATTCTACATGG	EIF2AK4	6	440275	NM_001013703	Human
