# Supplementary material for: Amino acid deprivation triggers a novel GCN2-independent response leading to the transcriptional reactivation of non-native DNA sequences
Source: PLoS One. 2018 Jul 18;13(7):e0200783. doi: 10.1371/journal.pone.0200783 (PMC6051655; doi:10.1371/journal.pone.0200783)
Supplement: S1 File — (XLSX) [file pone.0200783.s010.xlsx]

## Sheet: GO-BP_996 UP
Term	Overlap	P-value	Adjusted P-value	Old P-value	Old Adjusted P-value	Z-score	Combined Score	Genes
regulation of transcription from RNA polymerase II promoter	93/736	8.3751e-17	2.93652e-13	4.05566e-21	2.20709e-17	-6.13382	227.066	ZNF572;GMEB1;ZNF571;CDKN1A;ZNF251;BTG1;HNF4G;JMJD1C;TCF20;ZFP82;IKZF3;ZNF808;ZFP30;ZNF83;MYC;ZNF528;ZNF525;EP300;ZNF765;ZNF600;LRRFIP1;ZFP37;NKX3-1;ZNF484;ZNF121;ZNF19;KLF13;ZFP1;ZFP3;BAZ1B;MED26;MED7;ZNF717;DDIT3;ZSCAN21;ZNF879;ZNF436;ZNF510;CRK;ZNF311;BLZF1;ZNF398;ATF4;CEBPB;ZNF197;ZNF350;ZNF470;SATB2;TSHZ1;CEBPG;TGFBRAP1;NOP2;RNF6;ZNF22;AKAP17A;FOXO3;PHF21B;ZNF7;HIRA;ZNF229;ZNF286B;ZNF701;ZNF2…
negative regulation of transcription, DNA-templated	102/895	2.80097e-15	7.19083e-13	3.55639e-20	9.67695e-17	-6.65314	222.939	ZNF572;ZNF571;JMJD1C;ZFP30;ZNF83;EPC1;EP300;ZNF600;ZFP37;PIAS4;ZNF19;ZFP1;MSX2;ZFP3;ZBTB33;EREG;ZNF717;DDIT3;ZSCAN21;ZNF436;TRIB3;ZNF311;ATF4;ZNF398;GATA6;ZNF22;AKAP17A;ZNF24;GLIS2;PHF21B;ZNF701;ZNF425;ZKSCAN5;ZNF148;ZNF268;ZNF146;ZNF300;ZNF420;HEXIM1;CREBBP;ZNF263;ZNF383;CBX4;VDR;TIPARP;NR1D2;NR1D1;ZNF37A;BCL6;ZNF813;ZNF134;ZNF251;BTG1;BHLHE41;TCF20;RSF1;ZFP82;ZNF808;ZIC2;ZNF528;ZNF525;LRRFIP1;Z…
regulation of chromatin silencing	69/465	3.11605e-16	2.93652e-13	5.16499e-19	4.92511e-16	-4.85589	173.379	ZNF572;ZNF571;ZNF251;BTG1;JMJD1C;TCF20;ZFP82;ZNF808;ZFP30;ZNF83;ZNF528;ZNF525;EP300;ZNF765;ZNF600;ZFP37;NKX3-1;ZNF484;ZNF121;ZNF19;ZFP1;ZFP3;BAZ1B;ZNF717;DDIT3;ZSCAN21;ZNF879;ZNF436;ZNF510;ZNF311;ZNF398;ATF4;CEBPB;ZNF197;ZNF350;ZNF470;TGFBRAP1;RNF6;ZNF22;AKAP17A;PHF21B;ZNF7;HIRA;ZNF229;ZNF286B;ZNF701;ZNF227;ZKSCAN5;ZNF623;ZNF468;ZNF226;ZNF501;ZNF621;ZNF268;ZNF146;ZNF300;ZNF420;ZNF585A;CREBBP;ZNF2…
regulation of transcription by pheromones	68/460	6.27193e-16	2.93652e-13	1.14366e-18	4.92511e-16	-4.83558	169.271	ZNF572;ZNF571;ZNF251;BTG1;JMJD1C;TCF20;ZFP82;ZNF808;ZFP30;ZNF83;ZNF528;ZNF525;EP300;ZNF765;ZNF600;ZFP37;NKX3-1;ZNF484;ZNF121;ZNF19;ZFP1;ZFP3;BAZ1B;ZNF717;DDIT3;ZSCAN21;ZNF879;ZNF436;ZNF510;ZNF311;ZNF398;ATF4;CEBPB;ZNF197;ZNF350;ZNF470;TGFBRAP1;RNF6;ZNF22;AKAP17A;PHF21B;ZNF7;ZNF229;ZNF286B;ZNF701;ZNF227;ZKSCAN5;ZNF623;ZNF468;ZNF226;ZNF501;ZNF621;ZNF268;ZNF146;ZNF300;ZNF420;ZNF585A;CREBBP;ZNF263;ZN…
regulation of transcription by carbon monoxide	68/460	6.27193e-16	2.93652e-13	1.14366e-18	4.92511e-16	-4.83256	169.165	ZNF572;ZNF571;ZNF251;BTG1;JMJD1C;TCF20;ZFP82;ZNF808;ZFP30;ZNF83;ZNF528;ZNF525;EP300;ZNF765;ZNF600;ZFP37;NKX3-1;ZNF484;ZNF121;ZNF19;ZFP1;ZFP3;BAZ1B;ZNF717;DDIT3;ZSCAN21;ZNF879;ZNF436;ZNF510;ZNF311;ZNF398;ATF4;CEBPB;ZNF197;ZNF350;ZNF470;TGFBRAP1;RNF6;ZNF22;AKAP17A;PHF21B;ZNF7;ZNF229;ZNF286B;ZNF701;ZNF227;ZKSCAN5;ZNF623;ZNF468;ZNF226;ZNF501;ZNF621;ZNF268;ZNF146;ZNF300;ZNF420;ZNF585A;CREBBP;ZNF263;ZN…
regulation of antisense RNA transcription	68/460	6.27193e-16	2.93652e-13	1.14366e-18	4.92511e-16	-4.8296	169.061	ZNF572;ZNF571;ZNF251;BTG1;JMJD1C;TCF20;ZFP82;ZNF808;ZFP30;ZNF83;ZNF528;ZNF525;EP300;ZNF765;ZNF600;ZFP37;NKX3-1;ZNF484;ZNF121;ZNF19;ZFP1;ZFP3;BAZ1B;ZNF717;DDIT3;ZSCAN21;ZNF879;ZNF436;ZNF510;ZNF311;ZNF398;ATF4;CEBPB;ZNF197;ZNF350;ZNF470;TGFBRAP1;RNF6;ZNF22;AKAP17A;PHF21B;ZNF7;ZNF229;ZNF286B;ZNF701;ZNF227;ZKSCAN5;ZNF623;ZNF468;ZNF226;ZNF501;ZNF621;ZNF268;ZNF146;ZNF300;ZNF420;ZNF585A;CREBBP;ZNF263;ZN…
regulation of transcription by glucose	68/461	7.01483e-16	2.93652e-13	1.26703e-18	4.92511e-16	-4.84283	168.982	ZNF572;ZNF571;ZNF251;BTG1;JMJD1C;TCF20;ZFP82;ZNF808;ZFP30;ZNF83;ZNF528;ZNF525;EP300;ZNF765;ZNF600;ZFP37;NKX3-1;ZNF484;ZNF121;ZNF19;ZFP1;ZFP3;BAZ1B;ZNF717;DDIT3;ZSCAN21;ZNF879;ZNF436;ZNF510;ZNF311;ZNF398;ATF4;CEBPB;ZNF197;ZNF350;ZNF470;TGFBRAP1;RNF6;ZNF22;AKAP17A;PHF21B;ZNF7;ZNF229;ZNF286B;ZNF701;ZNF227;ZKSCAN5;ZNF623;ZNF468;ZNF226;ZNF501;ZNF621;ZNF268;ZNF146;ZNF300;ZNF420;ZNF585A;CREBBP;ZNF263;ZN…
chromatin organization involved in regulation of transcription	68/460	6.27193e-16	2.93652e-13	1.14366e-18	4.92511e-16	-4.82673	168.961	ZNF572;ZNF571;ZNF251;BTG1;JMJD1C;TCF20;ZFP82;ZNF808;ZFP30;ZNF83;ZNF528;ZNF525;EP300;ZNF765;ZNF600;ZFP37;NKX3-1;ZNF484;ZNF121;ZNF19;ZFP1;ZFP3;BAZ1B;ZNF717;DDIT3;ZSCAN21;ZNF879;ZNF436;ZNF510;ZNF311;ZNF398;ATF4;CEBPB;ZNF197;ZNF350;ZNF470;TGFBRAP1;RNF6;ZNF22;AKAP17A;PHF21B;ZNF7;ZNF229;ZNF286B;ZNF701;ZNF227;ZKSCAN5;ZNF623;ZNF468;ZNF226;ZNF501;ZNF621;ZNF268;ZNF146;ZNF300;ZNF420;ZNF585A;CREBBP;ZNF263;ZN…
regulation of transcription from RNA polymerase V promoter	68/460	6.27193e-16	2.93652e-13	1.14366e-18	4.92511e-16	-4.82449	168.883	ZNF572;ZNF571;ZNF251;BTG1;JMJD1C;TCF20;ZFP82;ZNF808;ZFP30;ZNF83;ZNF528;ZNF525;EP300;ZNF765;ZNF600;ZFP37;NKX3-1;ZNF484;ZNF121;ZNF19;ZFP1;ZFP3;BAZ1B;ZNF717;DDIT3;ZSCAN21;ZNF879;ZNF436;ZNF510;ZNF311;ZNF398;ATF4;CEBPB;ZNF197;ZNF350;ZNF470;TGFBRAP1;RNF6;ZNF22;AKAP17A;PHF21B;ZNF7;ZNF229;ZNF286B;ZNF701;ZNF227;ZKSCAN5;ZNF623;ZNF468;ZNF226;ZNF501;ZNF621;ZNF268;ZNF146;ZNF300;ZNF420;ZNF585A;CREBBP;ZNF263;ZN…
regulation of transcription during mitotic cell cycle	68/460	6.27193e-16	2.93652e-13	1.14366e-18	4.92511e-16	-4.82041	168.74	ZNF572;ZNF571;ZNF251;BTG1;JMJD1C;TCF20;ZFP82;ZNF808;ZFP30;ZNF83;ZNF528;ZNF525;EP300;ZNF765;ZNF600;ZFP37;NKX3-1;ZNF484;ZNF121;ZNF19;ZFP1;ZFP3;BAZ1B;ZNF717;DDIT3;ZSCAN21;ZNF879;ZNF436;ZNF510;ZNF311;ZNF398;ATF4;CEBPB;ZNF197;ZNF350;ZNF470;TGFBRAP1;RNF6;ZNF22;AKAP17A;PHF21B;ZNF7;ZNF229;ZNF286B;ZNF701;ZNF227;ZKSCAN5;ZNF623;ZNF468;ZNF226;ZNF501;ZNF621;ZNF268;ZNF146;ZNF300;ZNF420;ZNF585A;CREBBP;ZNF263;ZN…
regulation of transcription by galactose	68/460	6.27193e-16	2.93652e-13	1.14366e-18	4.92511e-16	-4.81973	168.716	ZNF572;ZNF571;ZNF251;BTG1;JMJD1C;TCF20;ZFP82;ZNF808;ZFP30;ZNF83;ZNF528;ZNF525;EP300;ZNF765;ZNF600;ZFP37;NKX3-1;ZNF484;ZNF121;ZNF19;ZFP1;ZFP3;BAZ1B;ZNF717;DDIT3;ZSCAN21;ZNF879;ZNF436;ZNF510;ZNF311;ZNF398;ATF4;CEBPB;ZNF197;ZNF350;ZNF470;TGFBRAP1;RNF6;ZNF22;AKAP17A;PHF21B;ZNF7;ZNF229;ZNF286B;ZNF701;ZNF227;ZKSCAN5;ZNF623;ZNF468;ZNF226;ZNF501;ZNF621;ZNF268;ZNF146;ZNF300;ZNF420;ZNF585A;CREBBP;ZNF263;ZN…
regulation of DNA-templated transcription, termination	68/461	7.01483e-16	2.93652e-13	1.26703e-18	4.92511e-16	-4.83496	168.708	ZNF572;ZNF571;ZNF251;BTG1;JMJD1C;TCF20;ZFP82;ZNF808;ZFP30;ZNF83;ZNF528;ZNF525;EP300;ZNF765;ZNF600;ZFP37;NKX3-1;ZNF484;ZNF121;ZNF19;ZFP1;ZFP3;BAZ1B;ZNF717;DDIT3;ZSCAN21;ZNF879;ZNF436;ZNF510;ZNF311;ZNF398;ATF4;CEBPB;ZNF197;ZNF350;ZNF470;TGFBRAP1;RNF6;ZNF22;AKAP17A;PHF21B;ZNF7;ZNF229;ZNF286B;ZNF701;ZNF227;ZKSCAN5;ZNF623;ZNF468;ZNF226;ZNF501;ZNF621;ZNF268;ZNF146;ZNF300;ZNF420;ZNF585A;CREBBP;ZNF263;ZN…
regulation of mating-type specific transcription, DNA-templated	68/460	6.27193e-16	2.93652e-13	1.14366e-18	4.92511e-16	-4.81864	168.678	ZNF572;ZNF571;ZNF251;BTG1;JMJD1C;TCF20;ZFP82;ZNF808;ZFP30;ZNF83;ZNF528;ZNF525;EP300;ZNF765;ZNF600;ZFP37;NKX3-1;ZNF484;ZNF121;ZNF19;ZFP1;ZFP3;BAZ1B;ZNF717;DDIT3;ZSCAN21;ZNF879;ZNF436;ZNF510;ZNF311;ZNF398;ATF4;CEBPB;ZNF197;ZNF350;ZNF470;TGFBRAP1;RNF6;ZNF22;AKAP17A;PHF21B;ZNF7;ZNF229;ZNF286B;ZNF701;ZNF227;ZKSCAN5;ZNF623;ZNF468;ZNF226;ZNF501;ZNF621;ZNF268;ZNF146;ZNF300;ZNF420;ZNF585A;CREBBP;ZNF263;ZN…
regulation of transcription from mitochondrial promoter	68/460	6.27193e-16	2.93652e-13	1.14366e-18	4.92511e-16	-4.81203	168.447	ZNF572;ZNF571;ZNF251;BTG1;JMJD1C;TCF20;ZFP82;ZNF808;ZFP30;ZNF83;ZNF528;ZNF525;EP300;ZNF765;ZNF600;ZFP37;NKX3-1;ZNF484;ZNF121;ZNF19;ZFP1;ZFP3;BAZ1B;ZNF717;DDIT3;ZSCAN21;ZNF879;ZNF436;ZNF510;ZNF311;ZNF398;ATF4;CEBPB;ZNF197;ZNF350;ZNF470;TGFBRAP1;RNF6;ZNF22;AKAP17A;PHF21B;ZNF7;ZNF229;ZNF286B;ZNF701;ZNF227;ZKSCAN5;ZNF623;ZNF468;ZNF226;ZNF501;ZNF621;ZNF268;ZNF146;ZNF300;ZNF420;ZNF585A;CREBBP;ZNF263;ZN…
nitrogen catabolite regulation of transcription	68/464	9.7924e-16	3.33064e-13	1.71995e-18	5.50588e-16	-4.85355	167.738	ZNF572;ZNF571;ZNF251;BTG1;JMJD1C;TCF20;ZFP82;ZNF808;ZFP30;ZNF83;ZNF528;ZNF525;EP300;ZNF765;ZNF600;ZFP37;NKX3-1;ZNF484;ZNF121;ZNF19;ZFP1;ZFP3;BAZ1B;ZNF717;DDIT3;ZSCAN21;ZNF879;ZNF436;ZNF510;ZNF311;ZNF398;ATF4;CEBPB;ZNF197;ZNF350;ZNF470;TGFBRAP1;RNF6;ZNF22;AKAP17A;PHF21B;ZNF7;ZNF229;ZNF286B;ZNF701;ZNF227;ZKSCAN5;ZNF623;ZNF468;ZNF226;ZNF501;ZNF621;ZNF268;ZNF146;ZNF300;ZNF420;ZNF585A;CREBBP;ZNF263;ZN…
carbon catabolite regulation of transcription	68/464	9.7924e-16	3.33064e-13	1.71995e-18	5.50588e-16	-4.85336	167.731	ZNF572;ZNF571;ZNF251;BTG1;JMJD1C;TCF20;ZFP82;ZNF808;ZFP30;ZNF83;ZNF528;ZNF525;EP300;ZNF765;ZNF600;ZFP37;NKX3-1;ZNF484;ZNF121;ZNF19;ZFP1;ZFP3;BAZ1B;ZNF717;DDIT3;ZSCAN21;ZNF879;ZNF436;ZNF510;ZNF311;ZNF398;ATF4;CEBPB;ZNF197;ZNF350;ZNF470;TGFBRAP1;RNF6;ZNF22;AKAP17A;PHF21B;ZNF7;ZNF229;ZNF286B;ZNF701;ZNF227;ZKSCAN5;ZNF623;ZNF468;ZNF226;ZNF501;ZNF621;ZNF268;ZNF146;ZNF300;ZNF420;ZNF585A;CREBBP;ZNF263;ZN…
regulation of chromatin-mediated maintenance of transcription	68/462	7.84278e-16	3.0486e-13	1.4033e-18	5.09117e-16	-4.80981	167.294	ZNF572;ZNF571;ZNF251;BTG1;JMJD1C;TCF20;ZFP82;ZNF808;ZFP30;ZNF83;ZNF528;ZNF525;EP300;ZNF765;ZNF600;ZFP37;NKX3-1;ZNF484;ZNF121;ZNF19;ZFP1;ZFP3;BAZ1B;ZNF717;DDIT3;ZSCAN21;ZNF879;ZNF436;ZNF510;ZNF311;ZNF398;ATF4;CEBPB;ZNF197;ZNF350;ZNF470;TGFBRAP1;RNF6;ZNF22;AKAP17A;PHF21B;ZNF7;ZNF229;ZNF286B;ZNF701;ZNF227;ZKSCAN5;ZNF623;ZNF468;ZNF226;ZNF501;ZNF621;ZNF268;ZNF146;ZNF300;ZNF420;ZNF585A;CREBBP;ZNF263;ZN…
regulation of DNA-templated transcription in response to stress	68/465	1.0936e-15	3.50079e-13	1.90335e-18	5.75447e-16	-4.83196	166.458	ZNF572;ZNF571;ZNF251;BTG1;JMJD1C;TCF20;ZFP82;ZNF808;ZFP30;ZNF83;ZNF528;ZNF525;EP300;ZNF765;ZNF600;ZFP37;NKX3-1;ZNF484;ZNF121;ZNF19;ZFP1;ZFP3;BAZ1B;ZNF717;DDIT3;ZSCAN21;ZNF879;ZNF436;ZNF510;ZNF311;ZNF398;ATF4;CEBPB;ZNF197;ZNF350;ZNF470;TGFBRAP1;RNF6;ZNF22;AKAP17A;PHF21B;ZNF7;ZNF229;ZNF286B;ZNF701;ZNF227;ZKSCAN5;ZNF623;ZNF468;ZNF226;ZNF501;ZNF621;ZNF268;ZNF146;ZNF300;ZNF420;ZNF585A;CREBBP;ZNF263;ZN…
regulation of transcription from RNA polymerase I promoter	68/466	1.22086e-15	3.69105e-13	2.10573e-18	6.03124e-16	-4.84425	166.348	ZNF572;ZNF571;ZNF251;BTG1;JMJD1C;TCF20;ZFP82;ZNF808;ZFP30;ZNF83;ZNF528;ZNF525;EP300;ZNF765;ZNF600;ZFP37;NKX3-1;ZNF484;ZNF121;ZNF19;ZFP1;ZFP3;BAZ1B;ZNF717;DDIT3;ZSCAN21;ZNF879;ZNF436;ZNF510;ZNF311;ZNF398;ATF4;CEBPB;ZNF197;ZNF350;ZNF470;TGFBRAP1;RNF6;ZNF22;AKAP17A;PHF21B;ZNF7;ZNF229;ZNF286B;ZNF701;ZNF227;ZKSCAN5;ZNF623;ZNF468;ZNF226;ZNF501;ZNF621;ZNF268;ZNF146;ZNF300;ZNF420;ZNF585A;CREBBP;ZNF263;ZN…
regulation of transcription from RNA polymerase III promoter	68/469	1.69485e-15	4.6117e-13	2.84666e-18	7.37691e-16	-4.85923	165.268	ZNF572;ZNF571;ZNF251;BTG1;JMJD1C;TCF20;ZFP82;ZNF808;ZFP30;ZNF83;ZNF528;ZNF525;EP300;ZNF765;ZNF600;ZFP37;NKX3-1;ZNF484;ZNF121;ZNF19;ZFP1;ZFP3;BAZ1B;ZNF717;DDIT3;ZSCAN21;ZNF879;ZNF436;ZNF510;ZNF311;ZNF398;ATF4;CEBPB;ZNF197;ZNF350;ZNF470;TGFBRAP1;RNF6;ZNF22;AKAP17A;PHF21B;ZNF7;ZNF229;ZNF286B;ZNF701;ZNF227;ZKSCAN5;ZNF623;ZNF468;ZNF226;ZNF501;ZNF621;ZNF268;ZNF146;ZNF300;ZNF420;ZNF585A;CREBBP;ZNF263;ZN…
regulation of DNA-templated transcription, elongation	68/469	1.69485e-15	4.6117e-13	2.84666e-18	7.37691e-16	-4.85634	165.17	ZNF572;ZNF571;ZNF251;BTG1;JMJD1C;TCF20;ZFP82;ZNF808;ZFP30;ZNF83;ZNF528;ZNF525;EP300;ZNF765;ZNF600;ZFP37;NKX3-1;ZNF484;ZNF121;ZNF19;ZFP1;ZFP3;BAZ1B;ZNF717;DDIT3;ZSCAN21;ZNF879;ZNF436;ZNF510;ZNF311;ZNF398;ATF4;CEBPB;ZNF197;ZNF350;ZNF470;TGFBRAP1;RNF6;ZNF22;AKAP17A;PHF21B;ZNF7;ZNF229;ZNF286B;ZNF701;ZNF227;ZKSCAN5;ZNF623;ZNF468;ZNF226;ZNF501;ZNF621;ZNF268;ZNF146;ZNF300;ZNF420;ZNF585A;CREBBP;ZNF263;ZN…
regulation of transcription involved in G1/S transition of mitotic cell cycle	73/557	3.22071e-14	7.62049e-12	2.14611e-17	5.07787e-15	-5.26879	163.683	ZNF572;ZNF571;CDKN1A;ZNF251;BTG1;JMJD1C;TCF20;ZFP82;ZNF808;ZFP30;ZNF83;MYC;ZNF528;ZNF525;EP300;ZNF765;ZNF600;ZFP37;NKX3-1;KLF11;ZNF484;ZNF121;ZNF19;ZFP1;ZFP3;BAZ1B;ZNF717;DDIT3;ZSCAN21;ZNF879;ZNF436;ZNF510;ZNF311;ZNF398;ATF4;CEBPB;ZNF197;ZNF350;ZNF470;TGFBRAP1;RNF6;ZNF22;AKAP17A;RGPD4;PHF21B;ZNF7;ZNF229;EIF4EBP1;ZNF286B;ZNF701;ZNF227;ZKSCAN5;ZNF623;ZNF468;ZNF226;ZNF501;ZNF621;ZNF268;ZNF146;ZNF300…
regulation of DNA-templated transcription, initiation	68/474	2.90699e-15	7.19083e-13	4.67956e-18	1.15755e-15	-4.88486	163.504	ZNF572;ZNF571;ZNF251;BTG1;JMJD1C;TCF20;ZFP82;ZNF808;ZFP30;ZNF83;ZNF528;ZNF525;EP300;ZNF765;ZNF600;ZFP37;NKX3-1;ZNF484;ZNF121;ZNF19;ZFP1;ZFP3;BAZ1B;ZNF717;DDIT3;ZSCAN21;ZNF879;ZNF436;ZNF510;ZNF311;ZNF398;ATF4;CEBPB;ZNF197;ZNF350;ZNF470;TGFBRAP1;RNF6;ZNF22;AKAP17A;PHF21B;ZNF7;ZNF229;ZNF286B;ZNF701;ZNF227;ZKSCAN5;ZNF623;ZNF468;ZNF226;ZNF501;ZNF621;ZNF268;ZNF146;ZNF300;ZNF420;ZNF585A;CREBBP;ZNF263;ZN…
regulation of transcription, DNA-templated	70/529	6.89008e-14	1.56232e-11	6.72771e-17	1.52551e-14	-5.29332	160.42	ZNF572;ZNF571;ZNF251;BTG1;JMJD1C;TCF20;ZFP82;ZNF808;ZFP30;ZNF83;MYC;ZNF528;ZNF525;EP300;ZNF765;ZNF600;ZFP37;NKX3-1;ZNF484;ZNF121;ZNF19;ZFP1;ZFP3;BAZ1B;ZNF717;DDIT3;ZSCAN21;ZNF879;ZNF436;ZNF510;ZNF311;ZNF398;ATF4;CEBPB;ZNF197;ZNF350;ZNF470;TGFBRAP1;RNF6;ZNF22;AKAP17A;PHF21B;ZFP36L1;ZNF7;ZNF229;ZNF286B;ZNF701;ZNF227;ZKSCAN5;ZNF623;ZNF468;ZNF226;ZNF501;ZNF621;ZNF268;ZNF146;ZNF300;ZNF420;ZNF585A;CREB…
positive regulation of transcription, DNA-templated	96/1004	4.92452e-10	1.03074e-07	1.98154e-14	4.14752e-12	-7.1843	153.971	ZNF496;ZNF572;ZNF571;PID1;ZNF251;BTG1;JMJD1C;TCF20;RSF1;ZFP82;ETS1;FGF2;ZXDA;ZNF808;ZIC2;SFR1;ZFP30;ZNF83;MYC;LAMP3;ZNF528;EPC1;EP300;ZNF525;ZNF600;ZNF765;ATXN7L3;ZFP37;NKX3-1;ZNF484;ZNF121;ZNF19;ZFP1;ZFP3;RHOG;ANK2;BAZ1B;RGMB;DKK1;TERF2;ZNF717;DDIT3;ZNF879;ZSCAN21;ZNF436;ZNF510;ZNF311;ATF4;ZNF398;CEBPB;ZNF197;ZNF350;ZNF470;TGFBRAP1;GATA6;ZNF22;RNF6;BCL10;AKAP17A;FOXO3;GLIS2;PHF21B;ZNF7;NRIP1;ZNF…
regulation of transcription involved in G2/M transition of mitotic cell cycle	71/583	2.68549e-12	5.84578e-10	1.96138e-15	4.26952e-13	-5.37752	143.274	ZNF572;ZNF571;CDKN1A;ZNF251;BTG1;JMJD1C;TCF20;ZFP82;ZNF808;ZFP30;ZNF83;ZNF528;ZNF525;EP300;ZNF765;ZNF600;PHLDA1;ZFP37;NKX3-1;ZNF484;ZNF121;ZNF19;ZFP1;ZFP3;HAUS3;BAZ1B;ZNF717;DDIT3;ZSCAN21;ZNF879;ZNF436;ZNF510;ZNF311;ZNF398;ATF4;CEBPB;ZNF197;ZNF350;ZNF470;TGFBRAP1;RNF6;ZNF22;AKAP17A;PHF21B;ZNF7;ZNF229;ZNF286B;ZNF701;ZNF227;ZKSCAN5;ZNF623;ZNF468;ZNF226;ZNF501;ZNF621;ZNF268;ZNF146;ZNF300;ZNF420;ZNF5…
negative regulation of transcription from RNA polymerase II promoter	78/991	4.04046e-05	0.00785292	3.45516e-08	6.96407e-06	-7.13309	72.1624	ZNF177;GMEB1;CDKN1A;BHLHE41;HNF4G;RSF1;IKZF3;IRF2BPL;ZIC2;MYC;EPC1;EP300;LRRFIP1;ZNF567;ZNF202;NKX3-1;DACT1;KLF10;PIAS4;PRMT6;KLF11;KLF13;MSX2;ZBTB33;MED26;DKK1;EREG;MED7;ZEB2;ZNF639;DDIT3;TRIB3;CRK;CGGBP1;BLZF1;ZNF350;SATB2;TSHZ1;CEBPG;NOP2;GATA6;DDX20;ZNF24;FOXO3;GLIS2;HIRA;NFIL3;NRIP1;ZNF425;ZNF148;ZNF268;ZBED4;ZNF189;HEXIM1;CREBBP;ZNF263;PCGF6;CBX4;VDR;NR1D2;WWP2;NR1D1;KLF4;VEGFA;SMAD7;FOSL1;…
positive regulation of transcription from RNA polymerase II promoter	81/1175	0.00180879	0.108001	3.07562e-06	0.000577156	-7.42421	46.8846	ZNF496;FOXA1;CSRNP2;GMEB1;CDKN1A;PID1;CCNT1;SERPINE1;HNF4G;MED19;RSF1;TRIAP1;IKZF3;ETS1;FGF2;IRF2BPL;ZXDA;ZIC2;SFR1;MYC;EPC1;EP300;LRRFIP1;ZNF567;ATXN7L3;NKX3-1;KLF13;RIPK2;RHOG;RGMB;MED26;ETV5;MED7;SENP1;ZEB2;ZNF639;DDIT3;ZSCAN21;ARHGEF2;CRK;BLZF1;ATF4;ZNF398;CEBPB;ZNF350;SATB2;TSHZ1;CEBPG;NOP2;GATA6;RNF6;BCL10;ZNF24;FOXO3;GLIS2;HIRA;NRIP1;ZBED4;ZBED3;CREBBP;FZD5;VDR;SS18L1;NR1D2;NR1D1;KLF4;VEGF…
negative regulation of G1/S transition of mitotic cell cycle by negative regulation of transcription from RNA polymerase II promoter	44/496	0.000158046	0.0289613	2.65307e-06	0.000515643	-5.2404	45.8672	ZNF177;CDKN1A;ZNF350;DCUN1D3;GATA6;BHLHE41;DDX20;FOXO3;GLIS2;IRF2BPL;NFIL3;MYC;NRIP1;EPC1;EP300;ZNF567;ZNF148;ZNF268;ZNF202;DACT1;ZNF189;HEXIM1;KLF10;KLF11;CREBBP;MSX2;CBX4;VDR;WWP2;NR1D1;KLF4;DKK1;VEGFA;SMAD7;ZEB2;PER3;BCL6;DDIT3;SNAI2;ZNF613;TAF7;TRIB3;CGGBP1;GZF1
negative regulation of transcription elongation from RNA polymerase II promoter	43/487	0.000206886	0.0289613	3.86196e-06	0.000624227	-5.21054	44.2028	ZNF177;ZNF350;GATA6;BHLHE41;DDX20;FOXO3;GLIS2;IRF2BPL;NFIL3;MYC;NRIP1;EPC1;EP300;ZNF567;ZNF148;ZNF268;ZNF202;DACT1;ZNF189;HEXIM1;KLF10;KLF11;CREBBP;MSX2;CBX4;VDR;WWP2;NR1D1;KLF4;DKK1;VEGFA;SMAD7;RNF168;ZEB2;PER3;BCL6;DDIT3;SNAI2;ZNF613;TAF7;TRIB3;CGGBP1;GZF1
regulation of reactive oxygen species metabolic process by negative regulation of transcription from RNA polymerase II promoter	43/492	0.000257851	0.0289613	4.90409e-06	0.000624227	-5.19511	42.9279	ZNF177;PID1;ZNF350;GATA6;BHLHE41;DDX20;FOXO3;GLIS2;IRF2BPL;NFIL3;MYC;NRIP1;EPC1;EP300;ZNF567;ZNF148;ZNF268;ZNF202;DACT1;ZNF189;HEXIM1;KLF10;KLF11;CREBBP;MSX2;CBX4;VDR;WWP2;NR1D1;KLF4;DKK1;VEGFA;SMAD7;ZEB2;PER3;BCL6;DDIT3;SNAI2;ZNF613;TAF7;TRIB3;CGGBP1;GZF1
negative regulation of phosphatidylserine biosynthetic process by negative regulation of transcription from RNA polymerase II promoter	42/481	0.000308544	0.0289613	6.47468e-06	0.000624227	-5.09895	41.2181	ZNF177;ZNF350;GATA6;BHLHE41;DDX20;FOXO3;GLIS2;IRF2BPL;NFIL3;MYC;NRIP1;EPC1;EP300;ZNF567;ZNF148;ZNF268;ZNF202;DACT1;ZNF189;HEXIM1;KLF10;KLF11;CREBBP;MSX2;CBX4;VDR;WWP2;NR1D1;KLF4;DKK1;VEGFA;SMAD7;ZEB2;PER3;BCL6;DDIT3;SNAI2;ZNF613;TAF7;TRIB3;CGGBP1;GZF1
negative regulation of phosphatidylcholine biosynthetic process by negative regulation of transcription from RNA polymerase II promoter	42/481	0.000308544	0.0289613	6.47468e-06	0.000624227	-5.09319	41.1715	ZNF177;ZNF350;GATA6;BHLHE41;DDX20;FOXO3;GLIS2;IRF2BPL;NFIL3;MYC;NRIP1;EPC1;EP300;ZNF567;ZNF148;ZNF268;ZNF202;DACT1;ZNF189;HEXIM1;KLF10;KLF11;CREBBP;MSX2;CBX4;VDR;WWP2;NR1D1;KLF4;DKK1;VEGFA;SMAD7;ZEB2;PER3;BCL6;DDIT3;SNAI2;ZNF613;TAF7;TRIB3;CGGBP1;GZF1
negative regulation of termination of RNA polymerase II transcription, poly(A)-coupled	42/481	0.000308544	0.0289613	6.47468e-06	0.000624227	-5.09273	41.1678	ZNF177;ZNF350;GATA6;BHLHE41;DDX20;FOXO3;GLIS2;IRF2BPL;NFIL3;MYC;NRIP1;EPC1;EP300;ZNF567;ZNF148;ZNF268;ZNF202;DACT1;ZNF189;HEXIM1;KLF10;KLF11;CREBBP;MSX2;CBX4;VDR;WWP2;NR1D1;KLF4;DKK1;VEGFA;SMAD7;ZEB2;PER3;BCL6;DDIT3;SNAI2;ZNF613;TAF7;TRIB3;CGGBP1;GZF1
negative regulation of oligopeptide transport by negative regulation of transcription from RNA polymerase II promoter	42/481	0.000308544	0.0289613	6.47468e-06	0.000624227	-5.08661	41.1184	ZNF177;ZNF350;GATA6;BHLHE41;DDX20;FOXO3;GLIS2;IRF2BPL;NFIL3;MYC;NRIP1;EPC1;EP300;ZNF567;ZNF148;ZNF268;ZNF202;DACT1;ZNF189;HEXIM1;KLF10;KLF11;CREBBP;MSX2;CBX4;VDR;WWP2;NR1D1;KLF4;DKK1;VEGFA;SMAD7;ZEB2;PER3;BCL6;DDIT3;SNAI2;ZNF613;TAF7;TRIB3;CGGBP1;GZF1
regulation of glycolytic process by negative regulation of transcription from RNA polymerase II promoter	42/481	0.000308544	0.0289613	6.47468e-06	0.000624227	-5.08474	41.1033	ZNF177;ZNF350;GATA6;BHLHE41;DDX20;FOXO3;GLIS2;IRF2BPL;NFIL3;MYC;NRIP1;EPC1;EP300;ZNF567;ZNF148;ZNF268;ZNF202;DACT1;ZNF189;HEXIM1;KLF10;KLF11;CREBBP;MSX2;CBX4;VDR;WWP2;NR1D1;KLF4;DKK1;VEGFA;SMAD7;ZEB2;PER3;BCL6;DDIT3;SNAI2;ZNF613;TAF7;TRIB3;CGGBP1;GZF1
negative regulation of transcription from RNA polymerase II promoter in response to copper ion	42/481	0.000308544	0.0289613	6.47468e-06	0.000624227	-5.08112	41.074	ZNF177;ZNF350;GATA6;BHLHE41;DDX20;FOXO3;GLIS2;IRF2BPL;NFIL3;MYC;NRIP1;EPC1;EP300;ZNF567;ZNF148;ZNF268;ZNF202;DACT1;ZNF189;HEXIM1;KLF10;KLF11;CREBBP;MSX2;CBX4;VDR;WWP2;NR1D1;KLF4;DKK1;VEGFA;SMAD7;ZEB2;PER3;BCL6;DDIT3;SNAI2;ZNF613;TAF7;TRIB3;CGGBP1;GZF1
negative regulation of transcription from RNA polymerase II promoter in response to iron	42/481	0.000308544	0.0289613	6.47468e-06	0.000624227	-5.07766	41.046	ZNF177;ZNF350;GATA6;BHLHE41;DDX20;FOXO3;GLIS2;IRF2BPL;NFIL3;MYC;NRIP1;EPC1;EP300;ZNF567;ZNF148;ZNF268;ZNF202;DACT1;ZNF189;HEXIM1;KLF10;KLF11;CREBBP;MSX2;CBX4;VDR;WWP2;NR1D1;KLF4;DKK1;VEGFA;SMAD7;ZEB2;PER3;BCL6;DDIT3;SNAI2;ZNF613;TAF7;TRIB3;CGGBP1;GZF1
negative regulation of filamentous growth of a population of unicellular organisms in response to starvation by negative regulation of transcription from RNA polymerase II promoter	42/481	0.000308544	0.0289613	6.47468e-06	0.000624227	-5.07635	41.0354	ZNF177;ZNF350;GATA6;BHLHE41;DDX20;FOXO3;GLIS2;IRF2BPL;NFIL3;MYC;NRIP1;EPC1;EP300;ZNF567;ZNF148;ZNF268;ZNF202;DACT1;ZNF189;HEXIM1;KLF10;KLF11;CREBBP;MSX2;CBX4;VDR;WWP2;NR1D1;KLF4;DKK1;VEGFA;SMAD7;ZEB2;PER3;BCL6;DDIT3;SNAI2;ZNF613;TAF7;TRIB3;CGGBP1;GZF1
negative regulation of cellular response to alkaline pH by negative regulation of transcription from RNA polymerase II promoter	42/481	0.000308544	0.0289613	6.47468e-06	0.000624227	-5.07598	41.0325	ZNF177;ZNF350;GATA6;BHLHE41;DDX20;FOXO3;GLIS2;IRF2BPL;NFIL3;MYC;NRIP1;EPC1;EP300;ZNF567;ZNF148;ZNF268;ZNF202;DACT1;ZNF189;HEXIM1;KLF10;KLF11;CREBBP;MSX2;CBX4;VDR;WWP2;NR1D1;KLF4;DKK1;VEGFA;SMAD7;ZEB2;PER3;BCL6;DDIT3;SNAI2;ZNF613;TAF7;TRIB3;CGGBP1;GZF1
negative regulation of mating type switching by negative regulation of transcription from RNA polymerase II promoter	42/481	0.000308544	0.0289613	6.47468e-06	0.000624227	-5.07194	40.9998	ZNF177;ZNF350;GATA6;BHLHE41;DDX20;FOXO3;GLIS2;IRF2BPL;NFIL3;MYC;NRIP1;EPC1;EP300;ZNF567;ZNF148;ZNF268;ZNF202;DACT1;ZNF189;HEXIM1;KLF10;KLF11;CREBBP;MSX2;CBX4;VDR;WWP2;NR1D1;KLF4;DKK1;VEGFA;SMAD7;ZEB2;PER3;BCL6;DDIT3;SNAI2;ZNF613;TAF7;TRIB3;CGGBP1;GZF1
carbon catabolite repression of transcription from RNA polymerase II promoter	42/481	0.000308544	0.0289613	6.47468e-06	0.000624227	-5.06587	40.9507	ZNF177;ZNF350;GATA6;BHLHE41;DDX20;FOXO3;GLIS2;IRF2BPL;NFIL3;MYC;NRIP1;EPC1;EP300;ZNF567;ZNF148;ZNF268;ZNF202;DACT1;ZNF189;HEXIM1;KLF10;KLF11;CREBBP;MSX2;CBX4;VDR;WWP2;NR1D1;KLF4;DKK1;VEGFA;SMAD7;ZEB2;PER3;BCL6;DDIT3;SNAI2;ZNF613;TAF7;TRIB3;CGGBP1;GZF1
negative regulation of induction of conjugation with cellular fusion by negative regulation of transcription from RNA polymerase II promoter	42/481	0.000308544	0.0289613	6.47468e-06	0.000624227	-5.06569	40.9492	ZNF177;ZNF350;GATA6;BHLHE41;DDX20;FOXO3;GLIS2;IRF2BPL;NFIL3;MYC;NRIP1;EPC1;EP300;ZNF567;ZNF148;ZNF268;ZNF202;DACT1;ZNF189;HEXIM1;KLF10;KLF11;CREBBP;MSX2;CBX4;VDR;WWP2;NR1D1;KLF4;DKK1;VEGFA;SMAD7;ZEB2;PER3;BCL6;DDIT3;SNAI2;ZNF613;TAF7;TRIB3;CGGBP1;GZF1
negative regulation of cellular hyperosmotic salinity response by negative regulation of transcription from RNA polymerase II promoter	42/481	0.000308544	0.0289613	6.47468e-06	0.000624227	-5.06414	40.9368	ZNF177;ZNF350;GATA6;BHLHE41;DDX20;FOXO3;GLIS2;IRF2BPL;NFIL3;MYC;NRIP1;EPC1;EP300;ZNF567;ZNF148;ZNF268;ZNF202;DACT1;ZNF189;HEXIM1;KLF10;KLF11;CREBBP;MSX2;CBX4;VDR;WWP2;NR1D1;KLF4;DKK1;VEGFA;SMAD7;ZEB2;PER3;BCL6;DDIT3;SNAI2;ZNF613;TAF7;TRIB3;CGGBP1;GZF1
negative regulation of transcription from RNA polymerase II promoter involved in heart development	42/481	0.000308544	0.0289613	6.47468e-06	0.000624227	-5.06081	40.9098	ZNF177;ZNF350;GATA6;BHLHE41;DDX20;FOXO3;GLIS2;IRF2BPL;NFIL3;MYC;NRIP1;EPC1;EP300;ZNF567;ZNF148;ZNF268;ZNF202;DACT1;ZNF189;HEXIM1;KLF10;KLF11;CREBBP;MSX2;CBX4;VDR;WWP2;NR1D1;KLF4;DKK1;VEGFA;SMAD7;ZEB2;PER3;BCL6;DDIT3;SNAI2;ZNF613;TAF7;TRIB3;CGGBP1;GZF1
transfer RNA gene-mediated silencing	42/481	0.000308544	0.0289613	6.47468e-06	0.000624227	-5.05978	40.9014	ZNF177;ZNF350;GATA6;BHLHE41;DDX20;FOXO3;GLIS2;IRF2BPL;NFIL3;MYC;NRIP1;EPC1;EP300;ZNF567;ZNF148;ZNF268;ZNF202;DACT1;ZNF189;HEXIM1;KLF10;KLF11;CREBBP;MSX2;CBX4;VDR;WWP2;NR1D1;KLF4;DKK1;VEGFA;SMAD7;ZEB2;PER3;BCL6;DDIT3;SNAI2;ZNF613;TAF7;TRIB3;CGGBP1;GZF1
regulation of transport by negative regulation of transcription from RNA polymerase II promoter	42/481	0.000308544	0.0289613	6.47468e-06	0.000624227	-5.05495	40.8625	ZNF177;ZNF350;GATA6;BHLHE41;DDX20;FOXO3;GLIS2;IRF2BPL;NFIL3;MYC;NRIP1;EPC1;EP300;ZNF567;ZNF148;ZNF268;ZNF202;DACT1;ZNF189;HEXIM1;KLF10;KLF11;CREBBP;MSX2;CBX4;VDR;WWP2;NR1D1;KLF4;DKK1;VEGFA;SMAD7;ZEB2;PER3;BCL6;DDIT3;SNAI2;ZNF613;TAF7;TRIB3;CGGBP1;GZF1
regulation of lipid transport by negative regulation of transcription from RNA polymerase II promoter	42/481	0.000308544	0.0289613	6.47468e-06	0.000624227	-5.04933	40.817	ZNF177;ZNF350;GATA6;BHLHE41;DDX20;FOXO3;GLIS2;IRF2BPL;NFIL3;MYC;NRIP1;EPC1;EP300;ZNF567;ZNF148;ZNF268;ZNF202;DACT1;ZNF189;HEXIM1;KLF10;KLF11;CREBBP;MSX2;CBX4;VDR;WWP2;NR1D1;KLF4;DKK1;VEGFA;SMAD7;ZEB2;PER3;BCL6;DDIT3;SNAI2;ZNF613;TAF7;TRIB3;CGGBP1;GZF1
negative regulation of invasive growth in response to glucose limitation by negative regulation of transcription from RNA polymerase II promoter	42/481	0.000308544	0.0289613	6.47468e-06	0.000624227	-5.04844	40.8098	ZNF177;ZNF350;GATA6;BHLHE41;DDX20;FOXO3;GLIS2;IRF2BPL;NFIL3;MYC;NRIP1;EPC1;EP300;ZNF567;ZNF148;ZNF268;ZNF202;DACT1;ZNF189;HEXIM1;KLF10;KLF11;CREBBP;MSX2;CBX4;VDR;WWP2;NR1D1;KLF4;DKK1;VEGFA;SMAD7;ZEB2;PER3;BCL6;DDIT3;SNAI2;ZNF613;TAF7;TRIB3;CGGBP1;GZF1
negative regulation of inositol biosynthetic process by negative regulation of transcription from RNA polymerase II promoter	42/482	0.000322228	0.0289613	6.78762e-06	0.000624227	-5.07093	40.7716	ZNF177;ZNF350;GATA6;BHLHE41;DDX20;FOXO3;GLIS2;IRF2BPL;NFIL3;MYC;NRIP1;EPC1;EP300;ZNF567;ZNF148;ZNF268;ZNF202;DACT1;ZNF189;HEXIM1;KLF10;KLF11;CREBBP;MSX2;CBX4;VDR;WWP2;NR1D1;KLF4;DKK1;VEGFA;SMAD7;ZEB2;PER3;BCL6;DDIT3;SNAI2;ZNF613;TAF7;TRIB3;CGGBP1;GZF1
regulation of cellular ketone metabolic process by negative regulation of transcription from RNA polymerase II promoter	42/481	0.000308544	0.0289613	6.47468e-06	0.000624227	-5.04315	40.7671	ZNF177;ZNF350;GATA6;BHLHE41;DDX20;FOXO3;GLIS2;IRF2BPL;NFIL3;MYC;NRIP1;EPC1;EP300;ZNF567;ZNF148;ZNF268;ZNF202;DACT1;ZNF189;HEXIM1;KLF10;KLF11;CREBBP;MSX2;CBX4;VDR;WWP2;NR1D1;KLF4;DKK1;VEGFA;SMAD7;ZEB2;PER3;BCL6;DDIT3;SNAI2;ZNF613;TAF7;TRIB3;CGGBP1;GZF1
negative regulation of snRNA transcription from RNA polymerase II promoter	42/481	0.000308544	0.0289613	6.47468e-06	0.000624227	-5.04257	40.7623	ZNF177;ZNF350;GATA6;BHLHE41;DDX20;FOXO3;GLIS2;IRF2BPL;NFIL3;MYC;NRIP1;EPC1;EP300;ZNF567;ZNF148;ZNF268;ZNF202;DACT1;ZNF189;HEXIM1;KLF10;KLF11;CREBBP;MSX2;CBX4;VDR;WWP2;NR1D1;KLF4;DKK1;VEGFA;SMAD7;ZEB2;PER3;BCL6;DDIT3;SNAI2;ZNF613;TAF7;TRIB3;CGGBP1;GZF1
negative regulation of pseudohyphal growth by negative regulation of transcription from RNA polymerase II promoter	42/481	0.000308544	0.0289613	6.47468e-06	0.000624227	-5.04056	40.7461	ZNF177;ZNF350;GATA6;BHLHE41;DDX20;FOXO3;GLIS2;IRF2BPL;NFIL3;MYC;NRIP1;EPC1;EP300;ZNF567;ZNF148;ZNF268;ZNF202;DACT1;ZNF189;HEXIM1;KLF10;KLF11;CREBBP;MSX2;CBX4;VDR;WWP2;NR1D1;KLF4;DKK1;VEGFA;SMAD7;ZEB2;PER3;BCL6;DDIT3;SNAI2;ZNF613;TAF7;TRIB3;CGGBP1;GZF1
negative regulation of telomeric RNA transcription from RNA pol II promoter	42/482	0.000322228	0.0289613	6.78762e-06	0.000624227	-5.06412	40.7168	ZNF177;ZNF350;GATA6;BHLHE41;DDX20;FOXO3;GLIS2;IRF2BPL;NFIL3;MYC;NRIP1;EPC1;EP300;ZNF567;ZNF148;ZNF268;ZNF202;DACT1;ZNF189;HEXIM1;KLF10;KLF11;CREBBP;MSX2;CBX4;VDR;WWP2;NR1D1;KLF4;DKK1;VEGFA;SMAD7;ZEB2;PER3;BCL6;DDIT3;SNAI2;ZNF613;TAF7;TRIB3;CGGBP1;GZF1
negative regulation of transcription from RNA polymerase II promoter by histone modification	42/482	0.000322228	0.0289613	6.78762e-06	0.000624227	-5.06258	40.7044	ZNF177;ZNF350;GATA6;BHLHE41;DDX20;FOXO3;GLIS2;IRF2BPL;NFIL3;MYC;NRIP1;EPC1;EP300;ZNF567;ZNF148;ZNF268;ZNF202;DACT1;ZNF189;HEXIM1;KLF10;KLF11;CREBBP;MSX2;CBX4;VDR;WWP2;NR1D1;KLF4;DKK1;VEGFA;SMAD7;ZEB2;PER3;BCL6;DDIT3;SNAI2;ZNF613;TAF7;TRIB3;CGGBP1;GZF1
negative regulation of ribosomal protein gene transcription from RNA polymerase II promoter	42/481	0.000308544	0.0289613	6.47468e-06	0.000624227	-5.03458	40.6978	ZNF177;ZNF350;GATA6;BHLHE41;DDX20;FOXO3;GLIS2;IRF2BPL;NFIL3;MYC;NRIP1;EPC1;EP300;ZNF567;ZNF148;ZNF268;ZNF202;DACT1;ZNF189;HEXIM1;KLF10;KLF11;CREBBP;MSX2;CBX4;VDR;WWP2;NR1D1;KLF4;DKK1;VEGFA;SMAD7;ZEB2;PER3;BCL6;DDIT3;SNAI2;ZNF613;TAF7;TRIB3;CGGBP1;GZF1
negative regulation of transcription from RNA polymerase II promoter involved in meiotic cell cycle	42/481	0.000308544	0.0289613	6.47468e-06	0.000624227	-5.03405	40.6935	ZNF177;ZNF350;GATA6;BHLHE41;DDX20;FOXO3;GLIS2;IRF2BPL;NFIL3;MYC;NRIP1;EPC1;EP300;ZNF567;ZNF148;ZNF268;ZNF202;DACT1;ZNF189;HEXIM1;KLF10;KLF11;CREBBP;MSX2;CBX4;VDR;WWP2;NR1D1;KLF4;DKK1;VEGFA;SMAD7;ZEB2;PER3;BCL6;DDIT3;SNAI2;ZNF613;TAF7;TRIB3;CGGBP1;GZF1
negative regulation of transcription from RNA polymerase II promoter by pheromones	42/481	0.000308544	0.0289613	6.47468e-06	0.000624227	-5.03257	40.6815	ZNF177;ZNF350;GATA6;BHLHE41;DDX20;FOXO3;GLIS2;IRF2BPL;NFIL3;MYC;NRIP1;EPC1;EP300;ZNF567;ZNF148;ZNF268;ZNF202;DACT1;ZNF189;HEXIM1;KLF10;KLF11;CREBBP;MSX2;CBX4;VDR;WWP2;NR1D1;KLF4;DKK1;VEGFA;SMAD7;ZEB2;PER3;BCL6;DDIT3;SNAI2;ZNF613;TAF7;TRIB3;CGGBP1;GZF1
negative regulation of transcription from RNA polymerase II promoter during mitotic cell cycle	42/482	0.000322228	0.0289613	6.78762e-06	0.000624227	-5.05676	40.6576	ZNF177;ZNF350;GATA6;BHLHE41;DDX20;FOXO3;GLIS2;IRF2BPL;NFIL3;MYC;NRIP1;EPC1;EP300;ZNF567;ZNF148;ZNF268;ZNF202;DACT1;ZNF189;HEXIM1;KLF10;KLF11;CREBBP;MSX2;CBX4;VDR;WWP2;NR1D1;KLF4;DKK1;VEGFA;SMAD7;ZEB2;PER3;BCL6;DDIT3;SNAI2;ZNF613;TAF7;TRIB3;CGGBP1;GZF1
negative regulation of transcription initiation from RNA polymerase II promoter	42/484	0.000351239	0.0289613	7.45586e-06	0.000624227	-5.09715	40.5429	ZNF177;ZNF350;GATA6;BHLHE41;DDX20;FOXO3;GLIS2;IRF2BPL;NFIL3;MYC;NRIP1;EPC1;EP300;ZNF567;ZNF148;ZNF268;ZNF202;DACT1;ZNF189;HEXIM1;KLF10;KLF11;CREBBP;MSX2;CBX4;VDR;WWP2;NR1D1;KLF4;DKK1;VEGFA;SMAD7;ZEB2;PER3;BCL6;DDIT3;SNAI2;ZNF613;TAF7;TRIB3;CGGBP1;GZF1
negative regulation of ceramide biosynthetic process by negative regulation of transcription from RNA Polymerase II promoter	42/484	0.000351239	0.0289613	7.45586e-06	0.000624227	-5.08643	40.4577	ZNF177;ZNF350;GATA6;BHLHE41;DDX20;FOXO3;GLIS2;IRF2BPL;NFIL3;MYC;NRIP1;EPC1;EP300;ZNF567;ZNF148;ZNF268;ZNF202;DACT1;ZNF189;HEXIM1;KLF10;KLF11;CREBBP;MSX2;CBX4;VDR;WWP2;NR1D1;KLF4;DKK1;VEGFA;SMAD7;ZEB2;PER3;BCL6;DDIT3;SNAI2;ZNF613;TAF7;TRIB3;CGGBP1;GZF1
negative regulation of mitochondrial unfolded protein response by negative regulation of transcription from RNA polymerase II promoter	42/483	0.000336454	0.0289613	7.11449e-06	0.000624227	-5.04656	40.3576	ZNF177;ZNF350;GATA6;BHLHE41;DDX20;FOXO3;GLIS2;IRF2BPL;NFIL3;MYC;NRIP1;EPC1;EP300;ZNF567;ZNF148;ZNF268;ZNF202;DACT1;ZNF189;HEXIM1;KLF10;KLF11;CREBBP;MSX2;CBX4;VDR;WWP2;NR1D1;KLF4;DKK1;VEGFA;SMAD7;ZEB2;PER3;BCL6;DDIT3;SNAI2;ZNF613;TAF7;TRIB3;CGGBP1;GZF1
positive regulation of gluconeogenesis by negative regulation of transcription from RNA polymerase II promoter	42/484	0.000351239	0.0289613	7.45586e-06	0.000624227	-5.06888	40.3181	ZNF177;ZNF350;GATA6;BHLHE41;DDX20;FOXO3;GLIS2;IRF2BPL;NFIL3;MYC;NRIP1;EPC1;EP300;ZNF567;ZNF148;ZNF268;ZNF202;DACT1;ZNF189;HEXIM1;KLF10;KLF11;CREBBP;MSX2;CBX4;VDR;WWP2;NR1D1;KLF4;DKK1;VEGFA;SMAD7;ZEB2;PER3;BCL6;DDIT3;SNAI2;ZNF613;TAF7;TRIB3;CGGBP1;GZF1
negative regulation of transcription from RNA polymerase II promoter in response to UV-induced DNA damage	42/484	0.000351239	0.0289613	7.45586e-06	0.000624227	-5.05034	40.1706	ZNF177;ZNF350;GATA6;BHLHE41;DDX20;FOXO3;GLIS2;IRF2BPL;NFIL3;MYC;NRIP1;EPC1;EP300;ZNF567;ZNF148;ZNF268;ZNF202;DACT1;ZNF189;HEXIM1;KLF10;KLF11;CREBBP;MSX2;CBX4;VDR;WWP2;NR1D1;KLF4;DKK1;VEGFA;SMAD7;ZEB2;PER3;BCL6;DDIT3;SNAI2;ZNF613;TAF7;TRIB3;CGGBP1;GZF1
negative regulation of transcription from RNA polymerase II promoter involved in smooth muscle cell differentiation	42/484	0.000351239	0.0289613	7.45586e-06	0.000624227	-5.04722	40.1458	ZNF177;ZNF350;GATA6;BHLHE41;DDX20;FOXO3;GLIS2;IRF2BPL;NFIL3;MYC;NRIP1;EPC1;EP300;ZNF567;ZNF148;ZNF268;ZNF202;DACT1;ZNF189;HEXIM1;KLF10;KLF11;CREBBP;MSX2;CBX4;VDR;WWP2;NR1D1;KLF4;DKK1;VEGFA;SMAD7;ZEB2;PER3;BCL6;DDIT3;SNAI2;ZNF613;TAF7;TRIB3;CGGBP1;GZF1
negative regulation of transcription from RNA polymerase II promoter in response to stress	42/485	0.000366604	0.029777	7.81232e-06	0.000644161	-5.06272	40.0524	ZNF177;ZNF350;GATA6;BHLHE41;DDX20;FOXO3;GLIS2;IRF2BPL;NFIL3;MYC;NRIP1;EPC1;EP300;ZNF567;ZNF148;ZNF268;ZNF202;DACT1;ZNF189;HEXIM1;KLF10;KLF11;CREBBP;MSX2;CBX4;VDR;WWP2;NR1D1;KLF4;DKK1;VEGFA;SMAD7;ZEB2;PER3;BCL6;DDIT3;SNAI2;ZNF613;TAF7;TRIB3;CGGBP1;GZF1
negative regulation of pri-miRNA transcription from RNA polymerase II promoter	42/488	0.000416368	0.0328387	8.97842e-06	0.000729262	-5.07929	39.5369	ZNF177;ZNF350;GATA6;BHLHE41;DDX20;FOXO3;GLIS2;IRF2BPL;NFIL3;MYC;NRIP1;EPC1;EP300;ZNF567;ZNF148;ZNF268;ZNF202;DACT1;ZNF189;HEXIM1;KLF10;KLF11;CREBBP;MSX2;CBX4;VDR;WWP2;NR1D1;KLF4;DKK1;VEGFA;SMAD7;ZEB2;PER3;BCL6;DDIT3;SNAI2;ZNF613;TAF7;TRIB3;CGGBP1;GZF1
negative regulation of cell-cell adhesion by negative regulation of transcription from RNA polymerase II promoter	42/491	0.000472078	0.0367007	1.03035e-05	0.000824581	-5.10909	39.1273	ZNF177;ZNF350;GATA6;BHLHE41;DDX20;FOXO3;GLIS2;IRF2BPL;NFIL3;MYC;NRIP1;EPC1;EP300;ZNF567;ZNF148;ZNF268;ZNF202;DACT1;ZNF189;HEXIM1;KLF10;KLF11;CREBBP;MSX2;CBX4;VDR;WWP2;NR1D1;KLF4;DKK1;VEGFA;SMAD7;ZEB2;PER3;BCL6;DDIT3;SNAI2;ZNF613;TAF7;TRIB3;CGGBP1;GZF1
negative regulation of neuron apoptotic process by negative regulation of transcription from RNA polymerase II promoter	43/534	0.00136937	0.0856562	3.12661e-05	0.00246594	-5.29212	34.8931	ZNF177;ZNF350;GATA6;BHLHE41;DDX20;FOXO3;GLIS2;IRF2BPL;NFIL3;MYC;NRIP1;EPC1;EP300;ZNF567;ZNF148;ZNF268;ZNF202;DACT1;ZNF189;HEXIM1;KLF10;KLF11;CREBBP;MSX2;CBX4;BDNF;VDR;WWP2;NR1D1;KLF4;DKK1;VEGFA;SMAD7;ZEB2;PER3;BCL6;DDIT3;SNAI2;ZNF613;TAF7;TRIB3;CGGBP1;GZF1
negative regulation of transcription by transcription factor localization	36/432	0.00182582	0.108001	7.32968e-05	0.00561805	-4.83255	30.4728	ZNF350;GATA6;BHLHE41;RSF1;ZNF24;GLIS2;ZIC2;EPC1;ZNF425;LRRFIP1;ZNF148;NKX3-1;HEXIM1;KLF10;PIAS4;PRMT6;PCGF6;ZNF263;MSX2;CBX4;VDR;NR1D2;WWP2;ANK2;NR1D1;ZBTB33;KLF4;EREG;BCL6;RRAGC;ZNF639;DDIT3;RLIM;TAF7;TRIB3;GZF1
negative regulation of transcription by competitive promoter binding	35/416	0.00178745	0.108001	7.73311e-05	0.00584494	-4.81359	30.4554	ZNF350;GATA6;BHLHE41;RSF1;ZNF24;GLIS2;ZIC2;EPC1;ZNF425;LRRFIP1;ZNF148;NKX3-1;HEXIM1;KLF10;PIAS4;PRMT6;PCGF6;ZNF263;MSX2;CBX4;VDR;NR1D2;WWP2;NR1D1;ZBTB33;KLF4;EREG;SMAD7;BCL6;ZNF639;DDIT3;RLIM;TAF7;TRIB3;GZF1
negative regulation of transcription from RNA polymerase V promoter	34/412	0.00281511	0.147306	0.000137859	0.00921203	-4.76481	27.9826	ZNF350;GATA6;BHLHE41;RSF1;ZNF24;GLIS2;ZIC2;EPC1;ZNF425;LRRFIP1;ZNF148;NKX3-1;HEXIM1;KLF10;PIAS4;PRMT6;PCGF6;ZNF263;MSX2;CBX4;VDR;NR1D2;WWP2;NR1D1;ZBTB33;KLF4;EREG;BCL6;ZNF639;DDIT3;RLIM;TAF7;TRIB3;GZF1
negative regulation of antisense RNA transcription	34/412	0.00281511	0.147306	0.000137859	0.00921203	-4.76097	27.96	ZNF350;GATA6;BHLHE41;RSF1;ZNF24;GLIS2;ZIC2;EPC1;ZNF425;LRRFIP1;ZNF148;NKX3-1;HEXIM1;KLF10;PIAS4;PRMT6;PCGF6;ZNF263;MSX2;CBX4;VDR;NR1D2;WWP2;NR1D1;ZBTB33;KLF4;EREG;BCL6;ZNF639;DDIT3;RLIM;TAF7;TRIB3;GZF1
nitrogen catabolite repression of transcription	34/412	0.00281511	0.147306	0.000137859	0.00921203	-4.75888	27.9477	ZNF350;GATA6;BHLHE41;RSF1;ZNF24;GLIS2;ZIC2;EPC1;ZNF425;LRRFIP1;ZNF148;NKX3-1;HEXIM1;KLF10;PIAS4;PRMT6;PCGF6;ZNF263;MSX2;CBX4;VDR;NR1D2;WWP2;NR1D1;ZBTB33;KLF4;EREG;BCL6;ZNF639;DDIT3;RLIM;TAF7;TRIB3;GZF1
negative regulation of transcription by pheromones	34/412	0.00281511	0.147306	0.000137859	0.00921203	-4.75719	27.9378	ZNF350;GATA6;BHLHE41;RSF1;ZNF24;GLIS2;ZIC2;EPC1;ZNF425;LRRFIP1;ZNF148;NKX3-1;HEXIM1;KLF10;PIAS4;PRMT6;PCGF6;ZNF263;MSX2;CBX4;VDR;NR1D2;WWP2;NR1D1;ZBTB33;KLF4;EREG;BCL6;ZNF639;DDIT3;RLIM;TAF7;TRIB3;GZF1
negative regulation of transcription during mitotic cell cycle	34/412	0.00281511	0.147306	0.000137859	0.00921203	-4.7526	27.9109	ZNF350;GATA6;BHLHE41;RSF1;ZNF24;GLIS2;ZIC2;EPC1;ZNF425;LRRFIP1;ZNF148;NKX3-1;HEXIM1;KLF10;PIAS4;PRMT6;PCGF6;ZNF263;MSX2;CBX4;VDR;NR1D2;WWP2;NR1D1;ZBTB33;KLF4;EREG;BCL6;ZNF639;DDIT3;RLIM;TAF7;TRIB3;GZF1
chromatin organization involved in negative regulation of transcription	34/412	0.00281511	0.147306	0.000137859	0.00921203	-4.75081	27.9003	ZNF350;GATA6;BHLHE41;RSF1;ZNF24;GLIS2;ZIC2;EPC1;ZNF425;LRRFIP1;ZNF148;NKX3-1;HEXIM1;KLF10;PIAS4;PRMT6;PCGF6;ZNF263;MSX2;CBX4;VDR;NR1D2;WWP2;NR1D1;ZBTB33;KLF4;EREG;BCL6;ZNF639;DDIT3;RLIM;TAF7;TRIB3;GZF1
negative regulation of cellular carbohydrate metabolic process by negative regulation of transcription, DNA-templated	34/412	0.00281511	0.147306	0.000137859	0.00921203	-4.74812	27.8846	ZNF350;GATA6;BHLHE41;RSF1;ZNF24;GLIS2;ZIC2;EPC1;ZNF425;LRRFIP1;ZNF148;NKX3-1;HEXIM1;KLF10;PIAS4;PRMT6;PCGF6;ZNF263;MSX2;CBX4;VDR;NR1D2;WWP2;NR1D1;ZBTB33;KLF4;EREG;BCL6;ZNF639;DDIT3;RLIM;TAF7;TRIB3;GZF1
negative regulation of mating-type specific transcription, DNA-templated	34/412	0.00281511	0.147306	0.000137859	0.00921203	-4.74407	27.8607	ZNF350;GATA6;BHLHE41;RSF1;ZNF24;GLIS2;ZIC2;EPC1;ZNF425;LRRFIP1;ZNF148;NKX3-1;HEXIM1;KLF10;PIAS4;PRMT6;PCGF6;ZNF263;MSX2;CBX4;VDR;NR1D2;WWP2;NR1D1;ZBTB33;KLF4;EREG;BCL6;ZNF639;DDIT3;RLIM;TAF7;TRIB3;GZF1
negative regulation of ncRNA transcription associated with protein coding gene TSS/TES	34/412	0.00281511	0.147306	0.000137859	0.00921203	-4.74301	27.8545	ZNF350;GATA6;BHLHE41;RSF1;ZNF24;GLIS2;ZIC2;EPC1;ZNF425;LRRFIP1;ZNF148;NKX3-1;HEXIM1;KLF10;PIAS4;PRMT6;PCGF6;ZNF263;MSX2;CBX4;VDR;NR1D2;WWP2;NR1D1;ZBTB33;KLF4;EREG;BCL6;ZNF639;DDIT3;RLIM;TAF7;TRIB3;GZF1
negative regulation of transcription involved in G1/S transition of mitotic cell cycle	35/430	0.00307851	0.15093	0.000141327	0.00921203	-4.80727	27.8019	ZNF350;GATA6;BHLHE41;RSF1;ZNF24;GLIS2;ZIC2;EPC1;ZNF425;LRRFIP1;ZNF148;NKX3-1;HEXIM1;KLF10;PIAS4;PRMT6;KLF11;PCGF6;ZNF263;MSX2;CBX4;VDR;NR1D2;WWP2;NR1D1;ZBTB33;KLF4;EREG;BCL6;ZNF639;DDIT3;RLIM;TAF7;TRIB3;GZF1
negative regulation of transcription by transcription factor catabolism	34/413	0.0029257	0.148801	0.000143885	0.00921203	-4.75818	27.7603	ZNF350;GATA6;BHLHE41;RSF1;ZNF24;GLIS2;ZIC2;EPC1;ZNF425;LRRFIP1;ZNF148;NKX3-1;HEXIM1;KLF10;PIAS4;PRMT6;PCGF6;ZNF263;MSX2;CBX4;VDR;NR1D2;WWP2;NR1D1;ZBTB33;KLF4;EREG;BCL6;ZNF639;DDIT3;RLIM;TAF7;TRIB3;GZF1
negative regulation of transcription involved in G2/M transition of mitotic cell cycle	34/413	0.0029257	0.148801	0.000143885	0.00921203	-4.75305	27.7304	ZNF350;GATA6;BHLHE41;RSF1;ZNF24;GLIS2;ZIC2;EPC1;ZNF425;LRRFIP1;ZNF148;NKX3-1;HEXIM1;KLF10;PIAS4;PRMT6;PCGF6;ZNF263;MSX2;CBX4;VDR;NR1D2;WWP2;NR1D1;ZBTB33;KLF4;EREG;BCL6;ZNF639;DDIT3;RLIM;TAF7;TRIB3;GZF1
carbon catabolite repression of transcription	34/413	0.0029257	0.148801	0.000143885	0.00921203	-4.74636	27.6913	ZNF350;GATA6;BHLHE41;RSF1;ZNF24;GLIS2;ZIC2;EPC1;ZNF425;LRRFIP1;ZNF148;NKX3-1;HEXIM1;KLF10;PIAS4;PRMT6;PCGF6;ZNF263;MSX2;CBX4;VDR;NR1D2;WWP2;NR1D1;ZBTB33;KLF4;EREG;BCL6;ZNF639;DDIT3;RLIM;TAF7;TRIB3;GZF1
negative regulation of DNA-templated transcription, termination	34/414	0.00303999	0.150633	0.000150147	0.00950113	-4.77678	27.6857	ZNF350;GATA6;BHLHE41;RSF1;ZNF24;GLIS2;ZIC2;EPC1;ZNF425;LRRFIP1;ZNF148;NKX3-1;HEXIM1;KLF10;PIAS4;PRMT6;PCGF6;ZNF263;MSX2;CBX4;VDR;NR1D2;WWP2;NR1D1;ZBTB33;KLF4;EREG;BCL6;ZNF639;DDIT3;RLIM;TAF7;TRIB3;GZF1
negative regulation of transcription from RNA polymerase I promoter	34/419	0.00367049	0.175346	0.000185282	0.0115897	-4.77114	26.7538	ZNF350;GATA6;BHLHE41;RSF1;ZNF24;GLIS2;ZIC2;EPC1;ZNF425;LRRFIP1;ZNF148;NKX3-1;HEXIM1;KLF10;PIAS4;PRMT6;PCGF6;ZNF263;MSX2;CBX4;VDR;NR1D2;WWP2;NR1D1;ZBTB33;KLF4;EREG;BCL6;ZNF639;DDIT3;RLIM;TAF7;TRIB3;GZF1
negative regulation of holin activity	7/18	1.45882e-05	0.00294032	3.33575e-05	0.00259331	-2.37609	26.4584	TRIM8;TRIM35;TRIM13;WWP2;TRIM26;MID2;CTTNBP2NL
negative regulation of transcription from RNA polymerase III promoter	34/423	0.00425205	0.196099	0.000218522	0.0133618	-4.82832	26.3643	ZNF350;GATA6;BHLHE41;RSF1;ZNF24;GLIS2;ZIC2;EPC1;ZNF425;LRRFIP1;ZNF148;NKX3-1;HEXIM1;KLF10;PIAS4;PRMT6;PCGF6;ZNF263;MSX2;CBX4;VDR;NR1D2;WWP2;NR1D1;ZBTB33;KLF4;EREG;BCL6;ZNF639;DDIT3;RLIM;TAF7;TRIB3;GZF1
negative regulation of DNA-templated transcription, elongation	34/422	0.0040998	0.190693	0.000209746	0.0129709	-4.78084	26.2794	ZNF350;GATA6;BHLHE41;RSF1;ZNF24;GLIS2;ZIC2;EPC1;ZNF425;LRRFIP1;ZNF148;NKX3-1;HEXIM1;KLF10;PIAS4;PRMT6;PCGF6;ZNF263;MSX2;CBX4;VDR;NR1D2;WWP2;NR1D1;ZBTB33;KLF4;EREG;BCL6;ZNF639;DDIT3;RLIM;TAF7;TRIB3;GZF1
negative regulation of DNA-templated transcription, initiation	34/424	0.00440908	0.201476	0.000227625	0.0136125	-4.81045	26.0923	ZNF350;GATA6;BHLHE41;RSF1;ZNF24;GLIS2;ZIC2;EPC1;ZNF425;LRRFIP1;ZNF148;NKX3-1;HEXIM1;KLF10;PIAS4;PRMT6;PCGF6;ZNF263;MSX2;CBX4;VDR;NR1D2;WWP2;NR1D1;ZBTB33;KLF4;EREG;BCL6;ZNF639;DDIT3;RLIM;TAF7;TRIB3;GZF1
regulation of androgen receptor activity	27/309	0.00339436	0.16493	0.00029033	0.016989	-4.10068	23.315	GMEB1;CDKN1A;SATB2;TSHZ1;NOP2;CEBPG;HNF4G;RNF6;FOXO3;IKZF3;HIRA;MYC;EP300;LRRFIP1;ZBED4;KLF13;MED26;MED7;VEGFA;FOSL1;TADA2B;KLF7;JMY;KLF9;ZNF354A;CRK;BLZF1
regulation of SREBP signaling pathway	27/318	0.00499486	0.222804	0.000440469	0.0255004	-4.08448	21.6451	GMEB1;CDKN1A;SATB2;TSHZ1;NOP2;CEBPG;HNF4G;NLRC4;FOXO3;IKZF3;SOCS2;HIRA;MYC;LRRFIP1;ZBED4;KLF13;MED26;MED7;VEGFA;FOSL1;TADA2B;KLF7;JMY;KLF9;ZNF354A;CRK;BLZF1
positive regulation of transcription from RNA polymerase II promoter during mitotic cell cycle	48/721	0.0251692	0.567769	0.000760284	0.0351455	-5.76495	21.2273	FOXA1;CEBPB;CSRNP2;PID1;ZNF350;CCNT1;SERPINE1;CEBPG;HNF4G;MED19;TRIAP1;ZNF24;FOXO3;FGF2;IKZF3;ETS1;GLIS2;IRF2BPL;MYC;NRIP1;EPC1;EP300;ZNF567;ZNF268;NKX3-1;ZBED3;CREBBP;FZD5;RIPK2;VDR;KLF4;ETV5;VEGFA;SMAD7;SENP1;SETX;CDK9;KLF7;ZEB2;ZNF639;DDIT3;ZSCAN21;ZNF613;TAF4B;TAF7;ARHGEF2;CDK13;ATF4
positive regulation of transcription from RNA polymerase II promoter involved in smooth muscle cell differentiation	48/721	0.0251692	0.567769	0.000760284	0.0351455	-5.75513	21.1912	FOXA1;CEBPB;CSRNP2;PID1;ZNF350;CCNT1;SERPINE1;CEBPG;GATA6;HNF4G;MED19;TRIAP1;ZNF24;FOXO3;FGF2;IKZF3;ETS1;GLIS2;IRF2BPL;MYC;NRIP1;EPC1;EP300;ZNF567;NKX3-1;ZBED3;CREBBP;FZD5;RIPK2;VDR;KLF4;ETV5;VEGFA;SMAD7;SENP1;SETX;CDK9;KLF7;ZEB2;ZNF639;DDIT3;ZSCAN21;ZNF613;TAF4B;TAF7;ARHGEF2;CDK13;ATF4
regulation of transcription initiation from RNA polymerase II promoter	26/303	0.00505986	0.223868	0.000482545	0.0276422	-4.00359	21.1646	GMEB1;CDKN1A;SATB2;TSHZ1;NOP2;CEBPG;HNF4G;FOXO3;IKZF3;HIRA;MYC;LRRFIP1;ZBED4;KLF13;MED26;MED7;VEGFA;FOSL1;TADA2B;KLF7;JMY;KLF9;TAF7;ZNF354A;CRK;BLZF1
regulation of transcription involved in cell fate commitment	26/306	0.005743	0.24609	0.000553406	0.0287506	-4.04919	20.8929	GMEB1;CDKN1A;CEBPB;SATB2;TSHZ1;NOP2;CEBPG;HNF4G;FOXO3;IKZF3;HIRA;MYC;LRRFIP1;ZBED4;KLF13;MED26;MED7;VEGFA;FOSL1;TADA2B;KLF7;JMY;KLF9;ZNF354A;CRK;BLZF1
positive regulation of gluconeogenesis by positive regulation of transcription from RNA polymerase II promoter	48/723	0.0262648	0.567769	0.000803961	0.0351455	-5.73557	20.8747	FOXA1;CEBPB;CSRNP2;PID1;ZNF350;CCNT1;SERPINE1;CEBPG;HNF4G;MED19;TRIAP1;ZNF24;FOXO3;FGF2;IKZF3;ETS1;GLIS2;IRF2BPL;MYC;NRIP1;EPC1;EP300;ZNF567;NKX3-1;ZBED3;CREBBP;FZD5;RIPK2;VDR;NR1D1;KLF4;ETV5;VEGFA;SMAD7;SENP1;SETX;CDK9;KLF7;ZEB2;ZNF639;DDIT3;ZSCAN21;ZNF613;TAF4B;TAF7;ARHGEF2;CDK13;ATF4
regulation of transcription from RNA polymerase II promoter in response to stress	26/308	0.00623973	0.265286	0.00060557	0.030514	-4.04043	20.5125	GMEB1;CDKN1A;SATB2;TSHZ1;NOP2;CEBPG;HNF4G;FOXO3;IKZF3;HIRA;MYC;LRRFIP1;ZBED4;KLF13;MED26;MED7;VEGFA;FOSL1;TADA2B;KLF7;DDIT3;JMY;KLF9;ZNF354A;CRK;BLZF1
positive regulation of DNA damage response, signal transduction by p53 class mediator	7/27	0.00027455	0.0289613	0.000275611	0.016303	-2.49734	20.4791	HEXIM1;SPRED2;SPRED1;MYC;ANKRD1;PMAIP1;NKX3-1
positive regulation of transcription initiation from RNA polymerase II promoter	48/726	0.0279785	0.567769	0.000873661	0.0351455	-5.72136	20.4614	FOXA1;CEBPB;CSRNP2;PID1;ZNF350;CCNT1;SERPINE1;CEBPG;HNF4G;MED19;TRIAP1;ZNF24;FOXO3;FGF2;IKZF3;ETS1;GLIS2;IRF2BPL;MYC;NRIP1;EPC1;EP300;ZNF567;NKX3-1;ZBED3;CREBBP;FZD5;RIPK2;VDR;KLF4;ETV5;VEGFA;SMAD7;SENP1;FOSL1;SETX;CDK9;KLF7;ZEB2;ZNF639;DDIT3;ZSCAN21;ZNF613;TAF4B;TAF7;ARHGEF2;CDK13;ATF4
positive regulation of sodium ion transport by positive regulation of transcription from RNA polymerase II promoter	48/731	0.0310293	0.567769	0.0010018	0.0352036	-5.7963	20.1295	FOXA1;CEBPB;CSRNP2;PID1;ZNF350;CCNT1;SERPINE1;CEBPG;HNF4G;MED19;TRIAP1;ZNF24;FOXO3;FGF2;IKZF3;ETS1;GLIS2;IRF2BPL;MYC;NRIP1;EPC1;EP300;ZNF567;NKX3-1;ZBED3;CREBBP;FZD5;RIPK2;VDR;KLF4;ETV5;VEGFA;SMAD7;SENP1;SETX;CDK9;KLF7;ZEB2;ZNF639;DDIT3;ZSCAN21;WNK3;ZNF613;TAF4B;TAF7;ARHGEF2;CDK13;ATF4
positive regulation of transcription elongation from RNA polymerase II promoter	48/733	0.0323201	0.567769	0.00105755	0.0352036	-5.78894	19.868	FOXA1;CEBPB;CSRNP2;PID1;ZNF350;ELL;CCNT1;SERPINE1;CEBPG;HNF4G;MED19;TRIAP1;ZNF24;FOXO3;FGF2;IKZF3;ETS1;GLIS2;IRF2BPL;MYC;NRIP1;EPC1;EP300;ZNF567;NKX3-1;ZBED3;CREBBP;FZD5;RIPK2;VDR;KLF4;ETV5;VEGFA;SMAD7;SENP1;SETX;CDK9;KLF7;ZEB2;ZNF639;DDIT3;ZSCAN21;ZNF613;TAF4B;TAF7;ARHGEF2;CDK13;ATF4
regulation of transcription involved in anterior/posterior axis specification	26/311	0.0070512	0.291796	0.000691884	0.0336182	-4.00746	19.8552	GMEB1;CDKN1A;SATB2;TSHZ1;NOP2;CEBPG;HNF4G;FOXO3;IKZF3;HIRA;MYC;LRRFIP1;ZBED4;KLF13;MED26;MED7;VEGFA;FOSL1;TADA2B;KLF7;DDIT3;JMY;KLF9;ZNF354A;CRK;BLZF1
positive regulation of transcription from RNA polymerase II promoter involved in neuron differentiation	50/770	0.0334376	0.567769	0.000990672	0.0352036	-5.76882	19.6029	FOXA1;CSRNP2;PID1;CCNT1;SERPINE1;HNF4G;MED19;TRIAP1;IKZF3;ETS1;FGF2;IRF2BPL;NGRN;MYC;EPC1;EP300;ZNF567;IER2;NKX3-1;RIPK2;ETV5;SENP1;ZEB2;ZNF639;DDIT3;ZSCAN21;DDIT4;ARHGEF2;ATF4;CEBPB;ZNF350;CEBPG;ZNF24;FOXO3;GLIS2;NRIP1;ZBED3;CREBBP;FZD5;VDR;KLF4;VEGFA;SMAD7;SETX;CDK9;KLF7;ZNF613;TAF4B;TAF7;CDK13
ERAD pathway	12/80	0.000574036	0.0439987	0.000221457	0.0133908	-2.55202	19.0453	UFM1;CEBPB;RNF139;RHBDD1;DDIT3;FAM129A;TNFRSF10B;PMAIP1;TRIB3;NR1D1;SOCS6;ATF4
negative regulation by host of viral release from host cell	5/14	0.000416308	0.0328387	0.000639689	0.0319375	-2.43883	18.984	TRIM8;TRIM35;TRIM13;TRIM26;MID2
regulation of telomeric RNA transcription from RNA pol II promoter	25/301	0.00879356	0.291796	0.000949355	0.0351455	-3.91747	18.5442	GMEB1;CDKN1A;SATB2;TSHZ1;NOP2;CEBPG;HNF4G;FOXO3;IKZF3;HIRA;MYC;LRRFIP1;ZBED4;KLF13;MED26;MED7;VEGFA;FOSL1;TADA2B;KLF7;JMY;KLF9;ZNF354A;CRK;BLZF1
regulation of transcription from RNA polymerase II promoter involved in somitogenesis	25/301	0.00879356	0.291796	0.000949355	0.0351455	-3.91667	18.5405	GMEB1;CDKN1A;SATB2;TSHZ1;NOP2;CEBPG;HNF4G;FOXO3;IKZF3;HIRA;MYC;LRRFIP1;ZBED4;KLF13;MED26;MED7;VEGFA;FOSL1;TADA2B;KLF7;JMY;KLF9;ZNF354A;CRK;BLZF1
nitrogen catabolite regulation of transcription from RNA polymerase II promoter	25/301	0.00879356	0.291796	0.000949355	0.0351455	-3.9121	18.5188	GMEB1;CDKN1A;SATB2;TSHZ1;NOP2;CEBPG;HNF4G;FOXO3;IKZF3;HIRA;MYC;LRRFIP1;ZBED4;KLF13;MED26;MED7;VEGFA;FOSL1;TADA2B;KLF7;JMY;KLF9;ZNF354A;CRK;BLZF1
regulation of mating-type specific transcription from RNA polymerase II promoter	25/301	0.00879356	0.291796	0.000949355	0.0351455	-3.91007	18.5092	GMEB1;CDKN1A;SATB2;TSHZ1;NOP2;CEBPG;HNF4G;FOXO3;IKZF3;HIRA;MYC;LRRFIP1;ZBED4;KLF13;MED26;MED7;VEGFA;FOSL1;TADA2B;KLF7;JMY;KLF9;ZNF354A;CRK;BLZF1
regulation of conjugation with cellular fusion by regulation of transcription from RNA polymerase II promoter	25/301	0.00879356	0.291796	0.000949355	0.0351455	-3.90633	18.4915	GMEB1;CDKN1A;SATB2;TSHZ1;NOP2;CEBPG;HNF4G;FOXO3;IKZF3;HIRA;MYC;LRRFIP1;ZBED4;KLF13;MED26;MED7;VEGFA;FOSL1;TADA2B;KLF7;JMY;KLF9;ZNF354A;CRK;BLZF1
regulation of thiamine biosynthetic process by regulation of transcription from RNA polymerase II promoter	25/301	0.00879356	0.291796	0.000949355	0.0351455	-3.90518	18.4861	GMEB1;CDKN1A;SATB2;TSHZ1;NOP2;CEBPG;HNF4G;FOXO3;IKZF3;HIRA;MYC;LRRFIP1;ZBED4;KLF13;MED26;MED7;VEGFA;FOSL1;TADA2B;KLF7;JMY;KLF9;ZNF354A;CRK;BLZF1
regulation of iron ion transport by regulation of transcription from RNA polymerase II promoter	25/301	0.00879356	0.291796	0.000949355	0.0351455	-3.90492	18.4848	GMEB1;CDKN1A;SATB2;TSHZ1;NOP2;CEBPG;HNF4G;FOXO3;IKZF3;HIRA;MYC;LRRFIP1;ZBED4;KLF13;MED26;MED7;VEGFA;FOSL1;TADA2B;KLF7;JMY;KLF9;ZNF354A;CRK;BLZF1
regulation of transcription from RNA polymerase II promoter in response to methionine	25/301	0.00879356	0.291796	0.000949355	0.0351455	-3.90079	18.4653	GMEB1;CDKN1A;SATB2;TSHZ1;NOP2;CEBPG;HNF4G;FOXO3;IKZF3;HIRA;MYC;LRRFIP1;ZBED4;KLF13;MED26;MED7;VEGFA;FOSL1;TADA2B;KLF7;JMY;KLF9;ZNF354A;CRK;BLZF1
regulation of snRNA transcription from RNA polymerase II promoter	25/301	0.00879356	0.291796	0.000949355	0.0351455	-3.89844	18.4542	GMEB1;CDKN1A;SATB2;TSHZ1;NOP2;CEBPG;HNF4G;FOXO3;IKZF3;HIRA;MYC;LRRFIP1;ZBED4;KLF13;MED26;MED7;VEGFA;FOSL1;TADA2B;KLF7;JMY;KLF9;ZNF354A;CRK;BLZF1
regulation of pri-miRNA transcription from RNA polymerase II promoter	25/301	0.00879356	0.291796	0.000949355	0.0351455	-3.89826	18.4533	GMEB1;CDKN1A;SATB2;TSHZ1;NOP2;CEBPG;HNF4G;FOXO3;IKZF3;HIRA;MYC;LRRFIP1;ZBED4;KLF13;MED26;MED7;VEGFA;FOSL1;TADA2B;KLF7;JMY;KLF9;ZNF354A;CRK;BLZF1
carbon catabolite regulation of transcription from RNA polymerase II promoter	25/301	0.00879356	0.291796	0.000949355	0.0351455	-3.89647	18.4449	GMEB1;CDKN1A;SATB2;TSHZ1;NOP2;CEBPG;HNF4G;FOXO3;IKZF3;HIRA;MYC;LRRFIP1;ZBED4;KLF13;MED26;MED7;VEGFA;FOSL1;TADA2B;KLF7;JMY;KLF9;ZNF354A;CRK;BLZF1
regulation of fungal-type cell wall biogenesis by regulation of transcription from RNA polymerase II promoter	25/301	0.00879356	0.291796	0.000949355	0.0351455	-3.89256	18.4263	GMEB1;CDKN1A;SATB2;TSHZ1;NOP2;CEBPG;HNF4G;FOXO3;IKZF3;HIRA;MYC;LRRFIP1;ZBED4;KLF13;MED26;MED7;VEGFA;FOSL1;TADA2B;KLF7;JMY;KLF9;ZNF354A;CRK;BLZF1
regulation of transcription from RNA polymerase II promoter involved in spinal cord anterior-posterior patterning	25/301	0.00879356	0.291796	0.000949355	0.0351455	-3.89148	18.4212	GMEB1;CDKN1A;SATB2;TSHZ1;NOP2;CEBPG;HNF4G;FOXO3;IKZF3;HIRA;MYC;LRRFIP1;ZBED4;KLF13;MED26;MED7;VEGFA;FOSL1;TADA2B;KLF7;JMY;KLF9;ZNF354A;CRK;BLZF1
regulation of transcription from RNA polymerase II promoter by calcium-mediated signaling	27/338	0.0108768	0.332536	0.001038	0.0352036	-4.07375	18.4179	RYR2;GMEB1;CDKN1A;SATB2;TSHZ1;NOP2;CEBPG;HNF4G;FOXO3;IKZF3;NUDT4;HIRA;MYC;LRRFIP1;ZBED4;KLF13;MED26;MED7;VEGFA;FOSL1;TADA2B;KLF7;JMY;KLF9;ZNF354A;CRK;BLZF1
positive regulation of sulfate assimilation by positive regulation of transcription from RNA polymerase II promoter	47/720	0.0354843	0.567769	0.00126591	0.0352036	-5.51503	18.4128	FOXA1;CEBPB;CSRNP2;PID1;ZNF350;CCNT1;SERPINE1;CEBPG;HNF4G;MED19;TRIAP1;ZNF24;FOXO3;FGF2;IKZF3;ETS1;GLIS2;IRF2BPL;MYC;NRIP1;EPC1;EP300;ZNF567;NKX3-1;ZBED3;CREBBP;FZD5;RIPK2;VDR;KLF4;ETV5;VEGFA;SMAD7;SENP1;SETX;CDK9;KLF7;ZEB2;ZNF639;DDIT3;ZSCAN21;ZNF613;TAF4B;TAF7;ARHGEF2;CDK13;ATF4
positive regulation of ergosterol biosynthetic process by positive regulation of transcription from RNA polymerase II promoter	47/720	0.0354843	0.567769	0.00126591	0.0352036	-5.5149	18.4124	FOXA1;CEBPB;CSRNP2;PID1;ZNF350;CCNT1;SERPINE1;CEBPG;HNF4G;MED19;TRIAP1;ZNF24;FOXO3;FGF2;IKZF3;ETS1;GLIS2;IRF2BPL;MYC;NRIP1;EPC1;EP300;ZNF567;NKX3-1;ZBED3;CREBBP;FZD5;RIPK2;VDR;KLF4;ETV5;VEGFA;SMAD7;SENP1;SETX;CDK9;KLF7;ZEB2;ZNF639;DDIT3;ZSCAN21;ZNF613;TAF4B;TAF7;ARHGEF2;CDK13;ATF4
regulation of nodal signaling pathway involved in determination of left/right asymmetry	25/301	0.00879356	0.291796	0.000949355	0.0351455	-3.88794	18.4045	GMEB1;CDKN1A;SATB2;TSHZ1;NOP2;CEBPG;HNF4G;FOXO3;IKZF3;HIRA;MYC;LRRFIP1;ZBED4;KLF13;MED26;MED7;VEGFA;FOSL1;TADA2B;KLF7;JMY;KLF9;ZNF354A;CRK;BLZF1
regulation of transcription from RNA polymerase II promoter involved in lung bud formation	25/301	0.00879356	0.291796	0.000949355	0.0351455	-3.88725	18.4012	GMEB1;CDKN1A;SATB2;TSHZ1;NOP2;CEBPG;HNF4G;FOXO3;IKZF3;HIRA;MYC;LRRFIP1;ZBED4;KLF13;MED26;MED7;VEGFA;FOSL1;TADA2B;KLF7;JMY;KLF9;ZNF354A;CRK;BLZF1
regulation of ribosomal protein gene transcription from RNA polymerase II promoter	25/301	0.00879356	0.291796	0.000949355	0.0351455	-3.88465	18.3889	GMEB1;CDKN1A;SATB2;TSHZ1;NOP2;CEBPG;HNF4G;FOXO3;IKZF3;HIRA;MYC;LRRFIP1;ZBED4;KLF13;MED26;MED7;VEGFA;FOSL1;TADA2B;KLF7;JMY;KLF9;ZNF354A;CRK;BLZF1
regulation of ergosterol biosynthetic process by regulation of transcription from RNA polymerase II promoter	25/301	0.00879356	0.291796	0.000949355	0.0351455	-3.88247	18.3786	GMEB1;CDKN1A;SATB2;TSHZ1;NOP2;CEBPG;HNF4G;FOXO3;IKZF3;HIRA;MYC;LRRFIP1;ZBED4;KLF13;MED26;MED7;VEGFA;FOSL1;TADA2B;KLF7;JMY;KLF9;ZNF354A;CRK;BLZF1
positive regulation of filamentous growth of a population of unicellular organisms in response to starvation by positive regulation of transcription from RNA polymerase II promoter	47/720	0.0354843	0.567769	0.00126591	0.0352036	-5.50355	18.3745	FOXA1;CEBPB;CSRNP2;PID1;ZNF350;CCNT1;SERPINE1;CEBPG;HNF4G;MED19;TRIAP1;ZNF24;FOXO3;FGF2;IKZF3;ETS1;GLIS2;IRF2BPL;MYC;NRIP1;EPC1;EP300;ZNF567;NKX3-1;ZBED3;CREBBP;FZD5;RIPK2;VDR;KLF4;ETV5;VEGFA;SMAD7;SENP1;SETX;CDK9;KLF7;ZEB2;ZNF639;DDIT3;ZSCAN21;ZNF613;TAF4B;TAF7;ARHGEF2;CDK13;ATF4
positive regulation of flocculation via cell wall protein-carbohydrate interaction by positive regulation of transcription from RNA polymerase II promoter	47/720	0.0354843	0.567769	0.00126591	0.0352036	-5.50275	18.3718	FOXA1;CEBPB;CSRNP2;PID1;ZNF350;CCNT1;SERPINE1;CEBPG;HNF4G;MED19;TRIAP1;ZNF24;FOXO3;FGF2;IKZF3;ETS1;GLIS2;IRF2BPL;MYC;NRIP1;EPC1;EP300;ZNF567;NKX3-1;ZBED3;CREBBP;FZD5;RIPK2;VDR;KLF4;ETV5;VEGFA;SMAD7;SENP1;SETX;CDK9;KLF7;ZEB2;ZNF639;DDIT3;ZSCAN21;ZNF613;TAF4B;TAF7;ARHGEF2;CDK13;ATF4
positive regulation of termination of RNA polymerase II transcription	47/720	0.0354843	0.567769	0.00126591	0.0352036	-5.49831	18.357	FOXA1;CEBPB;CSRNP2;PID1;ZNF350;CCNT1;SERPINE1;CEBPG;HNF4G;MED19;TRIAP1;ZNF24;FOXO3;FGF2;IKZF3;ETS1;GLIS2;IRF2BPL;MYC;NRIP1;EPC1;EP300;ZNF567;NKX3-1;ZBED3;CREBBP;FZD5;RIPK2;VDR;KLF4;ETV5;VEGFA;SMAD7;SENP1;SETX;CDK9;KLF7;ZEB2;ZNF639;DDIT3;ZSCAN21;ZNF613;TAF4B;TAF7;ARHGEF2;CDK13;ATF4
positive regulation of ethanol catabolic process by positive regulation of transcription from RNA polymerase II promoter	47/720	0.0354843	0.567769	0.00126591	0.0352036	-5.49796	18.3559	FOXA1;CEBPB;CSRNP2;PID1;ZNF350;CCNT1;SERPINE1;CEBPG;HNF4G;MED19;TRIAP1;ZNF24;FOXO3;FGF2;IKZF3;ETS1;GLIS2;IRF2BPL;MYC;NRIP1;EPC1;EP300;ZNF567;NKX3-1;ZBED3;CREBBP;FZD5;RIPK2;VDR;KLF4;ETV5;VEGFA;SMAD7;SENP1;SETX;CDK9;KLF7;ZEB2;ZNF639;DDIT3;ZSCAN21;ZNF613;TAF4B;TAF7;ARHGEF2;CDK13;ATF4
regulation of transcription from RNA polymerase II promoter by pheromones	25/301	0.00879356	0.291796	0.000949355	0.0351455	-3.87671	18.3513	GMEB1;CDKN1A;SATB2;TSHZ1;NOP2;CEBPG;HNF4G;FOXO3;IKZF3;HIRA;MYC;LRRFIP1;ZBED4;KLF13;MED26;MED7;VEGFA;FOSL1;TADA2B;KLF7;JMY;KLF9;ZNF354A;CRK;BLZF1
positive regulation of phenotypic switching by regulation of transcription from RNA polymerase II promoter	25/301	0.00879356	0.291796	0.000949355	0.0351455	-3.87483	18.3424	GMEB1;CDKN1A;SATB2;TSHZ1;NOP2;CEBPG;HNF4G;FOXO3;IKZF3;HIRA;MYC;LRRFIP1;ZBED4;KLF13;MED26;MED7;VEGFA;FOSL1;TADA2B;KLF7;JMY;KLF9;ZNF354A;CRK;BLZF1
positive regulation of invasive growth in response to glucose limitation by positive regulation of transcription from RNA polymerase II promoter	47/720	0.0354843	0.567769	0.00126591	0.0352036	-5.49338	18.3406	FOXA1;CEBPB;CSRNP2;PID1;ZNF350;CCNT1;SERPINE1;CEBPG;HNF4G;MED19;TRIAP1;ZNF24;FOXO3;FGF2;IKZF3;ETS1;GLIS2;IRF2BPL;MYC;NRIP1;EPC1;EP300;ZNF567;NKX3-1;ZBED3;CREBBP;FZD5;RIPK2;VDR;KLF4;ETV5;VEGFA;SMAD7;SENP1;SETX;CDK9;KLF7;ZEB2;ZNF639;DDIT3;ZSCAN21;ZNF613;TAF4B;TAF7;ARHGEF2;CDK13;ATF4
regulation of pyrimidine nucleotide biosynthetic process by positive regulation of transcription from RNA polymerase II promoter	25/301	0.00879356	0.291796	0.000949355	0.0351455	-3.87306	18.334	GMEB1;CDKN1A;SATB2;TSHZ1;NOP2;CEBPG;HNF4G;FOXO3;IKZF3;HIRA;MYC;LRRFIP1;ZBED4;KLF13;MED26;MED7;VEGFA;FOSL1;TADA2B;KLF7;JMY;KLF9;ZNF354A;CRK;BLZF1
positive regulation of transcription from RNA polymerase II promoter by histone modification	47/720	0.0354843	0.567769	0.00126591	0.0352036	-5.48928	18.3269	FOXA1;CEBPB;CSRNP2;PID1;ZNF350;CCNT1;SERPINE1;CEBPG;HNF4G;MED19;TRIAP1;ZNF24;FOXO3;FGF2;IKZF3;ETS1;GLIS2;IRF2BPL;MYC;NRIP1;EPC1;EP300;ZNF567;NKX3-1;ZBED3;CREBBP;FZD5;RIPK2;VDR;KLF4;ETV5;VEGFA;SMAD7;SENP1;SETX;CDK9;KLF7;ZEB2;ZNF639;DDIT3;ZSCAN21;ZNF613;TAF4B;TAF7;ARHGEF2;CDK13;ATF4
positive regulation of pseudohyphal growth by positive regulation of transcription from RNA polymerase II promoter	47/720	0.0354843	0.567769	0.00126591	0.0352036	-5.4888	18.3253	FOXA1;CEBPB;CSRNP2;PID1;ZNF350;CCNT1;SERPINE1;CEBPG;HNF4G;MED19;TRIAP1;ZNF24;FOXO3;FGF2;IKZF3;ETS1;GLIS2;IRF2BPL;MYC;NRIP1;EPC1;EP300;ZNF567;NKX3-1;ZBED3;CREBBP;FZD5;RIPK2;VDR;KLF4;ETV5;VEGFA;SMAD7;SENP1;SETX;CDK9;KLF7;ZEB2;ZNF639;DDIT3;ZSCAN21;ZNF613;TAF4B;TAF7;ARHGEF2;CDK13;ATF4
regulation of phenotypic switching by regulation of transcription from RNA polymerase II promoter	25/301	0.00879356	0.291796	0.000949355	0.0351455	-3.86936	18.3165	GMEB1;CDKN1A;SATB2;TSHZ1;NOP2;CEBPG;HNF4G;FOXO3;IKZF3;HIRA;MYC;LRRFIP1;ZBED4;KLF13;MED26;MED7;VEGFA;FOSL1;TADA2B;KLF7;JMY;KLF9;ZNF354A;CRK;BLZF1
regulation of transcription involved in posterior neural plate formation	25/301	0.00879356	0.291796	0.000949355	0.0351455	-3.86788	18.3095	GMEB1;CDKN1A;SATB2;TSHZ1;NOP2;CEBPG;HNF4G;FOXO3;IKZF3;HIRA;MYC;LRRFIP1;ZBED4;KLF13;MED26;MED7;VEGFA;FOSL1;TADA2B;KLF7;JMY;KLF9;ZNF354A;CRK;BLZF1
regulation of thyroid hormone receptor activity	25/301	0.00879356	0.291796	0.000949355	0.0351455	-3.86684	18.3046	GMEB1;CDKN1A;SATB2;TSHZ1;NOP2;CEBPG;HNF4G;FOXO3;IKZF3;HIRA;MYC;LRRFIP1;ZBED4;KLF13;MED26;MED7;VEGFA;FOSL1;TADA2B;KLF7;JMY;KLF9;ZNF354A;CRK;BLZF1
negative regulation of leucine import by regulation of transcription from RNA polymerase II promoter	25/301	0.00879356	0.291796	0.000949355	0.0351455	-3.86389	18.2906	GMEB1;CDKN1A;SATB2;TSHZ1;NOP2;CEBPG;HNF4G;FOXO3;IKZF3;HIRA;MYC;LRRFIP1;ZBED4;KLF13;MED26;MED7;VEGFA;FOSL1;TADA2B;KLF7;JMY;KLF9;ZNF354A;CRK;BLZF1
positive regulation of pyrimidine-containing compound salvage by positive regulation of transcription from RNA polymerase II promoter	47/720	0.0354843	0.567769	0.00126591	0.0352036	-5.47677	18.2851	FOXA1;CEBPB;CSRNP2;PID1;ZNF350;CCNT1;SERPINE1;CEBPG;HNF4G;MED19;TRIAP1;ZNF24;FOXO3;FGF2;IKZF3;ETS1;GLIS2;IRF2BPL;MYC;NRIP1;EPC1;EP300;ZNF567;NKX3-1;ZBED3;CREBBP;FZD5;RIPK2;VDR;KLF4;ETV5;VEGFA;SMAD7;SENP1;SETX;CDK9;KLF7;ZEB2;ZNF639;DDIT3;ZSCAN21;ZNF613;TAF4B;TAF7;ARHGEF2;CDK13;ATF4
positive regulation of transcription from RNA polymerase II promoter by calcium-mediated signaling	47/720	0.0354843	0.567769	0.00126591	0.0352036	-5.47381	18.2752	FOXA1;CEBPB;CSRNP2;PID1;ZNF350;CCNT1;SERPINE1;CEBPG;HNF4G;MED19;TRIAP1;ZNF24;FOXO3;FGF2;IKZF3;ETS1;GLIS2;IRF2BPL;MYC;NRIP1;EPC1;EP300;ZNF567;NKX3-1;ZBED3;CREBBP;FZD5;RIPK2;VDR;KLF4;ETV5;VEGFA;SMAD7;SENP1;SETX;CDK9;KLF7;ZEB2;ZNF639;DDIT3;ZSCAN21;ZNF613;TAF4B;TAF7;ARHGEF2;CDK13;ATF4
positive regulation of cellular alcohol catabolic process by positive regulation of transcription from RNA polymerase II promoter	47/720	0.0354843	0.567769	0.00126591	0.0352036	-5.47274	18.2717	FOXA1;CEBPB;CSRNP2;PID1;ZNF350;CCNT1;SERPINE1;CEBPG;HNF4G;MED19;TRIAP1;ZNF24;FOXO3;FGF2;IKZF3;ETS1;GLIS2;IRF2BPL;MYC;NRIP1;EPC1;EP300;ZNF567;NKX3-1;ZBED3;CREBBP;FZD5;RIPK2;VDR;KLF4;ETV5;VEGFA;SMAD7;SENP1;SETX;CDK9;KLF7;ZEB2;ZNF639;DDIT3;ZSCAN21;ZNF613;TAF4B;TAF7;ARHGEF2;CDK13;ATF4
regulation of oligopeptide transport by regulation of transcription from RNA polymerase II promoter	25/301	0.00879356	0.291796	0.000949355	0.0351455	-3.85894	18.2672	GMEB1;CDKN1A;SATB2;TSHZ1;NOP2;CEBPG;HNF4G;FOXO3;IKZF3;HIRA;MYC;LRRFIP1;ZBED4;KLF13;MED26;MED7;VEGFA;FOSL1;TADA2B;KLF7;JMY;KLF9;ZNF354A;CRK;BLZF1
positive regulation of mating type switching by regulation of transcription from RNA polymerase II promoter	25/301	0.00879356	0.291796	0.000949355	0.0351455	-3.8583	18.2642	GMEB1;CDKN1A;SATB2;TSHZ1;NOP2;CEBPG;HNF4G;FOXO3;IKZF3;HIRA;MYC;LRRFIP1;ZBED4;KLF13;MED26;MED7;VEGFA;FOSL1;TADA2B;KLF7;JMY;KLF9;ZNF354A;CRK;BLZF1
regulation of cellular ketone metabolic process by positive regulation of transcription from RNA polymerase II promoter	47/720	0.0354843	0.567769	0.00126591	0.0352036	-5.46984	18.262	FOXA1;CEBPB;CSRNP2;PID1;ZNF350;CCNT1;SERPINE1;CEBPG;HNF4G;MED19;TRIAP1;ZNF24;FOXO3;FGF2;IKZF3;ETS1;GLIS2;IRF2BPL;MYC;NRIP1;EPC1;EP300;ZNF567;NKX3-1;ZBED3;CREBBP;FZD5;RIPK2;VDR;KLF4;ETV5;VEGFA;SMAD7;SENP1;SETX;CDK9;KLF7;ZEB2;ZNF639;DDIT3;ZSCAN21;ZNF613;TAF4B;TAF7;ARHGEF2;CDK13;ATF4
regulation of transcription from RNA polymerase II promoter involved in mammary gland formation	25/301	0.00879356	0.291796	0.000949355	0.0351455	-3.85765	18.2611	GMEB1;CDKN1A;SATB2;TSHZ1;NOP2;CEBPG;HNF4G;FOXO3;IKZF3;HIRA;MYC;LRRFIP1;ZBED4;KLF13;MED26;MED7;VEGFA;FOSL1;TADA2B;KLF7;JMY;KLF9;ZNF354A;CRK;BLZF1
regulation of transcription involved in anterior neural plate formation	25/301	0.00879356	0.291796	0.000949355	0.0351455	-3.85705	18.2582	GMEB1;CDKN1A;SATB2;TSHZ1;NOP2;CEBPG;HNF4G;FOXO3;IKZF3;HIRA;MYC;LRRFIP1;ZBED4;KLF13;MED26;MED7;VEGFA;FOSL1;TADA2B;KLF7;JMY;KLF9;ZNF354A;CRK;BLZF1
transcriptional activation by promoter-terminator looping	47/720	0.0354843	0.567769	0.00126591	0.0352036	-5.46871	18.2582	FOXA1;CEBPB;CSRNP2;PID1;ZNF350;CCNT1;SERPINE1;CEBPG;HNF4G;MED19;TRIAP1;ZNF24;FOXO3;FGF2;IKZF3;ETS1;GLIS2;IRF2BPL;MYC;NRIP1;EPC1;EP300;ZNF567;NKX3-1;ZBED3;CREBBP;FZD5;RIPK2;VDR;KLF4;ETV5;VEGFA;SMAD7;SENP1;SETX;CDK9;KLF7;ZEB2;ZNF639;DDIT3;ZSCAN21;ZNF613;TAF4B;TAF7;ARHGEF2;CDK13;ATF4
positive regulation of telomeric RNA transcription from RNA pol II promoter	47/720	0.0354843	0.567769	0.00126591	0.0352036	-5.46609	18.2494	FOXA1;CEBPB;CSRNP2;PID1;ZNF350;CCNT1;SERPINE1;CEBPG;HNF4G;MED19;TRIAP1;ZNF24;FOXO3;FGF2;IKZF3;ETS1;GLIS2;IRF2BPL;MYC;NRIP1;EPC1;EP300;ZNF567;NKX3-1;ZBED3;CREBBP;FZD5;RIPK2;VDR;KLF4;ETV5;VEGFA;SMAD7;SENP1;SETX;CDK9;KLF7;ZEB2;ZNF639;DDIT3;ZSCAN21;ZNF613;TAF4B;TAF7;ARHGEF2;CDK13;ATF4
regulation of phosphorylation of RNA polymerase II C-terminal domain	26/322	0.0108051	0.33221	0.00110705	0.0352036	-4.02846	18.2398	GMEB1;CDKN1A;SATB2;TSHZ1;NOP2;CEBPG;HNF4G;FOXO3;IKZF3;HIRA;MYC;SESN2;LRRFIP1;ZBED4;KLF13;MED26;MED7;VEGFA;FOSL1;TADA2B;KLF7;JMY;KLF9;ZNF354A;CRK;BLZF1
positive regulation of transcription from RNA polymerase II promoter involved in heart development	47/720	0.0354843	0.567769	0.00126591	0.0352036	-5.46263	18.2379	FOXA1;CEBPB;CSRNP2;PID1;ZNF350;CCNT1;SERPINE1;CEBPG;HNF4G;MED19;TRIAP1;ZNF24;FOXO3;FGF2;IKZF3;ETS1;GLIS2;IRF2BPL;MYC;NRIP1;EPC1;EP300;ZNF567;NKX3-1;ZBED3;CREBBP;FZD5;RIPK2;VDR;KLF4;ETV5;VEGFA;SMAD7;SENP1;SETX;CDK9;KLF7;ZEB2;ZNF639;DDIT3;ZSCAN21;ZNF613;TAF4B;TAF7;ARHGEF2;CDK13;ATF4
regulation of termination of RNA polymerase II transcription	25/301	0.00879356	0.291796	0.000949355	0.0351455	-3.84779	18.2144	GMEB1;CDKN1A;SATB2;TSHZ1;NOP2;CEBPG;HNF4G;FOXO3;IKZF3;HIRA;MYC;LRRFIP1;ZBED4;KLF13;MED26;MED7;VEGFA;FOSL1;TADA2B;KLF7;JMY;KLF9;ZNF354A;CRK;BLZF1
positive regulation of transcription from RNA polymerase II promoter involved in meiotic cell cycle	47/720	0.0354843	0.567769	0.00126591	0.0352036	-5.45524	18.2132	FOXA1;CEBPB;CSRNP2;PID1;ZNF350;CCNT1;SERPINE1;CEBPG;HNF4G;MED19;TRIAP1;ZNF24;FOXO3;FGF2;IKZF3;ETS1;GLIS2;IRF2BPL;MYC;NRIP1;EPC1;EP300;ZNF567;NKX3-1;ZBED3;CREBBP;FZD5;RIPK2;VDR;KLF4;ETV5;VEGFA;SMAD7;SENP1;SETX;CDK9;KLF7;ZEB2;ZNF639;DDIT3;ZSCAN21;ZNF613;TAF4B;TAF7;ARHGEF2;CDK13;ATF4
regulation of transcription from RNA polymerase II promoter during mitotic cell cycle	25/301	0.00879356	0.291796	0.000949355	0.0351455	-3.84702	18.2108	GMEB1;CDKN1A;SATB2;TSHZ1;NOP2;CEBPG;HNF4G;FOXO3;IKZF3;HIRA;MYC;LRRFIP1;ZBED4;KLF13;MED26;MED7;VEGFA;FOSL1;TADA2B;KLF7;JMY;KLF9;ZNF354A;CRK;BLZF1
positive regulation of transcription from RNA polymerase II promoter involved in stress response to cadmium ion	47/720	0.0354843	0.567769	0.00126591	0.0352036	-5.45289	18.2054	FOXA1;CEBPB;CSRNP2;PID1;ZNF350;CCNT1;SERPINE1;CEBPG;HNF4G;MED19;TRIAP1;ZNF24;FOXO3;FGF2;IKZF3;ETS1;GLIS2;IRF2BPL;MYC;NRIP1;EPC1;EP300;ZNF567;NKX3-1;ZBED3;CREBBP;FZD5;RIPK2;VDR;KLF4;ETV5;VEGFA;SMAD7;SENP1;SETX;CDK9;KLF7;ZEB2;ZNF639;DDIT3;ZSCAN21;ZNF613;TAF4B;TAF7;ARHGEF2;CDK13;ATF4
regulation of lipid transport by positive regulation of transcription from RNA polymerase II promoter	47/720	0.0354843	0.567769	0.00126591	0.0352036	-5.45036	18.1969	FOXA1;CEBPB;CSRNP2;PID1;ZNF350;CCNT1;SERPINE1;CEBPG;HNF4G;MED19;TRIAP1;ZNF24;FOXO3;FGF2;IKZF3;ETS1;GLIS2;IRF2BPL;MYC;NRIP1;EPC1;EP300;ZNF567;NKX3-1;ZBED3;CREBBP;FZD5;RIPK2;VDR;KLF4;ETV5;VEGFA;SMAD7;SENP1;SETX;CDK9;KLF7;ZEB2;ZNF639;DDIT3;ZSCAN21;ZNF613;TAF4B;TAF7;ARHGEF2;CDK13;ATF4
positive regulation of sulfite transport by positive regulation of transcription from RNA polymerase II promoter	47/720	0.0354843	0.567769	0.00126591	0.0352036	-5.44763	18.1878	FOXA1;CEBPB;CSRNP2;PID1;ZNF350;CCNT1;SERPINE1;CEBPG;HNF4G;MED19;TRIAP1;ZNF24;FOXO3;FGF2;IKZF3;ETS1;GLIS2;IRF2BPL;MYC;NRIP1;EPC1;EP300;ZNF567;NKX3-1;ZBED3;CREBBP;FZD5;RIPK2;VDR;KLF4;ETV5;VEGFA;SMAD7;SENP1;SETX;CDK9;KLF7;ZEB2;ZNF639;DDIT3;ZSCAN21;ZNF613;TAF4B;TAF7;ARHGEF2;CDK13;ATF4
regulation of glycolytic process by positive regulation of transcription from RNA polymerase II promoter	47/720	0.0354843	0.567769	0.00126591	0.0352036	-5.44472	18.1781	FOXA1;CEBPB;CSRNP2;PID1;ZNF350;CCNT1;SERPINE1;CEBPG;HNF4G;MED19;TRIAP1;ZNF24;FOXO3;FGF2;IKZF3;ETS1;GLIS2;IRF2BPL;MYC;NRIP1;EPC1;EP300;ZNF567;NKX3-1;ZBED3;CREBBP;FZD5;RIPK2;VDR;KLF4;ETV5;VEGFA;SMAD7;SENP1;SETX;CDK9;KLF7;ZEB2;ZNF639;DDIT3;ZSCAN21;ZNF613;TAF4B;TAF7;ARHGEF2;CDK13;ATF4
positive regulation of purine nucleotide biosynthetic process by positive regulation of transcription from RNA polymerase II promoter	47/720	0.0354843	0.567769	0.00126591	0.0352036	-5.44333	18.1735	FOXA1;CEBPB;CSRNP2;PID1;ZNF350;CCNT1;SERPINE1;CEBPG;HNF4G;MED19;TRIAP1;ZNF24;FOXO3;FGF2;IKZF3;ETS1;GLIS2;IRF2BPL;MYC;NRIP1;EPC1;EP300;ZNF567;NKX3-1;ZBED3;CREBBP;FZD5;RIPK2;VDR;KLF4;ETV5;VEGFA;SMAD7;SENP1;SETX;CDK9;KLF7;ZEB2;ZNF639;DDIT3;ZSCAN21;ZNF613;TAF4B;TAF7;ARHGEF2;CDK13;ATF4
regulation of carbohydrate metabolic process by regulation of transcription from RNA polymerase II promoter	25/302	0.00914968	0.301773	0.000991532	0.0352036	-3.87109	18.171	GMEB1;CDKN1A;SATB2;TSHZ1;NOP2;CEBPG;HNF4G;FOXO3;IKZF3;HIRA;MYC;LRRFIP1;ZBED4;KLF13;MED26;MED7;VEGFA;FOSL1;TADA2B;KLF7;JMY;KLF9;ZNF354A;CRK;BLZF1
positive regulation of DNA repair by positive regulation of transcription from RNA polymerase II promoter	48/739	0.0364444	0.567769	0.00124161	0.0352036	-5.48615	18.1699	FOXA1;CEBPB;CSRNP2;PID1;ZNF350;CCNT1;SERPINE1;CEBPG;HNF4G;MED19;TRIAP1;ZNF24;FOXO3;FGF2;IKZF3;ETS1;GLIS2;IRF2BPL;MYC;NRIP1;EPC1;EP300;ZNF567;NKX3-1;ZBED3;CREBBP;FZD5;RIPK2;VDR;KLF4;ETV5;VEGFA;SMAD7;SENP1;SETX;RNF168;CDK9;KLF7;ZEB2;ZNF639;DDIT3;ZSCAN21;ZNF613;TAF4B;TAF7;ARHGEF2;CDK13;ATF4
regulation of lipid transport by regulation of transcription from RNA polymerase II promoter	25/303	0.00951747	0.304671	0.00103532	0.0352036	-3.90062	18.1559	GMEB1;CDKN1A;SATB2;TSHZ1;NOP2;CEBPG;HNF4G;FOXO3;IKZF3;HIRA;MYC;LRRFIP1;ZBED4;KLF13;MED26;MED7;VEGFA;FOSL1;TADA2B;KLF7;JMY;KLF9;ZNF354A;CRK;BLZF1
regulation of cellular response to oxidative stress by regulation of transcription from RNA polymerase II promoter	25/303	0.00951747	0.304671	0.00103532	0.0352036	-3.89754	18.1416	GMEB1;CDKN1A;SATB2;TSHZ1;NOP2;CEBPG;HNF4G;FOXO3;IKZF3;HIRA;MYC;LRRFIP1;ZBED4;KLF13;MED26;MED7;VEGFA;FOSL1;TADA2B;KLF7;JMY;KLF9;ZNF354A;CRK;BLZF1
positive regulation of oligopeptide transport by positive regulation of transcription from RNA polymerase II promoter	47/720	0.0354843	0.567769	0.00126591	0.0352036	-5.42971	18.128	FOXA1;CEBPB;CSRNP2;PID1;ZNF350;CCNT1;SERPINE1;CEBPG;HNF4G;MED19;TRIAP1;ZNF24;FOXO3;FGF2;IKZF3;ETS1;GLIS2;IRF2BPL;MYC;NRIP1;EPC1;EP300;ZNF567;NKX3-1;ZBED3;CREBBP;FZD5;RIPK2;VDR;KLF4;ETV5;VEGFA;SMAD7;SENP1;SETX;CDK9;KLF7;ZEB2;ZNF639;DDIT3;ZSCAN21;ZNF613;TAF4B;TAF7;ARHGEF2;CDK13;ATF4
positive regulation of snRNA transcription from RNA polymerase II promoter	47/720	0.0354843	0.567769	0.00126591	0.0352036	-5.42947	18.1272	FOXA1;CEBPB;CSRNP2;PID1;ZNF350;CCNT1;SERPINE1;CEBPG;HNF4G;MED19;TRIAP1;ZNF24;FOXO3;FGF2;IKZF3;ETS1;GLIS2;IRF2BPL;MYC;NRIP1;EPC1;EP300;ZNF567;NKX3-1;ZBED3;CREBBP;FZD5;RIPK2;VDR;KLF4;ETV5;VEGFA;SMAD7;SENP1;SETX;CDK9;KLF7;ZEB2;ZNF639;DDIT3;ZSCAN21;ZNF613;TAF4B;TAF7;ARHGEF2;CDK13;ATF4
positive regulation of starch catabolic process by positive regulation of transcription from RNA polymerase II promoter	47/720	0.0354843	0.567769	0.00126591	0.0352036	-5.42884	18.1251	FOXA1;CEBPB;CSRNP2;PID1;ZNF350;CCNT1;SERPINE1;CEBPG;HNF4G;MED19;TRIAP1;ZNF24;FOXO3;FGF2;IKZF3;ETS1;GLIS2;IRF2BPL;MYC;NRIP1;EPC1;EP300;ZNF567;NKX3-1;ZBED3;CREBBP;FZD5;RIPK2;VDR;KLF4;ETV5;VEGFA;SMAD7;SENP1;SETX;CDK9;KLF7;ZEB2;ZNF639;DDIT3;ZSCAN21;ZNF613;TAF4B;TAF7;ARHGEF2;CDK13;ATF4
positive regulation of mating type switching by positive regulation of transcription from RNA polymerase II promoter	47/720	0.0354843	0.567769	0.00126591	0.0352036	-5.42802	18.1223	FOXA1;CEBPB;CSRNP2;PID1;ZNF350;CCNT1;SERPINE1;CEBPG;HNF4G;MED19;TRIAP1;ZNF24;FOXO3;FGF2;IKZF3;ETS1;GLIS2;IRF2BPL;MYC;NRIP1;EPC1;EP300;ZNF567;NKX3-1;ZBED3;CREBBP;FZD5;RIPK2;VDR;KLF4;ETV5;VEGFA;SMAD7;SENP1;SETX;CDK9;KLF7;ZEB2;ZNF639;DDIT3;ZSCAN21;ZNF613;TAF4B;TAF7;ARHGEF2;CDK13;ATF4
regulation of replicative cell aging by regulation of transcription from RNA polymerase II promoter in response to caloric restriction	25/303	0.00951747	0.304671	0.00103532	0.0352036	-3.89183	18.115	GMEB1;CDKN1A;SATB2;TSHZ1;NOP2;CEBPG;HNF4G;FOXO3;IKZF3;HIRA;MYC;LRRFIP1;ZBED4;KLF13;MED26;MED7;VEGFA;FOSL1;TADA2B;KLF7;JMY;KLF9;ZNF354A;CRK;BLZF1
positive regulation of ribosomal protein gene transcription from RNA polymerase II promoter	47/720	0.0354843	0.567769	0.00126591	0.0352036	-5.42395	18.1088	FOXA1;CEBPB;CSRNP2;PID1;ZNF350;CCNT1;SERPINE1;CEBPG;HNF4G;MED19;TRIAP1;ZNF24;FOXO3;FGF2;IKZF3;ETS1;GLIS2;IRF2BPL;MYC;NRIP1;EPC1;EP300;ZNF567;NKX3-1;ZBED3;CREBBP;FZD5;RIPK2;VDR;KLF4;ETV5;VEGFA;SMAD7;SENP1;SETX;CDK9;KLF7;ZEB2;ZNF639;DDIT3;ZSCAN21;ZNF613;TAF4B;TAF7;ARHGEF2;CDK13;ATF4
positive regulation of peroxisome organization by positive regulation of transcription from RNA polymerase II promoter	47/720	0.0354843	0.567769	0.00126591	0.0352036	-5.41845	18.0904	FOXA1;CEBPB;CSRNP2;PID1;ZNF350;CCNT1;SERPINE1;CEBPG;HNF4G;MED19;TRIAP1;ZNF24;FOXO3;FGF2;IKZF3;ETS1;GLIS2;IRF2BPL;MYC;NRIP1;EPC1;EP300;ZNF567;NKX3-1;ZBED3;CREBBP;FZD5;RIPK2;VDR;KLF4;ETV5;VEGFA;SMAD7;SENP1;SETX;CDK9;KLF7;ZEB2;ZNF639;DDIT3;ZSCAN21;ZNF613;TAF4B;TAF7;ARHGEF2;CDK13;ATF4
positive regulation of terminal gap gene transcription	47/721	0.0362036	0.567769	0.00130024	0.0352036	-5.45106	18.0899	FOXA1;CEBPB;CSRNP2;PID1;ZNF350;CCNT1;SERPINE1;CEBPG;HNF4G;MED19;TRIAP1;ZNF24;FOXO3;FGF2;IKZF3;ETS1;GLIS2;IRF2BPL;MYC;NRIP1;EPC1;EP300;ZNF567;NKX3-1;ZBED3;CREBBP;FZD5;RIPK2;VDR;KLF4;ETV5;VEGFA;SMAD7;SENP1;SETX;CDK9;KLF7;ZEB2;ZNF639;DDIT3;ZSCAN21;ZNF613;TAF4B;TAF7;ARHGEF2;CDK13;ATF4
positive regulation of inositol biosynthetic process by positive regulation of transcription from RNA polymerase II promoter	47/721	0.0362036	0.567769	0.00130024	0.0352036	-5.4437	18.0655	FOXA1;CEBPB;CSRNP2;PID1;ZNF350;CCNT1;SERPINE1;CEBPG;HNF4G;MED19;TRIAP1;ZNF24;FOXO3;FGF2;IKZF3;ETS1;GLIS2;IRF2BPL;MYC;NRIP1;EPC1;EP300;ZNF567;NKX3-1;ZBED3;CREBBP;FZD5;RIPK2;VDR;KLF4;ETV5;VEGFA;SMAD7;SENP1;SETX;CDK9;KLF7;ZEB2;ZNF639;DDIT3;ZSCAN21;ZNF613;TAF4B;TAF7;ARHGEF2;CDK13;ATF4
positive regulation of phospholipid biosynthetic process by positive regulation of transcription from RNA polymerase II promoter	47/721	0.0362036	0.567769	0.00130024	0.0352036	-5.44303	18.0632	FOXA1;CEBPB;CSRNP2;PID1;ZNF350;CCNT1;SERPINE1;CEBPG;HNF4G;MED19;TRIAP1;ZNF24;FOXO3;FGF2;IKZF3;ETS1;GLIS2;IRF2BPL;MYC;NRIP1;EPC1;EP300;ZNF567;NKX3-1;ZBED3;CREBBP;FZD5;RIPK2;VDR;KLF4;ETV5;VEGFA;SMAD7;SENP1;SETX;CDK9;KLF7;ZEB2;ZNF639;DDIT3;ZSCAN21;ZNF613;TAF4B;TAF7;ARHGEF2;CDK13;ATF4
positive regulation of posterior gap gene transcription	47/721	0.0362036	0.567769	0.00130024	0.0352036	-5.43564	18.0387	FOXA1;CEBPB;CSRNP2;PID1;ZNF350;CCNT1;SERPINE1;CEBPG;HNF4G;MED19;TRIAP1;ZNF24;FOXO3;FGF2;IKZF3;ETS1;GLIS2;IRF2BPL;MYC;NRIP1;EPC1;EP300;ZNF567;NKX3-1;ZBED3;CREBBP;FZD5;RIPK2;VDR;KLF4;ETV5;VEGFA;SMAD7;SENP1;SETX;CDK9;KLF7;ZEB2;ZNF639;DDIT3;ZSCAN21;ZNF613;TAF4B;TAF7;ARHGEF2;CDK13;ATF4
transcriptional activation by promoter-enhancer looping	47/721	0.0362036	0.567769	0.00130024	0.0352036	-5.43139	18.0246	FOXA1;CEBPB;CSRNP2;PID1;ZNF350;CCNT1;SERPINE1;CEBPG;HNF4G;MED19;TRIAP1;ZNF24;FOXO3;FGF2;IKZF3;ETS1;GLIS2;IRF2BPL;MYC;NRIP1;EPC1;EP300;ZNF567;NKX3-1;ZBED3;CREBBP;FZD5;RIPK2;VDR;KLF4;ETV5;VEGFA;SMAD7;SENP1;SETX;CDK9;KLF7;ZEB2;ZNF639;DDIT3;ZSCAN21;ZNF613;TAF4B;TAF7;ARHGEF2;CDK13;ATF4
positive regulation of transcription involved in G2/M transition of mitotic cell cycle	47/721	0.0362036	0.567769	0.00130024	0.0352036	-5.43035	18.0211	FOXA1;CEBPB;CSRNP2;PID1;ZNF350;CCNT1;SERPINE1;CEBPG;HNF4G;MED19;TRIAP1;ZNF24;FOXO3;FGF2;IKZF3;ETS1;GLIS2;IRF2BPL;MYC;NRIP1;EPC1;EP300;ZNF567;NKX3-1;ZBED3;CREBBP;FZD5;RIPK2;VDR;KLF4;ETV5;VEGFA;SMAD7;SENP1;SETX;CDK9;KLF7;ZEB2;ZNF639;DDIT3;ZSCAN21;ZNF613;TAF4B;TAF7;ARHGEF2;CDK13;ATF4
positive regulation of transcription via serum response element binding	47/721	0.0362036	0.567769	0.00130024	0.0352036	-5.42908	18.0169	FOXA1;CEBPB;CSRNP2;PID1;ZNF350;CCNT1;SERPINE1;CEBPG;HNF4G;MED19;TRIAP1;ZNF24;FOXO3;FGF2;IKZF3;ETS1;GLIS2;IRF2BPL;MYC;NRIP1;EPC1;EP300;ZNF567;NKX3-1;ZBED3;CREBBP;FZD5;RIPK2;VDR;KLF4;ETV5;VEGFA;SMAD7;SENP1;SETX;CDK9;KLF7;ZEB2;ZNF639;DDIT3;ZSCAN21;ZNF613;TAF4B;TAF7;ARHGEF2;CDK13;ATF4
regulation of glucose import by regulation of transcription from RNA polymerase II promoter	25/304	0.00989721	0.314974	0.00108078	0.0352036	-3.89892	17.9955	GMEB1;CDKN1A;SATB2;TSHZ1;NOP2;CEBPG;HNF4G;FOXO3;IKZF3;HIRA;MYC;LRRFIP1;ZBED4;KLF13;MED26;MED7;VEGFA;FOSL1;TADA2B;KLF7;JMY;KLF9;ZNF354A;CRK;BLZF1
regulation of cellular ketone metabolic process by regulation of transcription from RNA polymerase II promoter	25/303	0.00951747	0.304671	0.00103532	0.0352036	-3.86464	17.9885	GMEB1;CDKN1A;SATB2;TSHZ1;NOP2;CEBPG;HNF4G;FOXO3;IKZF3;HIRA;MYC;LRRFIP1;ZBED4;KLF13;MED26;MED7;VEGFA;FOSL1;TADA2B;KLF7;JMY;KLF9;ZNF354A;CRK;BLZF1
positive regulation of transcription from RNA polymerase II promoter in response to stress	47/722	0.0369341	0.567769	0.00133539	0.0356235	-5.43687	17.9342	FOXA1;CEBPB;CSRNP2;PID1;ZNF350;CCNT1;SERPINE1;CEBPG;HNF4G;MED19;TRIAP1;ZNF24;FOXO3;FGF2;IKZF3;ETS1;GLIS2;IRF2BPL;MYC;NRIP1;EPC1;EP300;ZNF567;NKX3-1;ZBED3;CREBBP;FZD5;RIPK2;VDR;KLF4;ETV5;VEGFA;SMAD7;SENP1;SETX;CDK9;KLF7;ZEB2;ZNF639;DDIT3;ZSCAN21;ZNF613;TAF4B;TAF7;ARHGEF2;CDK13;ATF4
regulation of transcription from RNA polymerase II promoter by histone modification	25/306	0.0106936	0.330652	0.00117691	0.0352036	-3.94975	17.9244	GMEB1;CDKN1A;SATB2;TSHZ1;NOP2;CEBPG;HNF4G;FOXO3;IKZF3;HIRA;MYC;LRRFIP1;ZBED4;KLF13;MED26;MED7;VEGFA;FOSL1;TADA2B;KLF7;JMY;KLF9;ZNF354A;CRK;BLZF1
regulation of cAMP-mediated signaling by regulation of transcription from RNA polymerase II promoter	25/305	0.0102892	0.325544	0.00112796	0.0352036	-3.89202	17.8125	GMEB1;CDKN1A;SATB2;TSHZ1;NOP2;CEBPG;HNF4G;FOXO3;IKZF3;HIRA;MYC;LRRFIP1;ZBED4;KLF13;MED26;MED7;VEGFA;FOSL1;TADA2B;KLF7;JMY;KLF9;ZNF354A;CRK;BLZF1
regulation of transcription from RNA polymerase II promoter in response to iron	25/306	0.0106936	0.330652	0.00117691	0.0352036	-3.92312	17.8035	GMEB1;CDKN1A;SATB2;TSHZ1;NOP2;CEBPG;HNF4G;FOXO3;IKZF3;HIRA;MYC;LRRFIP1;ZBED4;KLF13;MED26;MED7;VEGFA;FOSL1;TADA2B;KLF7;JMY;KLF9;ZNF354A;CRK;BLZF1
negative regulation of viral release from host cell	5/16	0.000835672	0.0535967	0.00104977	0.0352036	-2.50907	17.7825	TRIM8;TRIM35;TRIM13;TRIM26;MID2
regulation of transcription from RNA polymerase II promoter involved in determination of left/right symmetry	26/324	0.0116363	0.342295	0.00120217	0.0352036	-3.98145	17.7319	GMEB1;CDKN1A;SATB2;TSHZ1;NOP2;CEBPG;HNF4G;FOXO3;IKZF3;HIRA;MYC;LRRFIP1;ZBED4;KLF13;MED26;MED7;VEGFA;FOSL1;TADA2B;KLF7;ARMC4;JMY;KLF9;ZNF354A;CRK;BLZF1
positive regulation of pri-miRNA transcription from RNA polymerase II promoter	47/725	0.0391938	0.567769	0.00144591	0.036706	-5.46866	17.7143	FOXA1;CEBPB;CSRNP2;PID1;ZNF350;CCNT1;SERPINE1;CEBPG;HNF4G;MED19;TRIAP1;ZNF24;FOXO3;FGF2;IKZF3;ETS1;GLIS2;IRF2BPL;MYC;NRIP1;EPC1;EP300;ZNF567;NKX3-1;ZBED3;CREBBP;FZD5;RIPK2;VDR;KLF4;ETV5;VEGFA;SMAD7;SENP1;SETX;CDK9;KLF7;ZEB2;ZNF639;DDIT3;ZSCAN21;ZNF613;TAF4B;TAF7;ARHGEF2;CDK13;ATF4
positive regulation of SREBP signaling pathway	47/725	0.0391938	0.567769	0.00144591	0.036706	-5.46838	17.7134	FOXA1;CEBPB;CSRNP2;PID1;ZNF350;CCNT1;SERPINE1;CEBPG;HNF4G;MED19;TRIAP1;ZNF24;FOXO3;FGF2;IKZF3;ETS1;GLIS2;IRF2BPL;MYC;NRIP1;EPC1;EP300;ZNF567;NKX3-1;ZBED3;CREBBP;FZD5;RIPK2;VDR;KLF4;ETV5;VEGFA;SMAD7;SENP1;SETX;CDK9;KLF7;ZEB2;ZNF639;DDIT3;ZSCAN21;ZNF613;TAF4B;TAF7;ARHGEF2;CDK13;ATF4
positive regulation of transcription from RNA polymerase II promoter involved in norepinephrine biosynthetic process	47/725	0.0391938	0.567769	0.00144591	0.036706	-5.45967	17.6852	FOXA1;CEBPB;CSRNP2;PID1;ZNF350;CCNT1;SERPINE1;CEBPG;HNF4G;MED19;TRIAP1;ZNF24;FOXO3;FGF2;IKZF3;ETS1;GLIS2;IRF2BPL;MYC;NRIP1;EPC1;EP300;ZNF567;NKX3-1;ZBED3;CREBBP;FZD5;RIPK2;VDR;KLF4;ETV5;VEGFA;SMAD7;SENP1;SETX;CDK9;KLF7;ZEB2;ZNF639;DDIT3;ZSCAN21;ZNF613;TAF4B;TAF7;ARHGEF2;CDK13;ATF4
positive regulation of central gap gene transcription	47/725	0.0391938	0.567769	0.00144591	0.036706	-5.44027	17.6223	FOXA1;CEBPB;CSRNP2;PID1;ZNF350;CCNT1;SERPINE1;CEBPG;HNF4G;MED19;TRIAP1;ZNF24;FOXO3;FGF2;IKZF3;ETS1;GLIS2;IRF2BPL;MYC;NRIP1;EPC1;EP300;ZNF567;NKX3-1;ZBED3;CREBBP;FZD5;RIPK2;VDR;KLF4;ETV5;VEGFA;SMAD7;SENP1;SETX;CDK9;KLF7;ZEB2;ZNF639;DDIT3;ZSCAN21;ZNF613;TAF4B;TAF7;ARHGEF2;CDK13;ATF4
positive regulation of transcription from RNA polymerase II promoter involved in cellular response to chemical stimulus	47/724	0.0384291	0.567769	0.00140821	0.036706	-5.40663	17.6199	FOXA1;CEBPB;CSRNP2;PID1;ZNF350;CCNT1;SERPINE1;CEBPG;HNF4G;MED19;TRIAP1;ZNF24;FOXO3;FGF2;IKZF3;ETS1;GLIS2;IRF2BPL;MYC;NRIP1;EPC1;EP300;ZNF567;NKX3-1;ZBED3;CREBBP;FZD5;RIPK2;VDR;KLF4;ETV5;VEGFA;SMAD7;SENP1;SETX;CDK9;KLF7;ZEB2;ZNF639;DDIT3;ZSCAN21;ZNF613;TAF4B;TAF7;ARHGEF2;CDK13;ATF4
positive regulation of transcription from RNA polymerase II promoter in response to nitrogen starvation	47/725	0.0391938	0.567769	0.00144591	0.036706	-5.43413	17.6024	FOXA1;CEBPB;CSRNP2;PID1;ZNF350;CCNT1;SERPINE1;CEBPG;HNF4G;MED19;TRIAP1;ZNF24;FOXO3;FGF2;IKZF3;ETS1;GLIS2;IRF2BPL;MYC;NRIP1;EPC1;EP300;ZNF567;NKX3-1;ZBED3;CREBBP;FZD5;RIPK2;VDR;KLF4;ETV5;VEGFA;SMAD7;SENP1;SETX;CDK9;KLF7;ZEB2;ZNF639;DDIT3;ZSCAN21;ZNF613;TAF4B;TAF7;ARHGEF2;CDK13;ATF4
positive regulation of transcription of Notch receptor target	48/744	0.0401821	0.567769	0.00141603	0.036706	-5.44746	17.51	FOXA1;CEBPB;CSRNP2;PID1;ZNF350;CCNT1;SERPINE1;CEBPG;HNF4G;MED19;TRIAP1;ZNF24;FOXO3;FGF2;IKZF3;ETS1;GLIS2;IRF2BPL;MYC;NRIP1;EPC1;EP300;ZNF567;NKX3-1;ZBED3;CREBBP;FZD5;RIPK2;VDR;KLF4;ETV5;VEGFA;SMAD7;SENP1;SETX;CDK9;KLF7;ZEB2;ZNF639;DDIT3;ZSCAN21;SNAI2;ZNF613;TAF4B;TAF7;ARHGEF2;CDK13;ATF4
SREBP signaling pathway	47/725	0.0391938	0.567769	0.00144591	0.036706	-5.39849	17.487	FOXA1;CEBPB;CSRNP2;PID1;ZNF350;CCNT1;SERPINE1;CEBPG;HNF4G;MED19;TRIAP1;ZNF24;FOXO3;FGF2;IKZF3;ETS1;GLIS2;IRF2BPL;MYC;NRIP1;EPC1;EP300;ZNF567;NKX3-1;ZBED3;CREBBP;FZD5;RIPK2;VDR;KLF4;ETV5;VEGFA;SMAD7;SENP1;SETX;CDK9;KLF7;ZEB2;ZNF639;DDIT3;ZSCAN21;ZNF613;TAF4B;TAF7;ARHGEF2;CDK13;ATF4
regulation of transcription from RNA polymerase II promoter in response to copper ion	25/309	0.0119849	0.347195	0.00133493	0.0356235	-3.92845	17.3799	GMEB1;CDKN1A;SATB2;TSHZ1;NOP2;CEBPG;HNF4G;FOXO3;IKZF3;HIRA;MYC;LRRFIP1;ZBED4;KLF13;MED26;MED7;VEGFA;FOSL1;TADA2B;KLF7;JMY;KLF9;ZNF354A;CRK;BLZF1
positive regulation of transcription from RNA polymerase II promoter in response to acidic pH	47/727	0.0407581	0.567769	0.00152399	0.0383961	-5.41315	17.3226	FOXA1;CEBPB;CSRNP2;PID1;ZNF350;CCNT1;SERPINE1;CEBPG;HNF4G;MED19;TRIAP1;ZNF24;FOXO3;FGF2;IKZF3;ETS1;GLIS2;IRF2BPL;MYC;NRIP1;EPC1;EP300;ZNF567;NKX3-1;ZBED3;CREBBP;FZD5;RIPK2;VDR;KLF4;ETV5;VEGFA;SMAD7;SENP1;SETX;CDK9;KLF7;ZEB2;ZNF639;DDIT3;ZSCAN21;ZNF613;TAF4B;TAF7;ARHGEF2;CDK13;ATF4
regulation of potassium ion concentration by positive regulation of transcription from RNA polymerase II promoter	47/728	0.0415579	0.567769	0.0015644	0.0392326	-5.4444	17.3168	FOXA1;CEBPB;CSRNP2;PID1;ZNF350;CCNT1;SERPINE1;CEBPG;HNF4G;MED19;TRIAP1;ZNF24;FOXO3;FGF2;IKZF3;ETS1;GLIS2;IRF2BPL;MYC;NRIP1;EPC1;EP300;ZNF567;NKX3-1;ZBED3;CREBBP;FZD5;RIPK2;VDR;KLF4;ETV5;VEGFA;SMAD7;SENP1;SETX;CDK9;KLF7;ZEB2;ZNF639;DDIT3;ZSCAN21;ZNF613;TAF4B;TAF7;ARHGEF2;CDK13;ATF4
regulation of BMP signaling pathway	25/309	0.0119849	0.347195	0.00133493	0.0356235	-3.86151	17.0838	GMEB1;CDKN1A;SATB2;TSHZ1;NOP2;CEBPG;HNF4G;FOXO3;IKZF3;HIRA;MYC;LRRFIP1;ZBED4;KLF13;MED26;MED7;VEGFA;FOSL1;TADA2B;KLF7;JMY;KLF9;ZNF354A;CRK;BLZF1
regulation of reactive oxygen species metabolic process by positive regulation of transcription from RNA polymerase II promoter	47/729	0.0423697	0.567769	0.00160575	0.0400848	-5.40182	17.0769	FOXA1;CEBPB;CSRNP2;PID1;ZNF350;CCNT1;SERPINE1;CEBPG;HNF4G;MED19;TRIAP1;ZNF24;FOXO3;FGF2;IKZF3;ETS1;GLIS2;IRF2BPL;MYC;NRIP1;EPC1;EP300;ZNF567;NKX3-1;ZBED3;CREBBP;FZD5;RIPK2;VDR;KLF4;ETV5;VEGFA;SMAD7;SENP1;SETX;CDK9;KLF7;ZEB2;ZNF639;DDIT3;ZSCAN21;ZNF613;TAF4B;TAF7;ARHGEF2;CDK13;ATF4
regulation of transcription elongation from RNA polymerase II promoter	25/311	0.0129134	0.361239	0.00145016	0.036706	-3.90513	16.9853	GMEB1;CDKN1A;SATB2;TSHZ1;NOP2;CEBPG;HNF4G;FOXO3;IKZF3;HIRA;MYC;LRRFIP1;ZBED4;KLF13;MED26;MED7;VEGFA;FOSL1;TADA2B;KLF7;JMY;KLF9;ZNF354A;CRK;BLZF1
negative regulation of apoptotic process	33/467	0.0278374	0.567769	0.00208743	0.0514017	-4.72441	16.9199	ANKLE2;BEX2;AMIGO2;GATA6;NLRC4;TRIAP1;IKZF3;SOCS2;BAG4;MYC;PIM1;PMAIP1;ZNF268;ZNF420;CREBBP;CBX4;RIPK2;SIAH2;RHBDD1;PLAUR;TNFRSF10B;TNFRSF10A;INHBB;DKK1;TOPORS;TNFRSF10D;VEGFA;SUPV3L1;SETX;UFM1;BCL6;WNK3;BCL2L2
positive regulation of transcription from RNA polymerase II promoter involved in defense response to fungus	47/730	0.0431934	0.567769	0.00164806	0.0409531	-5.12784	16.112	FOXA1;CEBPB;CSRNP2;PID1;ZNF350;CCNT1;SERPINE1;CEBPG;HNF4G;MED19;TRIAP1;ZNF24;FOXO3;FGF2;IKZF3;ETS1;GLIS2;IRF2BPL;MYC;NRIP1;EPC1;EP300;ZNF567;NKX3-1;ZBED3;CREBBP;FZD5;RIPK2;VDR;KLF4;ETV5;VEGFA;SMAD7;SENP1;SETX;CDK9;KLF7;ZEB2;ZNF639;DDIT3;ZSCAN21;ZNF613;TAF4B;TAF7;ARHGEF2;CDK13;ATF4
neuron intrinsic apoptotic signaling pathway in response to endoplasmic reticulum stress	7/36	0.00174568	0.106742	0.00122085	0.0352036	-2.53103	16.0736	CEBPB;DDIT3;SIAH1;TNFRSF10B;TRIB3;CHAC1;ATF4
amino acid import	7/31	0.000683053	0.0453314	0.000565291	0.0287506	-2.19551	16.0029	SLC38A1;SLC1A4;SLC3A2;SLC1A5;SLC7A11;SLC38A2;SLC38A4
extracellular amino acid transport	7/31	0.000683053	0.0453314	0.000565291	0.0287506	-2.19329	15.9867	SLC38A1;SLC1A4;SLC3A2;SLC1A5;SLC7A11;SLC38A2;SLC38A4
hydroxyproline transport	7/31	0.000683053	0.0453314	0.000565291	0.0287506	-2.18373	15.917	SLC38A1;SLC1A4;SLC3A2;SLC1A5;SLC7A11;SLC38A2;SLC38A4
acidic amino acid transport	7/31	0.000683053	0.0453314	0.000565291	0.0287506	-2.1828	15.9103	SLC38A1;SLC1A4;SLC3A2;SLC1A5;SLC7A11;SLC38A2;SLC38A4
branched-chain amino acid transport	7/31	0.000683053	0.0453314	0.000565291	0.0287506	-2.18204	15.9048	SLC38A1;SLC1A4;SLC3A2;SLC1A5;SLC7A11;SLC38A2;SLC38A4
basic amino acid transport	7/31	0.000683053	0.0453314	0.000565291	0.0287506	-2.1798	15.8884	SLC38A1;SLC1A4;SLC3A2;SLC1A5;SLC7A11;SLC38A2;SLC38A4
amino acid export	7/31	0.000683053	0.0453314	0.000565291	0.0287506	-2.17267	15.8365	SLC38A1;SLC1A4;SLC3A2;SLC1A5;SLC7A11;SLC38A2;SLC38A4
D-amino acid transport	7/31	0.000683053	0.0453314	0.000565291	0.0287506	-2.16802	15.8025	SLC38A1;SLC1A4;SLC3A2;SLC1A5;SLC7A11;SLC38A2;SLC38A4
sulfur amino acid transport	7/31	0.000683053	0.0453314	0.000565291	0.0287506	-2.1635	15.7696	SLC38A1;SLC1A4;SLC3A2;SLC1A5;SLC7A11;SLC38A2;SLC38A4
L-amino acid transport	7/31	0.000683053	0.0453314	0.000565291	0.0287506	-2.16102	15.7516	SLC38A1;SLC1A4;SLC3A2;SLC1A5;SLC7A11;SLC38A2;SLC38A4
aromatic amino acid transport	7/31	0.000683053	0.0453314	0.000565291	0.0287506	-2.15675	15.7204	SLC38A1;SLC1A4;SLC3A2;SLC1A5;SLC7A11;SLC38A2;SLC38A4
creatine transport	7/32	0.00083714	0.0535967	0.00066623	0.0326633	-2.21356	15.6842	SLC38A1;SLC1A4;SLC3A2;SLC1A5;SLC7A11;SLC38A2;SLC38A4
transcription initiation from RNA polymerase II promoter	27/355	0.0194841	0.481967	0.00200882	0.0496909	-3.86468	15.2197	CEBPB;ELL;CCNT1;GATA6;HNF4G;HSF2BP;RSF1;TAF5L;SNAPC5;HIVEP1;NRBF2;ZNF148;ZNF202;KLF11;CREBBP;KLF13;VDR;NR1D2;NR1D1;KLF4;MED26;MED7;FOSL1;CDK9;TAF4B;TAF7;ATF4
diaminopimelate transport	7/34	0.00122679	0.07763	0.000910703	0.0351455	-2.22607	14.9221	SLC38A1;SLC1A4;SLC3A2;SLC1A5;SLC7A11;SLC38A2;SLC38A4
amino acid transport	7/32	0.00083714	0.0535967	0.00066623	0.0326633	-2.09832	14.8677	SLC38A1;SLC1A4;SLC3A2;SLC1A5;SLC7A11;SLC38A2;SLC38A4
neutral amino acid transport	7/35	0.00146846	0.0908109	0.00105687	0.0352036	-2.22311	14.5026	SLC38A1;SLC1A4;SLC3A2;SLC1A5;SLC7A11;SLC38A2;SLC38A4
amino acid transmembrane transport	7/37	0.00206187	0.119369	0.0014041	0.036706	-2.33766	14.4564	SLC38A1;SLC1A4;SLC3A2;SLC1A5;SLC7A11;SLC38A2;SLC38A4
gamma-aminobutyric acid transport	7/37	0.00206187	0.119369	0.0014041	0.036706	-2.2188	13.7214	SLC38A1;SLC1A4;SLC3A2;SLC1A5;SLC7A11;SLC38A2;SLC38A4
negative regulation of peptidyl-threonine phosphorylation	8/53	0.00444269	0.201476	0.00235459	0.0577192	-2.53304	13.7202	SPRED2;SPRED1;PID1;DDIT4;FAM129A;XDH;SMAD7;ZBED3
positive regulation of transcription from RNA polymerase II promoter involved in defense response to Gram-negative bacterium	47/756	0.0691293	0.68412	0.00314989	0.0761854	-4.72336	12.6197	FOXA1;CEBPB;CSRNP2;PID1;ZNF350;CCNT1;SERPINE1;CEBPG;HNF4G;MED19;TRIAP1;ZNF24;FOXO3;FGF2;IKZF3;ETS1;GLIS2;IRF2BPL;MYC;NRIP1;EPC1;EP300;ZNF567;NKX3-1;ZBED3;CREBBP;FZD5;RIPK2;VDR;KLF4;ETV5;VEGFA;SMAD7;SENP1;SETX;CDK9;KLF7;ZEB2;ZNF639;DDIT3;ZSCAN21;ZNF613;TAF4B;TAF7;ARHGEF2;CDK13;ATF4
regulation of transcription from RNA polymerase II promoter involved in kidney development	25/340	0.0339887	0.567769	0.00435819	0.101791	-3.68791	12.4715	GMEB1;CDKN1A;SATB2;TSHZ1;NOP2;CEBPG;HNF4G;FOXO3;IKZF3;HIRA;MYC;LRRFIP1;ZBED4;KLF13;MED26;MED7;VEGFA;FOSL1;TADA2B;KLF7;JMY;KLF9;ZNF354A;CRK;BLZF1
cellular response to amino acid starvation	9/70	0.00771832	0.291796	0.00343687	0.0823985	-2.53653	12.3381	KLF10;CDKN1A;RRAGC;MARS;SESN2;INHBB;ZFYVE1;C12ORF66;ATF4
dimethylation involved in SSU-rRNA maturation	5/22	0.00392887	0.184318	0.00343705	0.0823985	-2.21247	12.2558	RIOK3;NOP2;RIOK2;SRFBP1;METTL16
negative regulation of chromatin silencing	34/509	0.0508262	0.607925	0.00415926	0.0979857	-4.03724	12.0283	ZNF496;GATA6;RNF6;RSF1;BCL10;FOXO3;FGF2;ETS1;GLIS2;ZXDA;HIRA;TAF1B;ZIC2;SFR1;MYC;TWISTNB;NRIP1;EPC1;EP300;ATXN7L3;NKX3-1;CREBBP;SS18L1;RHOG;NR1D2;NR1D1;BAZ1B;KLF4;RGMB;BAMBI;DDIT3;POLR1D;ZNF398;ATF4
regulation of telomere maintenance via recombination	4/13	0.00304477	0.150633	0.00356978	0.0848329	-2.0405	11.8233	RAD50;MYC;TERF2;SMG5
BMP signaling pathway	27/381	0.0420685	0.567769	0.00495055	0.114156	-3.68569	11.678	GMEB1;CDKN1A;SATB2;TSHZ1;NOP2;CEBPG;HNF4G;FOXO3;IKZF3;HIRA;MYC;LRRFIP1;ZBED4;KLF13;RGMB;MED26;MED7;VEGFA;SMAD7;FOSL1;TADA2B;KLF7;JMY;KLF9;ZNF354A;CRK;BLZF1
cellular response to UV-C	7/47	0.00819061	0.291796	0.00465102	0.108166	-2.42748	11.6635	CREBBP;RHBDD1;DCUN1D3;MYC;EP300;TRIAP1;ATF4
L-alpha-amino acid transmembrane transport	4/12	0.00219378	0.125669	0.00281526	0.0683956	-1.8815	11.5188	SLC38A1;SLC3A2;SLC38A2;SLC38A4
positive regulation of ubiquitin-protein transferase activity	9/72	0.0092523	0.303319	0.0040699	0.0962973	-2.45239	11.4842	ARRDC4;BAG5;RIPK2;FEM1B;DCUN1D3;TRIB3;BCL10;TOPORS;SMAD7
ornithine transport	8/54	0.00499278	0.222804	0.00261367	0.0637829	-2.13939	11.3382	PANX1;SLC38A1;SLC1A4;SLC3A2;SLC1A5;SLC7A11;SLC38A2;SLC38A4
negative regulation of extrinsic apoptotic signaling pathway via death domain receptors	8/59	0.0085607	0.291796	0.00426002	0.0999269	-2.36528	11.2601	FEM1B;SIAH2;SERPINE1;PEA15;TNFRSF10B;TNFRSF10A;ARHGEF2;SCG2
canonical Wnt signaling pathway involved in positive regulation of apoptotic process	21/279	0.0396596	0.567769	0.00674847	0.149899	-3.46694	11.1893	KLF11;FZD5;GADD45A;DCUN1D3;SIAH1;DDX20;NLRC4;FOXO3;DUSP6;GNA13;HOXB9;BCL6;MYC;JMY;ANKRD1;TRIM35;SNAI2;PMAIP1;ARHGEF2;ZNF268;ATF4
chromatin-mediated maintenance of transcription	36/554	0.0627603	0.661902	0.00489286	0.113306	-4.02777	11.1506	ZNF496;FOXA1;GATA6;RNF6;RSF1;BCL10;FOXO3;FGF2;ETS1;GLIS2;ZXDA;TAF1B;ZIC2;SFR1;MYC;TWISTNB;NRIP1;EPC1;EP300;ATXN7L3;NKX3-1;CREBBP;SS18L1;RHOG;NR1D2;NR1D1;BAZ1B;KLF4;RGMB;TADA2B;MSL3P1;BAMBI;DDIT3;POLR1D;ZNF398;ATF4
positive regulation of DNA damage response, signal transduction by p53 class mediator resulting in transcription of p21 class mediator	4/13	0.00304477	0.150633	0.00356978	0.0848329	-1.9209	11.1303	SPRED2;SPRED1;ANKRD1;PMAIP1
activation of cysteine-type endopeptidase activity involved in apoptotic process	10/89	0.0129571	0.361239	0.00503266	0.11556	-2.49538	10.8452	MYC;MUL1;TNFRSF10B;PMAIP1;TNFRSF10A;NLRC4;XDH;SENP1;ROBO1;NKX3-1
negative regulation of G1/S transition of mitotic cell cycle by transcription from RNA polymerase II promoter	21/276	0.0359581	0.567769	0.00603685	0.136318	-3.18865	10.6035	KLF11;CDKN1A;CEBPB;KLF13;ELL;CCNT1;DCUN1D3;GATA6;HSF2BP;KLF4;TAF5L;FOSL1;CDK9;SNAPC5;HIVEP1;TAF4B;TAF7;ZNF148;ZNF202;ATF4;DACT1
positive regulation of apoptotic process	26/374	0.0547606	0.61578	0.00722148	0.159106	-3.61472	10.5	BEX2;DCUN1D3;DDX20;TRIAP1;NLRC4;FOXO3;IKZF3;GNA13;ANKRD1;PMAIP1;ZNF268;ZNF420;KLF11;CREBBP;GADD45A;SIAH1;TNFRSF10B;INHBB;TNFRSF10A;DUSP6;TNFRSF10D;BCL6;JMY;TRIM35;ARHGEF2;ATF4
positive regulation of interferon-beta production	8/62	0.0114609	0.338969	0.00557423	0.127458	-2.34344	10.4724	CREBBP;CRCP;RIPK2;RIOK3;POLR3D;POLR1D;EP300;LRRFIP1
negative regulation of keratinocyte proliferation	6/39	0.0119942	0.347195	0.00748633	0.164149	-2.34727	10.3827	VDR;KLF9;SNAI2;EREG;ZFP36L1;NKX3-1
transcription from RNA polymerase II promoter	23/314	0.0421697	0.567769	0.00636421	0.142527	-3.26139	10.3258	KLF11;CEBPB;KLF13;ELL;CCNT1;GATA6;HSF2BP;BAZ1B;KLF4;TOPORS;TAF5L;FOSL1;CDK9;SNAPC5;RRAGC;TAF1B;HIVEP1;EPC1;TAF4B;TAF7;ZNF148;ZNF202;ATF4
intrinsic apoptotic signaling pathway in response to endoplasmic reticulum stress	10/92	0.0160966	0.419127	0.00620915	0.139629	-2.44409	10.092	UFM1;CEBPB;CDKN1A;DDIT3;FAM129A;TNFRSF10B;PMAIP1;TRIB3;CHAC1;ATF4
positive regulation of interferon-alpha production	7/53	0.0155375	0.409064	0.00831468	0.176112	-2.35164	9.79341	CREBBP;CRCP;RIPK2;POLR3D;POLR1D;EP300;LRRFIP1
inactivation of MAPK activity involved in innate immune response	5/28	0.0114587	0.338969	0.00834929	0.176112	-2.18261	9.75409	DUSP4;SPRED2;SPRED1;MUL1;DUSP6
regulation of transcription from RNA polymerase II promoter involved in heart development	26/378	0.0606138	0.641751	0.00817023	0.175741	-3.46614	9.7164	GMEB1;CDKN1A;SATB2;TSHZ1;NOP2;CEBPG;HNF4G;FOXO3;IKZF3;HIRA;MYC;LRRFIP1;ZBED4;KLF13;MED26;MED7;POU6F1;VEGFA;FOSL1;TADA2B;KLF7;JMY;KLF9;ZNF354A;CRK;BLZF1
cellular response to glucose starvation	8/65	0.0150274	0.40124	0.00717683	0.158766	-2.29596	9.63816	KLF10;MARS;SESN2;PMAIP1;INHBB;ZFYVE1;C12ORF66;ATF4
positive regulation of neuron apoptotic process	20/270	0.0502524	0.606371	0.00944356	0.196152	-3.13914	9.38822	KLF11;GADD45A;DCUN1D3;SIAH1;DDX20;NLRC4;FOXO3;DKK1;DUSP6;GNA13;BCL6;DDIT3;JMY;DDIT4;ANKRD1;TRIM35;PMAIP1;ARHGEF2;ZNF268;ATF4
negative regulation of cysteine-type endopeptidase activity involved in apoptotic process	24/346	0.064232	0.663321	0.00985384	0.201596	-3.41163	9.3658	ANKLE2;CBX4;RIPK2;SIAH2;RHBDD1;GATA6;PLAUR;TRIAP1;KLF4;DKK1;TOPORS;VEGFA;TNFRSF10D;SUPV3L1;SETX;SOCS2;BAG4;UFM1;MYC;LAMP3;WNK3;PIM1;ZNF268;BCL2L2
cellular response to gamma radiation	7/52	0.0140722	0.386772	0.00759151	0.164149	-2.17838	9.28762	CDKN1A;GADD45A;MYC;DCUN1D3;TRIM13;TNKS1BP1;RAD9B
positive regulation of DNA repair	6/38	0.0105836	0.330652	0.00670257	0.149489	-2.01974	9.18667	RNF168;CDK9;MYC;CEBPG;USP1;NKX3-1
transcription elongation from RNA polymerase II promoter	20/270	0.0502524	0.606371	0.00944356	0.196152	-3.01154	9.0066	KLF11;SETD2;CEBPB;KLF13;ELL;CCNT1;GATA6;HSF2BP;KLF4;TAF5L;FOSL1;CDK9;SNAPC5;HIVEP1;TAF4B;TAF7;CDK13;ZNF148;ZNF202;ATF4
negative regulation of execution phase of apoptosis	23/330	0.066075	0.664659	0.0108154	0.217091	-3.28807	8.93357	ANKLE2;DFFA;CBX4;RIPK2;SIAH2;RHBDD1;GATA6;PLAUR;TRIAP1;DKK1;TOPORS;VEGFA;TNFRSF10D;SUPV3L1;SETX;SOCS2;BAG4;UFM1;MYC;WNK3;PIM1;ZNF268;BCL2L2
cellular response to UV-B	7/53	0.0155375	0.409064	0.00831468	0.176112	-2.1332	8.88369	CREBBP;CDKN1A;RHBDD1;MYC;EP300;TRIAP1;ATF4
mRNA transcription from RNA polymerase II promoter	20/271	0.0518368	0.614588	0.0097864	0.201596	-2.9953	8.86506	KLF11;CEBPB;KLF13;ELL;CCNT1;GATA6;HSF2BP;KLF4;TAF5L;EREG;FOSL1;CDK9;SNAPC5;DDIT3;HIVEP1;TAF4B;TAF7;ZNF148;ZNF202;ATF4
cellular response to UV	8/72	0.0263628	0.567769	0.0122447	0.233366	-2.4078	8.75428	CREBBP;RHBDD1;MYC;UVSSA;USP1;EP300;TRIAP1;ATF4
canonical Wnt signaling pathway involved in negative regulation of apoptotic process	25/371	0.0778553	0.68412	0.0117633	0.228627	-3.42513	8.74403	ANKLE2;GATA6;TRIAP1;SOCS2;BAG4;MYC;PIM1;ZNF268;FZD5;CBX4;RIPK2;SIAH2;RHBDD1;PLAUR;DKK1;TOPORS;VEGFA;TNFRSF10D;SUPV3L1;SETX;UFM1;HOXB9;WNK3;SNAI2;BCL2L2
regulation of apoptotic signaling pathway	14/167	0.0396411	0.567769	0.0110183	0.217091	-2.68505	8.66705	CREBBP;BEX2;TNFRSF10B;INHBB;TNFRSF10A;TRIAP1;NLRC4;IKZF3;TNFRSF10D;SOCS2;BCL6;PMAIP1;CRK;ZNF420
positive regulation of fibroblast apoptotic process	18/238	0.0517405	0.614588	0.0111276	0.217829	-2.8898	8.55819	KLF11;BTG1;GADD45A;DCUN1D3;SIAH1;DDX20;NLRC4;FOXO3;DUSP6;GNA13;BCL6;JMY;ANKRD1;TRIM35;PMAIP1;ARHGEF2;ZNF268;ATF4
activation of cysteine-type endopeptidase activity involved in apoptotic process by cytochrome c	8/67	0.0178132	0.455114	0.00842358	0.176993	-2.10085	8.46182	MUL1;TNFRSF10B;TNFRSF10A;NLRC4;XDH;SENP1;ROBO1;NKX3-1
mitotic cell cycle arrest	5/31	0.0175272	0.44992	0.0120612	0.231934	-2.09042	8.45368	GADD45A;ANGEL2;TRIM35;CDC14A;NKX3-1
positive regulation of CREB transcription factor activity	10/103	0.032498	0.567769	0.012433	0.233366	-2.44838	8.38957	TRIM8;FOXA1;ZIC2;DDIT3;JMY;CEBPG;EP300;TRIM26;MID2;VEGFA
positive regulation of cysteine-type endopeptidase activity involved in apoptotic process	19/258	0.0579061	0.619106	0.0118505	0.229504	-2.8985	8.25764	KLF11;GADD45A;DCUN1D3;SIAH1;DDX20;NLRC4;FOXO3;DUSP6;GNA13;BCL6;MYC;JMY;ANKRD1;TRIM35;PMAIP1;ARHGEF2;ZNF268;ATF4;NKX3-1
phototransduction, UV	6/40	0.013532	0.373813	0.00833411	0.176112	-1.9117	8.22545	CREBBP;RHBDD1;MYC;EP300;TRIAP1;ATF4
termination of RNA polymerase II transcription	23/329	0.0643526	0.663321	0.0104784	0.212775	-2.99812	8.22499	KLF11;ZNF473;CEBPB;KLF13;ELL;CCNT1;GATA6;CSTF2T;HSF2BP;KLF4;MED18;TAF5L;FOSL1;SETX;CDK9;SNAPC5;CLP1;HIVEP1;TAF4B;TAF7;ZNF148;ZNF202;ATF4
negative regulation of anoikis	23/336	0.077083	0.68412	0.0130254	0.241102	-3.19657	8.19241	ANKLE2;CBX4;RIPK2;SIAH2;RHBDD1;GATA6;PLAUR;TRIAP1;DKK1;TOPORS;VEGFA;TNFRSF10D;SUPV3L1;SETX;SOCS2;BAG4;UFM1;MYC;WNK3;PIM1;SNAI2;ZNF268;BCL2L2
endothelial cell chemotaxis	8/72	0.0263628	0.567769	0.0122447	0.233366	-2.24447	8.16046	HOXB9;S100A2;CCL20;RHOG;S100P;SCG2;VEGFA;HBEGF
negative regulation of TORC1 signaling	6/44	0.0210583	0.518548	0.0124195	0.233366	-2.10371	8.12128	RRAGC;DDIT4;SESN2;SMCR8;C9ORF72;C12ORF66
torso signaling pathway	25/371	0.0778553	0.68412	0.0117633	0.228627	-3.13126	7.99381	GMEB1;CDKN1A;SATB2;TSHZ1;NOP2;CEBPG;HNF4G;FOXO3;IKZF3;HIRA;MYC;LRRFIP1;ZBED4;KLF13;MED26;MED7;VEGFA;FOSL1;TADA2B;KLF7;JMY;KLF9;ZNF354A;CRK;BLZF1
dephosphorylation of RNA polymerase II C-terminal domain	26/387	0.075373	0.68412	0.0106825	0.216113	-3.06936	7.93524	GMEB1;CDKN1A;SATB2;TSHZ1;CEBPG;NOP2;HNF4G;FOXO3;IKZF3;HIRA;MYC;LRRFIP1;ZBED4;KLF13;MED26;MED7;CTTNBP2NL;VEGFA;FOSL1;TADA2B;KLF7;KLF9;JMY;ZNF354A;CRK;BLZF1
negative regulation of TRAIL-activated apoptotic signaling pathway	5/31	0.0175272	0.44992	0.0120612	0.231934	-1.95939	7.92379	SERPINE1;PEA15;TNFRSF10B;TNFRSF10A;ARHGEF2
inactivation of MAPK activity involved in conjugation with cellular fusion	4/19	0.0130104	0.361239	0.01105	0.217091	-1.81614	7.88567	DUSP4;SPRED2;SPRED1;DUSP6
preassembly of GPI anchor in ER membrane	5/28	0.0114587	0.338969	0.00834929	0.176112	-1.75744	7.85402	PIGC;DPM2;PIGM;PIGW;PIGY
regulation of transcription from RNA polymerase II promoter in response to UV-induced DNA damage	6/42	0.0170102	0.440808	0.0102326	0.208562	-1.91868	7.8166	CREBBP;RHBDD1;MYC;EP300;TRIAP1;ATF4
inactivation of MAPK activity involved in cell wall organization or biogenesis	4/19	0.0130104	0.361239	0.01105	0.217091	-1.79111	7.777	DUSP4;SPRED2;SPRED1;DUSP6
pri-miRNA transcription from RNA polymerase II promoter	19/260	0.0615647	0.650554	0.012716	0.237802	-2.77796	7.74402	KLF11;CEBPB;KLF13;ELL;CCNT1;GATA6;HSF2BP;KLF4;ETS1;TAF5L;FOSL1;CDK9;SNAPC5;HIVEP1;TAF4B;TAF7;ZNF148;ZNF202;ATF4
non-recombinational interstrand cross-link repair	6/45	0.0233074	0.560572	0.0136276	0.248031	-2.035	7.64954	RNF168;DCLRE1B;DCLRE1A;USP1;FAN1;FANCF
positive regulation of sequence-specific DNA binding transcription factor activity	9/89	0.032936	0.567769	0.0138029	0.250385	-2.22903	7.60809	TRIM8;FOXA1;ZIC2;DDIT3;JMY;CEBPG;EP300;TRIM26;MID2
positive regulation of NF-kappaB transcription factor activity	15/189	0.0509006	0.607925	0.0134191	0.246711	-2.55316	7.60299	FOXA1;RIPK2;CEBPG;BCL10;NLRC4;MID2;TRIM8;ZIC2;DDIT3;JMY;TRIM13;EP300;TRIM26;RBCK1;ARHGEF2
transcription initiation from RNA polymerase I promoter	6/45	0.0233074	0.560572	0.0136276	0.248031	-2.00052	7.51992	RRN3;TAF1B;TWISTNB;POLR1D;TAF7;RSF1
negative regulation of peptidyl-serine phosphorylation	7/61	0.0313286	0.567769	0.016035	0.275275	-2.16466	7.4967	PID1;DDIT4;FAM129A;DKK1;XDH;SMAD7;ZBED3
endoplasmic reticulum mannose trimming	4/18	0.0106849	0.330652	0.00941141	0.196152	-1.6513	7.49512	RNF103;RNF139;TRIM13;MAN1B1
regulation of G-protein coupled receptor protein signaling pathway	6/45	0.0233074	0.560572	0.0136276	0.248031	-1.96189	7.37473	SOCS2;RGS5;RGS16;GRK6;NLRC4;CRK
recombinational interstrand cross-link repair	6/46	0.0257121	0.567769	0.0149153	0.263537	-2.00882	7.35387	RNF168;DCLRE1B;DCLRE1A;USP1;FAN1;FANCF
positive regulation of apoptotic signaling pathway	18/248	0.0709412	0.68412	0.0159519	0.274716	-2.77831	7.35113	KLF11;GADD45A;DCUN1D3;SIAH1;DDX20;NLRC4;FOXO3;DUSP6;GNA13;BCL6;JMY;ANKRD1;TRIM35;PMAIP1;ARHGEF2;ZNF268;ATF4;NKX3-1
regulation of translation involved in cellular response to UV	7/60	0.0289297	0.567769	0.0148649	0.263537	-2.04626	7.24968	CREBBP;RHBDD1;MYC;EP300;TRIAP1;FOXO3;ATF4
positive regulation of DNA repair by transcription from RNA polymerase II promoter	20/282	0.0716521	0.68412	0.0142589	0.257798	-2.74113	7.22544	KLF11;CEBPB;KLF13;ELL;CCNT1;CEBPG;GATA6;HSF2BP;KLF4;TAF5L;FOSL1;RNF168;CDK9;SNAPC5;HIVEP1;TAF4B;TAF7;ZNF148;ZNF202;ATF4
positive regulation of fatty acid beta-oxidation by transcription from RNA polymerase II promoter	19/265	0.0714019	0.68412	0.0150995	0.265069	-2.72973	7.20494	KLF11;CEBPB;KLF13;ELL;CCNT1;GATA6;HSF2BP;IRS2;KLF4;TAF5L;FOSL1;CDK9;SNAPC5;HIVEP1;TAF4B;TAF7;ZNF148;ZNF202;ATF4
inactivation of MAPK activity involved in osmosensory signaling pathway	4/20	0.0156349	0.409064	0.0128617	0.238885	-1.71653	7.13777	DUSP4;SPRED2;SPRED1;DUSP6
histone H4 acetylation involved in response to DNA damage stimulus	16/209	0.058523	0.622035	0.0146103	0.263276	-2.50061	7.09758	CDKN1A;DYRK2;FBXO45;BAZ1B;TOPORS;ALKBH8;SETX;RNF168;RAD50;MSL3P1;BCL6;MYC;DDIT3;EPC1;EP300;RBBP6
response to endoplasmic reticulum stress	7/60	0.0289297	0.567769	0.0148649	0.263537	-2.00197	7.09277	UFM1;CEBPB;DDIT3;FAM129A;TNFRSF10B;TRIB3;ATF4
negative regulation of mitotic cell cycle DNA replication	4/20	0.0156349	0.409064	0.0128617	0.238885	-1.68193	6.99388	BCL6;ANGEL2;TRIM35;NKX3-1
negative regulation of apoptotic process in bone marrow	22/325	0.0900477	0.68412	0.0166655	0.279058	-2.86689	6.9018	ANKLE2;CBX4;RIPK2;SIAH2;RHBDD1;GATA6;PLAUR;TRIAP1;DKK1;TOPORS;VEGFA;TNFRSF10D;SUPV3L1;SETX;SOCS2;BAG4;UFM1;MYC;WNK3;PIM1;ZNF268;BCL2L2
positive regulation of hh target transcription factor activity	9/92	0.0395401	0.567769	0.0165563	0.279058	-2.13469	6.89599	TRIM8;FOXA1;ZIC2;DDIT3;JMY;CEBPG;EP300;TRIM26;MID2
negative regulation of epithelial cell apoptotic process	22/325	0.0900477	0.68412	0.0166655	0.279058	-2.86208	6.89021	ANKLE2;CBX4;RIPK2;SIAH2;RHBDD1;GATA6;PLAUR;TRIAP1;DKK1;TOPORS;VEGFA;TNFRSF10D;SUPV3L1;SETX;SOCS2;BAG4;UFM1;MYC;WNK3;PIM1;ZNF268;BCL2L2
negative regulation of fat cell apoptotic process	22/325	0.0900477	0.68412	0.0166655	0.279058	-2.86106	6.88776	ANKLE2;CBX4;RIPK2;SIAH2;RHBDD1;GATA6;PLAUR;TRIAP1;DKK1;TOPORS;VEGFA;TNFRSF10D;SUPV3L1;SETX;SOCS2;BAG4;UFM1;MYC;WNK3;PIM1;ZNF268;BCL2L2
negative regulation of myofibroblast cell apoptotic process	22/325	0.0900477	0.68412	0.0166655	0.279058	-2.85752	6.87924	ANKLE2;CBX4;RIPK2;SIAH2;RHBDD1;GATA6;PLAUR;TRIAP1;DKK1;TOPORS;VEGFA;TNFRSF10D;SUPV3L1;SETX;SOCS2;BAG4;UFM1;MYC;WNK3;PIM1;ZNF268;BCL2L2
negative regulation of apoptotic process involved in development	22/325	0.0900477	0.68412	0.0166655	0.279058	-2.85536	6.87404	ANKLE2;CBX4;RIPK2;SIAH2;RHBDD1;GATA6;PLAUR;TRIAP1;DKK1;TOPORS;VEGFA;TNFRSF10D;SUPV3L1;SETX;SOCS2;BAG4;UFM1;MYC;WNK3;PIM1;ZNF268;BCL2L2
negative regulation of compound eye retinal cell apoptotic process	22/325	0.0900477	0.68412	0.0166655	0.279058	-2.85116	6.86393	ANKLE2;CBX4;RIPK2;SIAH2;RHBDD1;GATA6;PLAUR;TRIAP1;DKK1;TOPORS;VEGFA;TNFRSF10D;SUPV3L1;SETX;SOCS2;BAG4;UFM1;MYC;WNK3;PIM1;ZNF268;BCL2L2
negative regulation of muscle cell apoptotic process	22/326	0.0922675	0.68412	0.0171683	0.283919	-2.84963	6.79084	ANKLE2;CBX4;RIPK2;SIAH2;RHBDD1;GATA6;PLAUR;TRIAP1;DKK1;TOPORS;VEGFA;TNFRSF10D;SUPV3L1;SETX;SOCS2;BAG4;UFM1;MYC;WNK3;PIM1;ZNF268;BCL2L2
positive regulation of DNA-templated transcription, initiation	31/493	0.10869	0.724864	0.0131054	0.241761	-3.05236	6.77397	ZNF496;GATA6;RNF6;RSF1;BCL10;FOXO3;FGF2;ETS1;GLIS2;ZXDA;ZIC2;SFR1;MYC;NRIP1;EPC1;ATXN7L3;NKX3-1;CREBBP;SS18L1;RHOG;NR1D2;NR1D1;KLF4;RGMB;VEGFA;FOSL1;SETX;BAMBI;DDIT3;ZNF398;ATF4
negative regulation of fibroblast apoptotic process	22/326	0.0922675	0.68412	0.0171683	0.283919	-2.83744	6.76181	ANKLE2;CBX4;RIPK2;SIAH2;RHBDD1;GATA6;PLAUR;TRIAP1;DKK1;TOPORS;VEGFA;TNFRSF10D;SUPV3L1;SETX;SOCS2;BAG4;UFM1;MYC;WNK3;PIM1;ZNF268;BCL2L2
regulation of telomere maintenance in response to DNA damage	4/21	0.0185693	0.470019	0.0148523	0.263537	-1.69556	6.75893	MYC;TERF2;SMG5;IER3
trimming of terminal mannose on C branch	4/19	0.0130104	0.361239	0.01105	0.217091	-1.55116	6.73515	RNF103;RNF139;TRIM13;MAN1B1
transcription initiation from RNA polymerase I promoter for nuclear large rRNA transcript	5/33	0.0225704	0.550799	0.0150767	0.265069	-1.77614	6.73354	RRN3;RRN3P1;TAF1B;TWISTNB;POLR1D
trimming of first mannose on A branch	4/19	0.0130104	0.361239	0.01105	0.217091	-1.53909	6.68272	RNF103;RNF139;TRIM13;MAN1B1
positive regulation of apoptotic process in other organism	17/234	0.0770292	0.68412	0.0186804	0.292123	-2.6001	6.66553	KLF11;GADD45A;DCUN1D3;SIAH1;DDX20;NLRC4;FOXO3;DUSP6;GNA13;BCL6;JMY;ANKRD1;TRIM35;PMAIP1;ARHGEF2;ZNF268;ATF4
trimming of terminal mannose on B branch	4/19	0.0130104	0.361239	0.01105	0.217091	-1.53438	6.66229	RNF103;RNF139;TRIM13;MAN1B1
positive regulation of glial cell apoptotic process	17/234	0.0770292	0.68412	0.0186804	0.292123	-2.59621	6.65557	KLF11;GADD45A;DCUN1D3;SIAH1;DDX20;NLRC4;FOXO3;DUSP6;GNA13;BCL6;JMY;ANKRD1;TRIM35;PMAIP1;ARHGEF2;ZNF268;ATF4
positive regulation of apoptotic process involved in development	17/234	0.0770292	0.68412	0.0186804	0.292123	-2.59466	6.65161	KLF11;GADD45A;DCUN1D3;SIAH1;DDX20;NLRC4;FOXO3;DUSP6;GNA13;BCL6;JMY;ANKRD1;TRIM35;PMAIP1;ARHGEF2;ZNF268;ATF4
positive regulation of compound eye retinal cell apoptotic process	17/234	0.0770292	0.68412	0.0186804	0.292123	-2.59324	6.64796	KLF11;GADD45A;DCUN1D3;SIAH1;DDX20;NLRC4;FOXO3;DUSP6;GNA13;BCL6;JMY;ANKRD1;TRIM35;PMAIP1;ARHGEF2;ZNF268;ATF4
positive regulation of leukocyte apoptotic process	17/234	0.0770292	0.68412	0.0186804	0.292123	-2.58921	6.63764	KLF11;GADD45A;DCUN1D3;SIAH1;DDX20;NLRC4;FOXO3;DUSP6;GNA13;BCL6;JMY;ANKRD1;TRIM35;PMAIP1;ARHGEF2;ZNF268;ATF4
positive regulation of fat cell apoptotic process	17/234	0.0770292	0.68412	0.0186804	0.292123	-2.58774	6.63386	KLF11;GADD45A;DCUN1D3;SIAH1;DDX20;NLRC4;FOXO3;DUSP6;GNA13;BCL6;JMY;ANKRD1;TRIM35;PMAIP1;ARHGEF2;ZNF268;ATF4
positive regulation of mesenchymal cell apoptotic process	17/234	0.0770292	0.68412	0.0186804	0.292123	-2.58539	6.62782	KLF11;GADD45A;DCUN1D3;SIAH1;DDX20;NLRC4;FOXO3;DUSP6;GNA13;BCL6;JMY;ANKRD1;TRIM35;PMAIP1;ARHGEF2;ZNF268;ATF4
positive regulation of muscle cell apoptotic process	17/234	0.0770292	0.68412	0.0186804	0.292123	-2.58203	6.61921	KLF11;GADD45A;DCUN1D3;SIAH1;DDX20;NLRC4;FOXO3;DUSP6;GNA13;BCL6;JMY;ANKRD1;TRIM35;PMAIP1;ARHGEF2;ZNF268;ATF4
positive regulation of epithelial cell apoptotic process	17/234	0.0770292	0.68412	0.0186804	0.292123	-2.58117	6.617	KLF11;GADD45A;DCUN1D3;SIAH1;DDX20;NLRC4;FOXO3;DUSP6;GNA13;BCL6;JMY;ANKRD1;TRIM35;PMAIP1;ARHGEF2;ZNF268;ATF4
positive regulation of myofibroblast cell apoptotic process	17/234	0.0770292	0.68412	0.0186804	0.292123	-2.57898	6.61139	KLF11;GADD45A;DCUN1D3;SIAH1;DDX20;NLRC4;FOXO3;DUSP6;GNA13;BCL6;JMY;ANKRD1;TRIM35;PMAIP1;ARHGEF2;ZNF268;ATF4
trimming of second mannose on A branch	4/19	0.0130104	0.361239	0.01105	0.217091	-1.5173	6.58813	RNF103;RNF139;TRIM13;MAN1B1
positive regulation of myeloid cell apoptotic process	17/235	0.0793883	0.68412	0.0193403	0.298931	-2.5802	6.53668	KLF11;GADD45A;DCUN1D3;SIAH1;DDX20;NLRC4;FOXO3;DUSP6;GNA13;BCL6;JMY;ANKRD1;TRIM35;PMAIP1;ARHGEF2;ZNF268;ATF4
negative regulation of G1/S transition of mitotic cell cycle	5/34	0.02541	0.567769	0.0167577	0.279741	-1.77354	6.51351	CDKN1A;PID1;DCUN1D3;ZFP36L1;DACT1
negative regulation of myeloid cell apoptotic process	22/327	0.0945227	0.68412	0.017683	0.288982	-2.72983	6.43943	ANKLE2;CBX4;RIPK2;SIAH2;RHBDD1;GATA6;PLAUR;TRIAP1;DKK1;TOPORS;VEGFA;TNFRSF10D;SUPV3L1;SETX;SOCS2;BAG4;UFM1;MYC;WNK3;PIM1;ZNF268;BCL2L2
regulation of translation in response to endoplasmic reticulum stress	7/62	0.0338572	0.567769	0.0172689	0.283919	-1.89759	6.42448	UFM1;CEBPB;DDIT3;FAM129A;TNFRSF10B;TRIB3;ATF4
negative regulation of mesenchymal cell apoptotic process	22/327	0.0945227	0.68412	0.017683	0.288982	-2.72063	6.41774	ANKLE2;CBX4;RIPK2;SIAH2;RHBDD1;GATA6;PLAUR;TRIAP1;DKK1;TOPORS;VEGFA;TNFRSF10D;SUPV3L1;SETX;SOCS2;BAG4;UFM1;MYC;WNK3;PIM1;ZNF268;BCL2L2
endoplasmic reticulum stress-induced pre-emptive quality control	7/62	0.0338572	0.567769	0.0172689	0.283919	-1.8673	6.32193	UFM1;CEBPB;DDIT3;FAM129A;TNFRSF10B;TRIB3;ATF4
cellular response to UV-A	6/46	0.0257121	0.567769	0.0149153	0.263537	-1.72028	6.29761	CREBBP;RHBDD1;MYC;EP300;TRIAP1;ATF4
protein ubiquitination involved in ubiquitin-dependent protein catabolic process	23/344	0.0935997	0.68412	0.0165186	0.279058	-2.65227	6.28251	CUL7;SIAH1;KLHL21;MUL1;KLHL11;RNF6;WWP2;FBXO45;BCL10;PEX12;DCAF4;RGPD4;TOPORS;KLHL31;RNF168;RNF103;ZNRF3;RNF139;UVSSA;RLIM;FBXL3;RBBP6;HIST1H2BD
positive regulation of nitric oxide metabolic process	4/21	0.0185693	0.470019	0.0148523	0.263537	-1.52912	6.09545	CDKN1A;PID1;GADD45A;XDH
mRNA catabolic process	11/132	0.0653296	0.663321	0.023529	0.307062	-2.22863	6.0804	SUPV3L1;TIPARP;PPP1R8;ZNF503;SMCR8;WWP2;ZNF148;KLF4;TERF2;XDH;NKX3-1
negative regulation of glial cell apoptotic process	22/330	0.101501	0.697785	0.0193001	0.298931	-2.63882	6.03679	ANKLE2;CBX4;RIPK2;SIAH2;RHBDD1;GATA6;PLAUR;TRIAP1;DKK1;TOPORS;VEGFA;TNFRSF10D;SUPV3L1;SETX;SOCS2;BAG4;UFM1;MYC;WNK3;PIM1;ZNF268;BCL2L2
positive regulation of androgen receptor activity	9/95	0.0469886	0.597109	0.0196916	0.302413	-1.96003	5.99347	TRIM8;FOXA1;ZIC2;DDIT3;JMY;CEBPG;EP300;TRIM26;MID2
response to manganese-induced endoplasmic reticulum stress	7/63	0.0365179	0.567769	0.0185683	0.292123	-1.81007	5.99124	UFM1;CEBPB;DDIT3;FAM129A;TNFRSF10B;TRIB3;ATF4
negative regulation of histone gene expression	9/98	0.0553142	0.61578	0.0232354	0.303959	-2.04612	5.92296	TIPARP;ZNF503;SMCR8;WWP2;ZNF148;KLF4;TERF2;XDH;NKX3-1
suppression by virus of host gene expression	9/98	0.0553142	0.61578	0.0232354	0.303959	-2.04429	5.91767	TIPARP;ZNF503;SMCR8;WWP2;ZNF148;KLF4;TERF2;XDH;NKX3-1
negative regulation of production of siRNA involved in RNA interference	9/98	0.0553142	0.61578	0.0232354	0.303959	-2.04236	5.91207	TIPARP;ZNF503;SMCR8;WWP2;ZNF148;KLF4;TERF2;XDH;NKX3-1
negative regulation of leukocyte apoptotic process	22/331	0.103899	0.697785	0.019864	0.302413	-2.60918	5.90807	ANKLE2;CBX4;RIPK2;SIAH2;RHBDD1;GATA6;PLAUR;TRIAP1;DKK1;TOPORS;VEGFA;TNFRSF10D;SUPV3L1;SETX;SOCS2;BAG4;UFM1;MYC;WNK3;PIM1;ZNF268;BCL2L2
negative regulation of tRNA processing	9/98	0.0553142	0.61578	0.0232354	0.303959	-2.03901	5.90238	TIPARP;ZNF503;SMCR8;WWP2;ZNF148;KLF4;TERF2;XDH;NKX3-1
negative regulation of protein maturation	9/98	0.0553142	0.61578	0.0232354	0.303959	-2.0373	5.89743	TIPARP;ZNF503;SMCR8;WWP2;ZNF148;KLF4;TERF2;XDH;NKX3-1
negative regulation of phosphatidylinositol-3,4,5-trisphosphate 5-phosphatase activity	6/51	0.0401915	0.567769	0.0226305	0.303959	-1.83272	5.89054	CSRNP2;SPRED1;CNST;ELL;ELFN2;ZFYVE1
negative regulation of snoRNA processing	9/98	0.0553142	0.61578	0.0232354	0.303959	-2.0348	5.8902	TIPARP;ZNF503;SMCR8;WWP2;ZNF148;KLF4;TERF2;XDH;NKX3-1
protein autoubiquitination	18/253	0.08214	0.68412	0.0189085	0.294842	-2.30585	5.76309	CUL7;KLHL21;MUL1;WWP2;FBXO45;BCL10;PEX12;DCAF4;RNF168;RNF103;ZNRF3;RNF139;UVSSA;TRIM13;RLIM;FBXL3;HIST1H2BD;RAG1
regulation of fibroblast growth factor receptor signaling pathway	4/24	0.0293154	0.567769	0.0219467	0.302413	-1.62277	5.72779	SOCS2;NLRC4;CRK;DUSP6
ER overload response	7/65	0.0422437	0.567769	0.02137	0.302413	-1.79382	5.6762	UFM1;CEBPB;DDIT3;FAM129A;TNFRSF10B;TRIB3;ATF4
positive regulation of anoikis	17/240	0.0918917	0.68412	0.0229118	0.303959	-2.36681	5.64991	KLF11;GADD45A;DCUN1D3;SIAH1;DDX20;NLRC4;FOXO3;DUSP6;GNA13;BCL6;JMY;ANKRD1;TRIM35;PMAIP1;ARHGEF2;ZNF268;ATF4
protein monoubiquitination	17/237	0.0842477	0.68412	0.0207136	0.302413	-2.23005	5.51714	CUL7;KLHL21;MUL1;WWP2;FBXO45;BCL10;PEX12;DCAF4;TOPORS;RNF168;RNF103;ZNRF3;RNF139;UVSSA;RLIM;FBXL3;HIST1H2BD
negative regulation of rhodopsin gene expression	9/99	0.0582888	0.620758	0.0245118	0.31535	-1.93692	5.5054	TIPARP;ZNF503;SMCR8;WWP2;ZNF148;KLF4;TERF2;XDH;NKX3-1
positive regulation of telomere maintenance	4/22	0.0218227	0.534951	0.017027	0.283366	-1.41087	5.39629	RAD50;MYC;TERF2;SMG5
positive regulation of sulfate assimilation by transcription from RNA polymerase II promoter	18/258	0.0944398	0.68412	0.0222715	0.302413	-2.27097	5.35903	KLF11;CEBPB;KLF13;ELL;CCNT1;GATA6;HSF2BP;KLF4;TAF5L;FOSL1;CDK9;SNAPC5;HIVEP1;TAF4B;TAF7;ZNF148;ZNF202;ATF4
telomeric repeat-containing RNA transcription from RNA pol II promoter	18/258	0.0944398	0.68412	0.0222715	0.302413	-2.26799	5.35199	KLF11;CEBPB;KLF13;ELL;CCNT1;GATA6;HSF2BP;KLF4;TAF5L;FOSL1;CDK9;SNAPC5;HIVEP1;TAF4B;TAF7;ZNF148;ZNF202;ATF4
positive regulation of ethanol catabolic process by transcription from RNA polymerase II promoter	18/258	0.0944398	0.68412	0.0222715	0.302413	-2.26778	5.35149	KLF11;CEBPB;KLF13;ELL;CCNT1;GATA6;HSF2BP;KLF4;TAF5L;FOSL1;CDK9;SNAPC5;HIVEP1;TAF4B;TAF7;ZNF148;ZNF202;ATF4
regulation of carbohydrate metabolic process by transcription from RNA polymerase II promoter	18/258	0.0944398	0.68412	0.0222715	0.302413	-2.2662	5.34777	KLF11;CEBPB;KLF13;ELL;CCNT1;GATA6;HSF2BP;KLF4;TAF5L;FOSL1;CDK9;SNAPC5;HIVEP1;TAF4B;TAF7;ZNF148;ZNF202;ATF4
regulation of meiotic nuclear division by transcription from RNA polymerase II promoter	18/258	0.0944398	0.68412	0.0222715	0.302413	-2.26462	5.34404	KLF11;CEBPB;KLF13;ELL;CCNT1;GATA6;HSF2BP;KLF4;TAF5L;FOSL1;CDK9;SNAPC5;HIVEP1;TAF4B;TAF7;ZNF148;ZNF202;ATF4
positive regulation of mating type switching by transcription from RNA polymerase II promoter	18/258	0.0944398	0.68412	0.0222715	0.302413	-2.26415	5.34292	KLF11;CEBPB;KLF13;ELL;CCNT1;GATA6;HSF2BP;KLF4;TAF5L;FOSL1;CDK9;SNAPC5;HIVEP1;TAF4B;TAF7;ZNF148;ZNF202;ATF4
negative regulation of invasive growth in response to glucose limitation by transcription from RNA polymerase II promoter	18/258	0.0944398	0.68412	0.0222715	0.302413	-2.25774	5.3278	KLF11;CEBPB;KLF13;ELL;CCNT1;GATA6;HSF2BP;KLF4;TAF5L;FOSL1;CDK9;SNAPC5;HIVEP1;TAF4B;TAF7;ZNF148;ZNF202;ATF4
negative regulation of cellular hyperosmotic salinity response by transcription from RNA polymerase II promoter	18/258	0.0944398	0.68412	0.0222715	0.302413	-2.25464	5.32048	KLF11;CEBPB;KLF13;ELL;CCNT1;GATA6;HSF2BP;KLF4;TAF5L;FOSL1;CDK9;SNAPC5;HIVEP1;TAF4B;TAF7;ZNF148;ZNF202;ATF4
regulation of conjugation with cellular fusion by transcription from RNA polymerase II promoter	18/258	0.0944398	0.68412	0.0222715	0.302413	-2.25352	5.31784	KLF11;CEBPB;KLF13;ELL;CCNT1;GATA6;HSF2BP;KLF4;TAF5L;FOSL1;CDK9;SNAPC5;HIVEP1;TAF4B;TAF7;ZNF148;ZNF202;ATF4
positive regulation of flocculation via cell wall protein-carbohydrate interaction by transcription from RNA polymerase II promoter	18/258	0.0944398	0.68412	0.0222715	0.302413	-2.25283	5.3162	KLF11;CEBPB;KLF13;ELL;CCNT1;GATA6;HSF2BP;KLF4;TAF5L;FOSL1;CDK9;SNAPC5;HIVEP1;TAF4B;TAF7;ZNF148;ZNF202;ATF4
positive regulation of execution phase of apoptosis	17/241	0.0945348	0.68412	0.0236825	0.308308	-2.25092	5.30945	KLF11;GADD45A;DCUN1D3;SIAH1;DDX20;NLRC4;FOXO3;DUSP6;GNA13;BCL6;JMY;ANKRD1;TRIM35;PMAIP1;ARHGEF2;ZNF268;ATF4
positive regulation of purine nucleotide biosynthetic process by transcription from RNA polymerase II promoter	18/258	0.0944398	0.68412	0.0222715	0.302413	-2.2477	5.3041	KLF11;CEBPB;KLF13;ELL;CCNT1;GATA6;HSF2BP;KLF4;TAF5L;FOSL1;CDK9;SNAPC5;HIVEP1;TAF4B;TAF7;ZNF148;ZNF202;ATF4
positive regulation of filamentous growth of a population of unicellular organisms in response to starvation by transcription from RNA polymerase II promoter	18/258	0.0944398	0.68412	0.0222715	0.302413	-2.24711	5.30271	KLF11;CEBPB;KLF13;ELL;CCNT1;GATA6;HSF2BP;KLF4;TAF5L;FOSL1;CDK9;SNAPC5;HIVEP1;TAF4B;TAF7;ZNF148;ZNF202;ATF4
positive regulation of peroxisome organization by transcription from RNA polymerase II promoter	18/258	0.0944398	0.68412	0.0222715	0.302413	-2.24707	5.30263	KLF11;CEBPB;KLF13;ELL;CCNT1;GATA6;HSF2BP;KLF4;TAF5L;FOSL1;CDK9;SNAPC5;HIVEP1;TAF4B;TAF7;ZNF148;ZNF202;ATF4
regulation of pyrimidine nucleotide biosynthetic process by transcription from RNA polymerase II promoter	18/258	0.0944398	0.68412	0.0222715	0.302413	-2.24379	5.29487	KLF11;CEBPB;KLF13;ELL;CCNT1;GATA6;HSF2BP;KLF4;TAF5L;FOSL1;CDK9;SNAPC5;HIVEP1;TAF4B;TAF7;ZNF148;ZNF202;ATF4
promoter clearance from RNA polymerase II promoter	18/258	0.0944398	0.68412	0.0222715	0.302413	-2.23965	5.2851	KLF11;CEBPB;KLF13;ELL;CCNT1;GATA6;HSF2BP;KLF4;TAF5L;FOSL1;CDK9;SNAPC5;HIVEP1;TAF4B;TAF7;ZNF148;ZNF202;ATF4
negative regulation of filamentous growth of a population of unicellular organisms in response to starvation by transcription from RNA polymerase II promoter	18/258	0.0944398	0.68412	0.0222715	0.302413	-2.23797	5.28113	KLF11;CEBPB;KLF13;ELL;CCNT1;GATA6;HSF2BP;KLF4;TAF5L;FOSL1;CDK9;SNAPC5;HIVEP1;TAF4B;TAF7;ZNF148;ZNF202;ATF4
regulation of transport by transcription from RNA polymerase II promoter	18/258	0.0944398	0.68412	0.0222715	0.302413	-2.23686	5.27852	KLF11;CEBPB;KLF13;ELL;CCNT1;GATA6;HSF2BP;KLF4;TAF5L;FOSL1;CDK9;SNAPC5;HIVEP1;TAF4B;TAF7;ZNF148;ZNF202;ATF4
positive regulation of cellular alcohol catabolic process by transcription from RNA polymerase II promoter	18/258	0.0944398	0.68412	0.0222715	0.302413	-2.23371	5.2711	KLF11;CEBPB;KLF13;ELL;CCNT1;GATA6;HSF2BP;KLF4;TAF5L;FOSL1;CDK9;SNAPC5;HIVEP1;TAF4B;TAF7;ZNF148;ZNF202;ATF4
positive regulation of extrinsic apoptotic signaling pathway via death domain receptors	5/37	0.0352589	0.567769	0.0225318	0.30351	-1.57481	5.26781	FEM1B;TNFRSF10B;PMAIP1;TNFRSF10A;BCL10
negative regulation of cellular response to alkaline pH by transcription from RNA polymerase II promoter	18/258	0.0944398	0.68412	0.0222715	0.302413	-2.23167	5.26628	KLF11;CEBPB;KLF13;ELL;CCNT1;GATA6;HSF2BP;KLF4;TAF5L;FOSL1;CDK9;SNAPC5;HIVEP1;TAF4B;TAF7;ZNF148;ZNF202;ATF4
negative regulation of mating type switching by transcription from RNA polymerase II promoter	18/258	0.0944398	0.68412	0.0222715	0.302413	-2.23116	5.26507	KLF11;CEBPB;KLF13;ELL;CCNT1;GATA6;HSF2BP;KLF4;TAF5L;FOSL1;CDK9;SNAPC5;HIVEP1;TAF4B;TAF7;ZNF148;ZNF202;ATF4
positive regulation of mitotic nuclear division	7/64	0.0393127	0.567769	0.0199348	0.302413	-1.62632	5.2631	FOXA1;EPGN;CUL7;EIF4EBP1;CDK13;EREG;NKX3-1
negative regulation of cellular amino acid biosynthetic process by transcription from RNA polymerase II promoter	18/258	0.0944398	0.68412	0.0222715	0.302413	-2.22494	5.25039	KLF11;CEBPB;KLF13;ELL;CCNT1;GATA6;HSF2BP;KLF4;TAF5L;FOSL1;CDK9;SNAPC5;HIVEP1;TAF4B;TAF7;ZNF148;ZNF202;ATF4
negative regulation of pseudohyphal growth by transcription from RNA polymerase II promoter	18/258	0.0944398	0.68412	0.0222715	0.302413	-2.22387	5.24787	KLF11;CEBPB;KLF13;ELL;CCNT1;GATA6;HSF2BP;KLF4;TAF5L;FOSL1;CDK9;SNAPC5;HIVEP1;TAF4B;TAF7;ZNF148;ZNF202;ATF4
positive regulation of pyrimidine-containing compound salvage by transcription from RNA polymerase II promoter	18/258	0.0944398	0.68412	0.0222715	0.302413	-2.22132	5.24186	KLF11;CEBPB;KLF13;ELL;CCNT1;GATA6;HSF2BP;KLF4;TAF5L;FOSL1;CDK9;SNAPC5;HIVEP1;TAF4B;TAF7;ZNF148;ZNF202;ATF4
positive regulation of pseudohyphal growth by transcription from RNA polymerase II promoter	18/258	0.0944398	0.68412	0.0222715	0.302413	-2.21882	5.23596	KLF11;CEBPB;KLF13;ELL;CCNT1;GATA6;HSF2BP;KLF4;TAF5L;FOSL1;CDK9;SNAPC5;HIVEP1;TAF4B;TAF7;ZNF148;ZNF202;ATF4
regulation of fungal-type cell wall biogenesis by transcription from RNA polymerase II promoter	18/258	0.0944398	0.68412	0.0222715	0.302413	-2.21578	5.22878	KLF11;CEBPB;KLF13;ELL;CCNT1;GATA6;HSF2BP;KLF4;TAF5L;FOSL1;CDK9;SNAPC5;HIVEP1;TAF4B;TAF7;ZNF148;ZNF202;ATF4
regulation of thiamine biosynthetic process by transcription from RNA polymerase II promoter	18/258	0.0944398	0.68412	0.0222715	0.302413	-2.21296	5.22213	KLF11;CEBPB;KLF13;ELL;CCNT1;GATA6;HSF2BP;KLF4;TAF5L;FOSL1;CDK9;SNAPC5;HIVEP1;TAF4B;TAF7;ZNF148;ZNF202;ATF4
negative regulation of phosphatidylcholine biosynthetic process by transcription from RNA polymerase II promoter	18/258	0.0944398	0.68412	0.0222715	0.302413	-2.2121	5.22009	KLF11;CEBPB;KLF13;ELL;CCNT1;GATA6;HSF2BP;KLF4;TAF5L;FOSL1;CDK9;SNAPC5;HIVEP1;TAF4B;TAF7;ZNF148;ZNF202;ATF4
snoRNA transcription from an RNA polymerase II promoter	18/258	0.0944398	0.68412	0.0222715	0.302413	-2.21139	5.21842	KLF11;CEBPB;KLF13;ELL;CCNT1;GATA6;HSF2BP;KLF4;TAF5L;FOSL1;CDK9;SNAPC5;HIVEP1;TAF4B;TAF7;ZNF148;ZNF202;ATF4
negative regulation of phosphatidylserine biosynthetic process by transcription from RNA polymerase II promoter	18/258	0.0944398	0.68412	0.0222715	0.302413	-2.20883	5.21238	KLF11;CEBPB;KLF13;ELL;CCNT1;GATA6;HSF2BP;KLF4;TAF5L;FOSL1;CDK9;SNAPC5;HIVEP1;TAF4B;TAF7;ZNF148;ZNF202;ATF4
positive regulation of arginine biosynthetic process by transcription from RNA polymerase II promoter	18/258	0.0944398	0.68412	0.0222715	0.302413	-2.20175	5.19568	KLF11;CEBPB;KLF13;ELL;CCNT1;GATA6;HSF2BP;KLF4;TAF5L;FOSL1;CDK9;SNAPC5;HIVEP1;TAF4B;TAF7;ZNF148;ZNF202;ATF4
positive regulation of transcription by transcription factor localization	30/490	0.142489	0.841023	0.0198275	0.302413	-2.6619	5.1867	ZNF496;GATA6;RNF6;RSF1;BCL10;FOXO3;FGF2;ETS1;GLIS2;ZXDA;ZIC2;SFR1;MYC;NRIP1;EPC1;ATXN7L3;NKX3-1;CREBBP;SS18L1;RHOG;NR1D2;ANK2;NR1D1;KLF4;RGMB;RRAGC;BAMBI;DDIT3;ZNF398;ATF4
negative regulation of rRNA processing	9/101	0.0645416	0.663321	0.0272127	0.326485	-1.89018	5.17993	TIPARP;ZNF503;SMCR8;WWP2;ZNF148;KLF4;TERF2;XDH;NKX3-1
positive regulation of thyroid hormone receptor activity	9/99	0.0582888	0.620758	0.0245118	0.31535	-1.82083	5.17543	TRIM8;FOXA1;ZIC2;DDIT3;JMY;CEBPG;EP300;TRIM26;MID2
long-term maintenance of gene activation	5/37	0.0352589	0.567769	0.0225318	0.30351	-1.54503	5.16818	TAF1B;TWISTNB;POLR1D;EP300;BAZ1B
positive regulation of phospholipid biosynthetic process by transcription from RNA polymerase II promoter	18/259	0.0970333	0.697785	0.0229957	0.303959	-2.20713	5.14857	KLF11;CEBPB;KLF13;ELL;CCNT1;GATA6;HSF2BP;KLF4;TAF5L;FOSL1;CDK9;SNAPC5;HIVEP1;TAF4B;TAF7;ZNF148;ZNF202;ATF4
double-strand break repair via nonhomologous end joining	8/83	0.0543222	0.61578	0.0248973	0.317309	-1.7637	5.13736	DCLRE1B;PIAS4;RNF168;SETX;DCLRE1A;RAD50;TNKS1BP1;BAZ1B
regulation of phenotypic switching by transcription from RNA polymerase II promoter	18/259	0.0970333	0.697785	0.0229957	0.303959	-2.19919	5.13006	KLF11;CEBPB;KLF13;ELL;CCNT1;GATA6;HSF2BP;KLF4;TAF5L;FOSL1;CDK9;SNAPC5;HIVEP1;TAF4B;TAF7;ZNF148;ZNF202;ATF4
negative regulation of arginine catabolic process by transcription from RNA polymerase II promoter	18/259	0.0970333	0.697785	0.0229957	0.303959	-2.19713	5.12524	KLF11;CEBPB;KLF13;ELL;CCNT1;GATA6;HSF2BP;KLF4;TAF5L;FOSL1;CDK9;SNAPC5;HIVEP1;TAF4B;TAF7;ZNF148;ZNF202;ATF4
negative regulation of apoptotic signaling pathway	22/338	0.121679	0.769077	0.0241791	0.313293	-2.42973	5.11792	ANKLE2;CBX4;RIPK2;SIAH2;RHBDD1;GATA6;PLAUR;TRIAP1;DKK1;TOPORS;VEGFA;TNFRSF10D;SUPV3L1;SETX;SOCS2;BAG4;UFM1;MYC;WNK3;PIM1;ZNF268;BCL2L2
negative regulation of alkaline phosphatase activity	6/53	0.0471806	0.597109	0.0263516	0.326485	-1.6678	5.09309	CSRNP2;SPRED1;CNST;ELL;ELFN2;ZFYVE1
cellular response to leucine starvation	5/38	0.0389976	0.567769	0.0247096	0.315657	-1.56953	5.09195	CDKN1A;RRAGC;SESN2;C12ORF66;ATF4
regulation of cellular response to oxidative stress by transcription from RNA polymerase II promoter	18/260	0.0996714	0.697785	0.0237378	0.308308	-2.20417	5.08255	KLF11;CEBPB;KLF13;ELL;CCNT1;GATA6;HSF2BP;KLF4;TAF5L;FOSL1;CDK9;SNAPC5;HIVEP1;TAF4B;TAF7;ZNF148;ZNF202;ATF4
positive regulation of DNA-templated transcription, termination	29/472	0.143011	0.843194	0.0209118	0.302413	-2.59853	5.05369	ZNF496;GATA6;RNF6;RSF1;BCL10;FOXO3;FGF2;ETS1;GLIS2;ZXDA;ZIC2;SFR1;MYC;NRIP1;EPC1;ATXN7L3;NKX3-1;CREBBP;SS18L1;RHOG;NR1D2;NR1D1;KLF4;RGMB;SETX;BAMBI;DDIT3;ZNF398;ATF4
regulation of cell morphogenesis involved in conjugation with cellular fusion	4/23	0.0254028	0.567769	0.0193904	0.298931	-1.36202	5.00256	ZRANB1;ZMYM5;FITM2;PDZD8
negative regulation of production of miRNAs involved in gene silencing by miRNA	9/103	0.071203	0.68412	0.0301168	0.342408	-1.89323	5.00232	TIPARP;ZNF503;SMCR8;WWP2;ZNF148;KLF4;TERF2;XDH;NKX3-1
regulation of cell morphogenesis involved in differentiation	4/23	0.0254028	0.567769	0.0193904	0.298931	-1.3573	4.98522	ZRANB1;ZMYM5;FITM2;PDZD8
modulation of apoptotic process in other organism	12/153	0.0803027	0.68412	0.0272971	0.326485	-1.97321	4.97633	CREBBP;BEX2;BCL6;TNFRSF10B;PMAIP1;INHBB;TNFRSF10A;TRIAP1;NLRC4;IKZF3;ZNF420;TNFRSF10D
regulation of epithelial cell apoptotic process	12/153	0.0803027	0.68412	0.0272971	0.326485	-1.97181	4.9728	CREBBP;BEX2;BCL6;TNFRSF10B;PMAIP1;INHBB;TNFRSF10A;TRIAP1;NLRC4;IKZF3;ZNF420;TNFRSF10D
regulation of myofibroblast cell apoptotic process	12/153	0.0803027	0.68412	0.0272971	0.326485	-1.96805	4.96332	CREBBP;BEX2;BCL6;TNFRSF10B;PMAIP1;INHBB;TNFRSF10A;TRIAP1;NLRC4;IKZF3;ZNF420;TNFRSF10D
regulation of apoptotic process involved in development	12/153	0.0803027	0.68412	0.0272971	0.326485	-1.96667	4.95985	CREBBP;BEX2;BCL6;TNFRSF10B;PMAIP1;INHBB;TNFRSF10A;TRIAP1;NLRC4;IKZF3;ZNF420;TNFRSF10D
regulation of mesenchymal cell apoptotic process	12/153	0.0803027	0.68412	0.0272971	0.326485	-1.96546	4.95679	CREBBP;BEX2;BCL6;TNFRSF10B;PMAIP1;INHBB;TNFRSF10A;TRIAP1;NLRC4;IKZF3;ZNF420;TNFRSF10D
negative regulation of transcription from RNA polymerase II promoter in response to endoplasmic reticulum stress	7/66	0.0453126	0.582958	0.0228753	0.303959	-1.60181	4.95628	UFM1;CEBPB;DDIT3;FAM129A;TNFRSF10B;TRIB3;ATF4
regulation of apoptotic process in bone marrow	12/153	0.0803027	0.68412	0.0272971	0.326485	-1.96265	4.94971	CREBBP;BEX2;BCL6;TNFRSF10B;PMAIP1;INHBB;TNFRSF10A;TRIAP1;NLRC4;IKZF3;ZNF420;TNFRSF10D
regulation of myeloid cell apoptotic process	12/153	0.0803027	0.68412	0.0272971	0.326485	-1.96067	4.94473	CREBBP;BEX2;BCL6;TNFRSF10B;PMAIP1;INHBB;TNFRSF10A;TRIAP1;NLRC4;IKZF3;ZNF420;TNFRSF10D
regulation of muscle cell apoptotic process	12/153	0.0803027	0.68412	0.0272971	0.326485	-1.95823	4.93855	CREBBP;BEX2;BCL6;TNFRSF10B;PMAIP1;INHBB;TNFRSF10A;TRIAP1;NLRC4;IKZF3;ZNF420;TNFRSF10D
regulation of glial cell apoptotic process	12/153	0.0803027	0.68412	0.0272971	0.326485	-1.95683	4.93503	CREBBP;BEX2;BCL6;TNFRSF10B;PMAIP1;INHBB;TNFRSF10A;TRIAP1;NLRC4;IKZF3;ZNF420;TNFRSF10D
regulation of apoptotic process	12/153	0.0803027	0.68412	0.0272971	0.326485	-1.95295	4.92525	CREBBP;BEX2;BCL6;TNFRSF10B;PMAIP1;INHBB;TNFRSF10A;TRIAP1;NLRC4;IKZF3;ZNF420;TNFRSF10D
regulation of fat cell apoptotic process	12/153	0.0803027	0.68412	0.0272971	0.326485	-1.95132	4.92114	CREBBP;BEX2;BCL6;TNFRSF10B;PMAIP1;INHBB;TNFRSF10A;TRIAP1;NLRC4;IKZF3;ZNF420;TNFRSF10D
regulation of compound eye retinal cell apoptotic process	12/153	0.0803027	0.68412	0.0272971	0.326485	-1.95012	4.91811	CREBBP;BEX2;BCL6;TNFRSF10B;PMAIP1;INHBB;TNFRSF10A;TRIAP1;NLRC4;IKZF3;ZNF420;TNFRSF10D
regulation of leukocyte apoptotic process	12/153	0.0803027	0.68412	0.0272971	0.326485	-1.94649	4.90895	CREBBP;BEX2;BCL6;TNFRSF10B;PMAIP1;INHBB;TNFRSF10A;TRIAP1;NLRC4;IKZF3;ZNF420;TNFRSF10D
negative regulation of ceramide biosynthetic process by transcription from RNA polymerase II promoter	18/261	0.102354	0.697785	0.0244979	0.31535	-2.1521	4.90531	KLF11;CEBPB;KLF13;ELL;CCNT1;GATA6;HSF2BP;KLF4;TAF5L;FOSL1;CDK9;SNAPC5;HIVEP1;TAF4B;TAF7;ZNF148;ZNF202;ATF4
regulation of lamellipodium morphogenesis	4/24	0.0293154	0.567769	0.0219467	0.302413	-1.38597	4.89198	ZRANB1;ZMYM5;FITM2;PDZD8
inhibition of cysteine-type endopeptidase activity involved in apoptotic process	6/54	0.0509397	0.607925	0.0283557	0.332757	-1.6407	4.88455	LAMP3;SIAH2;NLRC4;TRIAP1;KLF4;VEGFA
regulation of execution phase of apoptosis	12/154	0.0833601	0.68412	0.028433	0.332757	-1.95292	4.8522	CREBBP;BEX2;BCL6;TNFRSF10B;PMAIP1;INHBB;TNFRSF10A;TRIAP1;NLRC4;IKZF3;ZNF420;TNFRSF10D
regulation of apoptosis involved in tissue homeostasis	12/154	0.0833601	0.68412	0.028433	0.332757	-1.94123	4.82314	CREBBP;BEX2;BCL6;TNFRSF10B;PMAIP1;INHBB;TNFRSF10A;TRIAP1;NLRC4;IKZF3;ZNF420;TNFRSF10D
regulation of fibroblast apoptotic process	12/154	0.0833601	0.68412	0.028433	0.332757	-1.93866	4.81677	CREBBP;BEX2;BCL6;TNFRSF10B;PMAIP1;INHBB;TNFRSF10A;TRIAP1;NLRC4;IKZF3;ZNF420;TNFRSF10D
regulation of anoikis	12/154	0.0833601	0.68412	0.028433	0.332757	-1.93808	4.81533	CREBBP;BEX2;BCL6;TNFRSF10B;PMAIP1;INHBB;TNFRSF10A;TRIAP1;NLRC4;IKZF3;ZNF420;TNFRSF10D
signal transduction in response to DNA damage	14/188	0.0871534	0.68412	0.0260781	0.326485	-1.9708	4.80891	CDKN1A;DYRK2;GADD45A;FBXO45;BAZ1B;TOPORS;ALKBH8;RNF168;SETX;RAD50;BCL6;MYC;DDIT3;RBBP6
telomere maintenance in response to DNA damage	15/207	0.0938874	0.68412	0.0265984	0.326485	-2.01409	4.76466	DCLRE1B;CDKN1A;DYRK2;FBXO45;BAZ1B;TERF2;TOPORS;ALKBH8;SETX;RNF168;RAD50;BCL6;MYC;DDIT3;RBBP6
regulation of cell morphogenesis	4/24	0.0293154	0.567769	0.0219467	0.302413	-1.34193	4.73652	ZRANB1;ZMYM5;FITM2;PDZD8
cellular response to dsRNA	3/14	0.0296917	0.567769	0.0263612	0.326485	-1.33907	4.70936	TIPARP;RIOK3;PMAIP1
regulation of cAMP-mediated signaling by transcription from RNA polymerase II promoter	18/262	0.105082	0.70339	0.0252764	0.321388	-2.08543	4.69851	KLF11;CEBPB;KLF13;ELL;CCNT1;GATA6;HSF2BP;KLF4;TAF5L;FOSL1;CDK9;SNAPC5;HIVEP1;TAF4B;TAF7;ZNF148;ZNF202;ATF4
negative regulation of phosphatidate phosphatase activity	6/54	0.0509397	0.607925	0.0283557	0.332757	-1.57572	4.6911	CSRNP2;SPRED1;CNST;ELL;ELFN2;ZFYVE1
negative regulation of cysteine-type endopeptidase activity involved in execution phase of apoptosis	6/53	0.0471806	0.597109	0.0263516	0.326485	-1.51445	4.62479	DFFA;LAMP3;SIAH2;TRIAP1;KLF4;VEGFA
negative regulation of cysteine-type endopeptidase activity involved in apoptotic signaling pathway	6/53	0.0471806	0.597109	0.0263516	0.326485	-1.50807	4.60531	LAMP3;SIAH2;PLAUR;TRIAP1;KLF4;VEGFA
positive regulation of removal of superoxide radicals	4/25	0.0335649	0.567769	0.0246991	0.315657	-1.30733	4.43743	CDKN1A;PID1;GADD45A;XDH
negative regulation of mitotic DNA damage checkpoint	5/40	0.0471739	0.597109	0.0294597	0.340382	-1.44505	4.41307	FOXA1;ANGEL2;TRIM35;EIF4EBP1;NKX3-1
actin ubiquitination	16/226	0.100009	0.697785	0.0268785	0.326485	-1.89224	4.35686	CUL7;KLHL21;MUL1;WWP2;FBXO45;BCL10;PEX12;DCAF4;RNF168;RNF103;ZNRF3;RNF139;UVSSA;RLIM;FBXL3;HIST1H2BD
regulation of fatty acid biosynthetic process by transcription from RNA polymerase II promoter	18/266	0.116439	0.752441	0.0285786	0.333744	-2.02439	4.35321	KLF11;CEBPB;KLF13;ELL;CCNT1;GATA6;HSF2BP;KLF4;TAF5L;FOSL1;CDK9;SNAPC5;HIVEP1;TAF4B;TAF7;ZNF148;ZNF202;ATF4
isopeptide cross-linking via N6-glycyl-L-lysine	16/226	0.100009	0.697785	0.0268785	0.326485	-1.89047	4.3528	CUL7;KLHL21;MUL1;WWP2;FBXO45;BCL10;PEX12;DCAF4;RNF168;RNF103;ZNRF3;RNF139;UVSSA;RLIM;FBXL3;HIST1H2BD
protein ubiquitination	16/226	0.100009	0.697785	0.0268785	0.326485	-1.87879	4.32591	CUL7;KLHL21;MUL1;WWP2;FBXO45;BCL10;PEX12;DCAF4;RNF168;RNF103;ZNRF3;RNF139;UVSSA;RLIM;FBXL3;HIST1H2BD
snRNA transcription from RNA polymerase II promoter	19/286	0.123961	0.777182	0.0291398	0.339569	-2.04175	4.26274	KLF11;CEBPB;KLF13;ELL;CCNT1;GATA6;HSF2BP;PHAX;KLF4;TAF5L;FOSL1;CDK9;SNAPC5;HIVEP1;TAF4B;TAF7;ZNF148;ZNF202;ATF4
regulation of cyclin-dependent protein serine/threonine kinase activity involved in G1/S transition of mitotic cell cycle	5/40	0.0471739	0.597109	0.0294597	0.340382	-1.37614	4.20262	CDKN1A;PID1;CCNT1;SERTAD1;GADD45A
negative regulation of cell-cell adhesion by transcription from RNA polymerase II promoter	18/268	0.122386	0.769969	0.0303462	0.342408	-2.00006	4.20128	KLF11;CEBPB;KLF13;ELL;CCNT1;GATA6;HSF2BP;KLF4;TAF5L;FOSL1;CDK9;SNAPC5;HIVEP1;TAF4B;TAF7;ZNF148;ZNF202;ATF4
positive regulation of hydrogen peroxide metabolic process	4/25	0.0335649	0.567769	0.0246991	0.315657	-1.23721	4.19942	CDKN1A;PID1;GADD45A;XDH
negative regulation of sequence-specific DNA binding transcription factor activity	6/54	0.0509397	0.607925	0.0283557	0.332757	-1.36212	4.05519	DDIT3;CEBPG;PIM1;WWP2;SMAD7;GLIS2
proteasome-mediated ubiquitin-dependent protein catabolic process	17/249	0.117398	0.752441	0.0305736	0.342408	-1.85818	3.98057	SIAH1;KLHL11;RNF6;WWP2;FBXO45;NR1D1;RGPD4;TOPORS;RNF168;ZNRF3;RNF139;DDIT3;TRIM13;RLIM;PMAIP1;RBCK1;SOCS6
negative regulation of protein kinase activity	11/141	0.0938608	0.68412	0.0347182	0.343015	-1.67855	3.97135	SOCS2;PID1;FAM129A;TAF7;IRS2;SMCR8;TRIB3;SOCS6;XDH;SOCS4;ZBED3
negative regulation of glucose import in response to insulin stimulus	3/9	0.00825031	0.291796	0.00984607	0.201596	-0.824932	3.95762	PID1;PEA15;GRB10
positive regulation of transcription from RNA polymerase III promoter	29/485	0.177682	0.915276	0.0281683	0.332757	-2.29025	3.95699	ZNF496;ELL;GATA6;RNF6;RSF1;BCL10;FOXO3;FGF2;ETS1;GLIS2;ZXDA;ZIC2;SFR1;MYC;NRIP1;EPC1;ATXN7L3;NKX3-1;CREBBP;SS18L1;RHOG;NR1D2;NR1D1;KLF4;RGMB;BAMBI;DDIT3;ZNF398;ATF4
positive regulation by host of viral transcription	5/40	0.0471739	0.597109	0.0294597	0.340382	-1.2864	3.92854	CDK9;CCNT1;ZNF639;EP300;RSF1
cellular response to X-ray	5/39	0.0429686	0.567769	0.0270182	0.326485	-1.24109	3.90607	CDKN1A;GADD45A;XRRA1;TNKS1BP1;RAD9B
negative regulation of phosphatidylinositol 3-kinase signaling	8/91	0.0834602	0.68412	0.0385006	0.361866	-1.55979	3.87356	ENTPD5;DDIT4;IRS2;PIP4K2C;FGF2;EREG;HBEGF;IER3
regulation of apoptosis by sphingosine-1-phosphate signaling pathway	12/159	0.0997274	0.697785	0.0346305	0.343015	-1.67388	3.85882	CREBBP;BEX2;BCL6;TNFRSF10B;PMAIP1;INHBB;TNFRSF10A;TRIAP1;NLRC4;IKZF3;ZNF420;TNFRSF10D
positive regulation of transcription involved in G1/S transition of mitotic cell cycle	29/487	0.183391	0.915276	0.029439	0.340382	-2.26611	3.84363	ZNF496;GATA6;RNF6;RSF1;BCL10;FOXO3;FGF2;ETS1;GLIS2;ZXDA;ZIC2;SFR1;MYC;NRIP1;EPC1;ATXN7L3;NKX3-1;KLF11;CREBBP;SS18L1;RHOG;NR1D2;NR1D1;KLF4;RGMB;BAMBI;DDIT3;ZNF398;ATF4
positive regulation of interferon-beta biosynthetic process	4/26	0.0381541	0.567769	0.0276507	0.329267	-1.17515	3.8382	RIOK3;RIPK2;POLR3D;EREG
negative regulation of mRNA processing	9/108	0.0896593	0.68412	0.0383081	0.360679	-1.5858	3.82455	TIPARP;ZNF503;SMCR8;WWP2;ZNF148;KLF4;TERF2;XDH;NKX3-1
positive regulation of transcription from RNA polymerase II promoter in response to endoplasmic reticulum stress	7/72	0.0666922	0.669629	0.0334588	0.343015	-1.40853	3.81382	UFM1;CEBPB;DDIT3;FAM129A;TNFRSF10B;TRIB3;ATF4
positive regulation of transcription from RNA polymerase II promoter in response to amino acid starvation	5/41	0.0516144	0.614588	0.032036	0.343015	-1.26621	3.75299	CDKN1A;RRAGC;SESN2;C12ORF66;ATF4
negative regulation of phosphatase activity	6/58	0.0677617	0.677866	0.0373655	0.35364	-1.37589	3.70357	CSRNP2;SPRED1;CNST;ELL;ELFN2;ZFYVE1
negative regulation of pathway-restricted SMAD protein phosphorylation	6/57	0.0632875	0.663321	0.0349613	0.343015	-1.33742	3.69137	PID1;FAM129A;DKK1;XDH;SMAD7;ZBED3
negative regulation of protein phosphorylation	7/76	0.0838169	0.68412	0.0420807	0.37727	-1.4825	3.6753	ANKLE2;CDKN1A;PID1;SESN2;FAM129A;XDH;ZBED3
positive regulation of DNA-templated transcription, elongation	29/488	0.186281	0.915276	0.0300907	0.342408	-2.17208	3.65017	ZNF496;ELL;GATA6;RNF6;RSF1;BCL10;FOXO3;FGF2;ETS1;GLIS2;ZXDA;ZIC2;SFR1;MYC;NRIP1;EPC1;ATXN7L3;NKX3-1;CREBBP;SS18L1;RHOG;NR1D2;NR1D1;KLF4;RGMB;BAMBI;DDIT3;ZNF398;ATF4
positive regulation of endoplasmic reticulum stress-induced intrinsic apoptotic signaling pathway	4/27	0.0430842	0.567769	0.0308035	0.342408	-1.16075	3.6501	DDIT3;SIAH1;PMAIP1;NKX3-1
positive regulation of transcription from a mobile element promoter	28/469	0.184776	0.915276	0.0311451	0.342408	-2.15623	3.64104	ZNF496;GATA6;RNF6;RSF1;BCL10;FOXO3;FGF2;ETS1;GLIS2;ZXDA;ZIC2;SFR1;MYC;NRIP1;EPC1;ATXN7L3;NKX3-1;CREBBP;SS18L1;RHOG;NR1D2;NR1D1;KLF4;RGMB;BAMBI;DDIT3;ZNF398;ATF4
positive regulation of chromatin-mediated maintenance of transcription	28/469	0.184776	0.915276	0.0311451	0.342408	-2.15289	3.6354	ZNF496;GATA6;RNF6;RSF1;BCL10;FOXO3;FGF2;ETS1;GLIS2;ZXDA;ZIC2;SFR1;MYC;NRIP1;EPC1;ATXN7L3;NKX3-1;CREBBP;SS18L1;RHOG;NR1D2;NR1D1;KLF4;RGMB;BAMBI;DDIT3;ZNF398;ATF4
positive regulation of transcription from mitochondrial promoter	28/469	0.184776	0.915276	0.0311451	0.342408	-2.15015	3.63077	ZNF496;GATA6;RNF6;RSF1;BCL10;FOXO3;FGF2;ETS1;GLIS2;ZXDA;ZIC2;SFR1;MYC;NRIP1;EPC1;ATXN7L3;NKX3-1;CREBBP;SS18L1;RHOG;NR1D2;NR1D1;KLF4;RGMB;BAMBI;DDIT3;ZNF398;ATF4
positive regulation of transcription from RNA polymerase V promoter	28/469	0.184776	0.915276	0.0311451	0.342408	-2.14826	3.62757	ZNF496;GATA6;RNF6;RSF1;BCL10;FOXO3;FGF2;ETS1;GLIS2;ZXDA;ZIC2;SFR1;MYC;NRIP1;EPC1;ATXN7L3;NKX3-1;CREBBP;SS18L1;RHOG;NR1D2;NR1D1;KLF4;RGMB;BAMBI;DDIT3;ZNF398;ATF4
nitrogen catabolite activation of transcription	28/469	0.184776	0.915276	0.0311451	0.342408	-2.14478	3.62169	ZNF496;GATA6;RNF6;RSF1;BCL10;FOXO3;FGF2;ETS1;GLIS2;ZXDA;ZIC2;SFR1;MYC;NRIP1;EPC1;ATXN7L3;NKX3-1;CREBBP;SS18L1;RHOG;NR1D2;NR1D1;KLF4;RGMB;BAMBI;DDIT3;ZNF398;ATF4
positive regulation of antisense RNA transcription	28/469	0.184776	0.915276	0.0311451	0.342408	-2.14256	3.61794	ZNF496;GATA6;RNF6;RSF1;BCL10;FOXO3;FGF2;ETS1;GLIS2;ZXDA;ZIC2;SFR1;MYC;NRIP1;EPC1;ATXN7L3;NKX3-1;CREBBP;SS18L1;RHOG;NR1D2;NR1D1;KLF4;RGMB;BAMBI;DDIT3;ZNF398;ATF4
positive regulation of transcription by pheromones	28/469	0.184776	0.915276	0.0311451	0.342408	-2.13859	3.61125	ZNF496;GATA6;RNF6;RSF1;BCL10;FOXO3;FGF2;ETS1;GLIS2;ZXDA;ZIC2;SFR1;MYC;NRIP1;EPC1;ATXN7L3;NKX3-1;CREBBP;SS18L1;RHOG;NR1D2;NR1D1;KLF4;RGMB;BAMBI;DDIT3;ZNF398;ATF4
positive regulation of mating-type specific transcription, DNA-templated	28/469	0.184776	0.915276	0.0311451	0.342408	-2.13623	3.60727	ZNF496;GATA6;RNF6;RSF1;BCL10;FOXO3;FGF2;ETS1;GLIS2;ZXDA;ZIC2;SFR1;MYC;NRIP1;EPC1;ATXN7L3;NKX3-1;CREBBP;SS18L1;RHOG;NR1D2;NR1D1;KLF4;RGMB;BAMBI;DDIT3;ZNF398;ATF4
positive regulation of transcription during mitotic cell cycle	28/469	0.184776	0.915276	0.0311451	0.342408	-2.13428	3.60397	ZNF496;GATA6;RNF6;RSF1;BCL10;FOXO3;FGF2;ETS1;GLIS2;ZXDA;ZIC2;SFR1;MYC;NRIP1;EPC1;ATXN7L3;NKX3-1;CREBBP;SS18L1;RHOG;NR1D2;NR1D1;KLF4;RGMB;BAMBI;DDIT3;ZNF398;ATF4
regulation of cysteine-type endopeptidase activity involved in apoptotic process	12/161	0.106778	0.71299	0.0373601	0.35364	-1.60242	3.58462	CREBBP;BEX2;BCL6;TNFRSF10B;PMAIP1;INHBB;TNFRSF10A;TRIAP1;NLRC4;IKZF3;ZNF420;TNFRSF10D
carbon catabolite activation of transcription	28/470	0.187735	0.915276	0.0318408	0.343015	-2.09726	3.50813	ZNF496;GATA6;RNF6;RSF1;BCL10;FOXO3;FGF2;ETS1;GLIS2;ZXDA;ZIC2;SFR1;MYC;NRIP1;EPC1;ATXN7L3;NKX3-1;CREBBP;SS18L1;RHOG;NR1D2;NR1D1;KLF4;RGMB;BAMBI;DDIT3;ZNF398;ATF4
positive regulation of type I interferon production	7/76	0.0838169	0.68412	0.0420807	0.37727	-1.41452	3.50678	CREBBP;CRCP;POLR3D;POLR1D;EP300;LRRFIP1;EREG
cellular response to hypoxia	6/58	0.0677617	0.677866	0.0373655	0.35364	-1.28762	3.46597	MYC;GATA6;PMAIP1;VEGFA;ZFP36L1;NKX3-1
histone ubiquitination	16/235	0.127916	0.786575	0.0358838	0.343015	-1.67831	3.45125	CUL7;KLHL21;MUL1;WWP2;FBXO45;BCL10;PEX12;DCAF4;RNF168;RNF103;ZNRF3;RNF139;UVSSA;RLIM;FBXL3;HIST1H2BD
positive regulation of reactive oxygen species biosynthetic process	4/26	0.0381541	0.567769	0.0276507	0.329267	-1.05284	3.43869	CDKN1A;PID1;GADD45A;XDH
negative regulation of CREB transcription factor activity	6/57	0.0632875	0.663321	0.0349613	0.343015	-1.24579	3.43847	DDIT3;CEBPG;PIM1;WWP2;SMAD7;GLIS2
negative regulation of phosphoprotein phosphatase activity	7/75	0.0793199	0.68412	0.0398031	0.368013	-1.34105	3.39858	CSRNP2;SPRED1;CNST;ELL;PPP1R8;ELFN2;ZFYVE1
intrinsic apoptotic signaling pathway in response to DNA damage by p53 class mediator	6/59	0.0724149	0.68412	0.0398729	0.368013	-1.28881	3.38357	DYRK2;JMY;DDIT4;EP300;PMAIP1;TOPORS
chondroitin sulfate biosynthetic process	6/59	0.0724149	0.68412	0.0398729	0.368013	-1.25823	3.30329	CHPF;CHST11;CHSY1;B3GAT3;CSGALNACT2;CHST3
regulation of autophagy	5/42	0.0562906	0.61578	0.0347488	0.343015	-1.14234	3.28678	LAMP3;EP300;SMCR8;PIP4K2C;C9ORF72
intrinsic apoptotic signaling pathway in response to hypoxia	7/75	0.0793199	0.68412	0.0398031	0.368013	-1.29565	3.28353	CDKN1A;MYC;GATA6;PMAIP1;VEGFA;ZFP36L1;NKX3-1
regulation of protein targeting to vacuole involved in autophagy	5/42	0.0562906	0.61578	0.0347488	0.343015	-1.13662	3.27031	LAMP3;EP300;SMCR8;PIP4K2C;C9ORF72
regulation of smoothened signaling pathway	4/27	0.0430842	0.567769	0.0308035	0.342408	-1.03712	3.26133	SOCS2;CREBBP;NLRC4;CRK
cellular response to DNA damage stimulus	13/182	0.122293	0.769969	0.040809	0.368296	-1.51408	3.18159	CDKN1A;DYRK2;FBXO45;BAZ1B;TOPORS;ALKBH8;RNF168;SETX;RAD50;BCL6;MYC;DDIT3;RBBP6
SOS response	13/182	0.122293	0.769969	0.040809	0.368296	-1.51156	3.17629	CDKN1A;DYRK2;FBXO45;BAZ1B;TOPORS;ALKBH8;RNF168;SETX;RAD50;BCL6;MYC;DDIT3;RBBP6
histone H3-K56 acetylation in response to DNA damage	13/182	0.122293	0.769969	0.040809	0.368296	-1.50952	3.17202	CDKN1A;DYRK2;FBXO45;BAZ1B;TOPORS;ALKBH8;RNF168;SETX;RAD50;BCL6;MYC;DDIT3;RBBP6
maturation of SSU-rRNA from tricistronic rRNA transcript (SSU-rRNA, 5.8S rRNA, LSU-rRNA)	5/42	0.0562906	0.61578	0.0347488	0.343015	-1.09436	3.14873	UTP3;RIOK3;UTP23;SRFBP1;RIOK2
branching involved in ureteric bud morphogenesis	4/28	0.0483552	0.602163	0.0341594	0.343015	-1.03296	3.12901	MYC;FGF2;VEGFA;NKX3-1
regulation of transcription from RNA polymerase II promoter in response to DNA damage	13/183	0.126021	0.777556	0.0422338	0.37802	-1.48888	3.08393	CDKN1A;DYRK2;FBXO45;BAZ1B;TOPORS;ALKBH8;RNF168;SETX;RAD50;BCL6;MYC;DDIT3;RBBP6
regulation of telomere maintenance	3/13	0.024207	0.560572	0.0223392	0.302413	-0.820756	3.05413	MYC;TERF2;SMG5
negative regulation of skeletal muscle tissue regeneration	3/9	0.00825031	0.291796	0.00984607	0.201596	-0.623288	2.99022	SERPINE1;CRK;FGF2
negative regulation of signal transduction by p53 class mediator	10/128	0.105907	0.708044	0.0424893	0.379683	-1.31885	2.96107	RAD50;DYRK2;TP53RK;SETD9;JMY;DDIT4;TAF4B;TAF7;EP300;RAD9B
negative regulation of RNA splicing	10/129	0.109997	0.731531	0.0442705	0.387629	-1.33679	2.9507	TIPARP;ZNF503;SMCR8;WWP2;AKAP17A;ZNF148;KLF4;TERF2;XDH;NKX3-1
ubiquitin-dependent protein catabolic process	7/77	0.088457	0.68412	0.0444412	0.387629	-1.17788	2.85663	RNF168;ZNRF3;SIAH1;RLIM;RNF6;RGPD4;TOPORS
regulation of autophagy of mitochondrion	7/77	0.088457	0.68412	0.0444412	0.387629	-1.1536	2.79775	FZD5;LAMP3;MUL1;EP300;SMCR8;PIP4K2C;C9ORF72
transcriptional open complex formation at RNA polymerase II promoter	11/148	0.120522	0.762654	0.0456918	0.387629	-1.29439	2.73882	CDK9;CREBBP;VDR;HNF4G;TAF4B;TAF7;NR1D2;NRBF2;NR1D1;MED26;MED7
transcriptional start site selection at RNA polymerase II promoter	11/148	0.120522	0.762654	0.0456918	0.387629	-1.29226	2.73431	CDK9;CREBBP;VDR;HNF4G;TAF4B;TAF7;NR1D2;NRBF2;NR1D1;MED26;MED7
negative regulation of gene expression, epigenetic	10/133	0.127234	0.784154	0.0518999	0.413265	-1.32376	2.72923	TIPARP;EPC1;ZNF503;SMCR8;WWP2;ZNF148;KLF4;TERF2;XDH;NKX3-1
positive regulation of transcription involved in exit from mitosis	28/481	0.221876	0.951823	0.0402974	0.368013	-1.80976	2.72484	ZNF496;GATA6;RNF6;RSF1;BCL10;FOXO3;FGF2;ETS1;GLIS2;ZXDA;ZIC2;SFR1;MYC;NRIP1;EPC1;ATXN7L3;NKX3-1;CREBBP;SS18L1;RHOG;NR1D2;NR1D1;KLF4;RGMB;BAMBI;DDIT3;ZNF398;ATF4
positive regulation of autophagy	7/78	0.0932395	0.68412	0.0468852	0.394358	-1.13917	2.70278	TRIM8;LAMP3;EP300;SMCR8;PIP4K2C;C9ORF72;MID2
RNA polymerase II transcriptional preinitiation complex assembly	11/149	0.124646	0.777556	0.0474328	0.397734	-1.28914	2.68434	CDK9;CREBBP;VDR;HNF4G;TAF4B;TAF7;NR1D2;NRBF2;NR1D1;MED26;MED7
glucose import in response to insulin stimulus	6/61	0.0822559	0.68412	0.0452012	0.387629	-1.07294	2.68012	GOT1;MARS;INHBB;TRIB3;IRS2;ZFP36L1
regulation of voltage-gated potassium channel activity involved in atrial cardiac muscle cell action potential repolarization	3/13	0.024207	0.560572	0.0223392	0.302413	-0.712437	2.65106	RYR2;WWP2;ANK2
negative regulation of mitotic cell cycle phase transition	4/28	0.0483552	0.602163	0.0341594	0.343015	-0.858794	2.60144	ANGEL2;TRIM35;ZFP36L1;NKX3-1
ubiquitin-dependent ERAD pathway	16/247	0.171404	0.902137	0.051066	0.413265	-1.46939	2.59161	RHBDD1;SIAH1;KLHL11;RNF6;WWP2;FBXO45;TOPORS;RNF103;RNF139;DDIT3;TRIM13;RLIM;DNAJB9;RBCK1;MAN1B1;UBQLN2
positive regulation of transcription from RNA polymerase I promoter	28/482	0.225119	0.951823	0.0411422	0.370688	-1.73742	2.59072	ZNF496;GATA6;RNF6;RSF1;BCL10;FOXO3;FGF2;ETS1;GLIS2;ZXDA;ZIC2;SFR1;MYC;NRIP1;EPC1;ATXN7L3;NKX3-1;CREBBP;SS18L1;RHOG;NR1D2;NR1D1;KLF4;RGMB;BAMBI;DDIT3;ZNF398;ATF4
regulation of eIF2 alpha phosphorylation by amino acid starvation	7/80	0.103227	0.697785	0.0520267	0.413265	-1.07717	2.44607	CDKN1A;RRAGC;ALKBH1;SESN2;C12ORF66;EIF1;ATF4
regulation of DNA damage response, signal transduction by p53 class mediator	10/134	0.13176	0.800776	0.0539357	0.413265	-1.20651	2.44533	RAD50;DYRK2;TP53RK;SETD9;JMY;TAF4B;TAF7;EP300;RAD9B;IER3
cell chemotaxis to fibroblast growth factor	6/63	0.0928018	0.68412	0.0509528	0.413265	-1.01713	2.41801	SETX;HOXB9;CCL20;RHOG;ZFP36L1;HBEGF
mitotic G2 cell cycle arrest in response to glucose starvation	3/14	0.0296917	0.567769	0.0263612	0.326485	-0.687016	2.41616	GADD45A;CDC14A;NKX3-1
positive regulation of signal transduction by p53 class mediator	10/134	0.13176	0.800776	0.0539357	0.413265	-1.1789	2.38937	HEXIM1;RAD50;DYRK2;TP53RK;SETD9;JMY;TAF4B;TAF7;EP300;RAD9B
cellular response to mechanical stimulus	5/47	0.0831823	0.68412	0.0504025	0.413265	-0.959202	2.38527	GADD45A;ANKRD1;TNFRSF10B;TNFRSF10A;BCL10
regulation of multivesicular body size involved in ubiquitin-dependent protein catabolism	7/79	0.0981633	0.697785	0.0494135	0.412328	-1.02746	2.38485	RNF168;ZNRF3;SIAH1;RLIM;RNF6;RGPD4;TOPORS
mitotic G1 cell cycle arrest in response to nitrogen starvation	3/14	0.0296917	0.567769	0.0263612	0.326485	-0.672394	2.36473	GADD45A;CDC14A;NKX3-1
proline transmembrane transport	4/30	0.0599121	0.635559	0.0414841	0.373152	-0.834449	2.34887	SLC38A1;SLC1A4;SLC38A2;SLC38A4
regulation of telomere capping	3/12	0.0193234	0.480173	0.0186784	0.292123	-0.58967	2.3271	MYC;TERF2;SMG5
proteasomal ubiquitin-independent protein catabolic process	3/13	0.024207	0.560572	0.0223392	0.302413	-0.623	2.31826	PMAIP1;NR1D1;SOCS6
positive regulation of superoxide anion generation	4/29	0.0539654	0.61578	0.0377194	0.355752	-0.792769	2.31442	CDKN1A;PID1;GADD45A;XDH
positive regulation of autophagosome assembly	5/46	0.0773412	0.68412	0.0469902	0.394631	-0.902033	2.30878	SESN2;TRIM13;PIP4K2C;C9ORF72;UBQLN2
positive regulation of cell death	4/28	0.0483552	0.602163	0.0341594	0.343015	-0.743173	2.25121	TRIM13;DKK1;NKX3-1;IER3
protein arginylation	11/155	0.150989	0.854301	0.0588293	0.430275	-1.18803	2.24604	RNF168;CHRM3;LIPT1;DUSP12;ZNRF3;SIAH1;RLIM;RNF6;WWP2;RGPD4;TOPORS
double-strand break repair via classical nonhomologous end joining	5/47	0.0831823	0.68412	0.0504025	0.413265	-0.887812	2.20774	PIAS4;RNF168;DCLRE1B;DCLRE1A;RAD50
intrinsic apoptotic signaling pathway in response to DNA damage	14/213	0.177312	0.915276	0.059392	0.433259	-1.24514	2.15391	CDKN1A;DYRK2;FBXO45;BAZ1B;TOPORS;ALKBH8;SETX;RNF168;RAD50;BCL6;MYC;DDIT3;PMAIP1;RBBP6
protein deubiquitination involved in ubiquitin-dependent protein catabolic process	20/329	0.208821	0.951823	0.0534903	0.413265	-1.36239	2.13388	ZRANB1;USP49;INO80D;USP38;USP31;RIPK2;USP4;SIAH2;SIAH1;RNF6;RGPD4;TOPORS;SMAD7;TADA2B;RNF168;ZNRF3;MYC;RLIM;USP1;EP300
double-strand break repair via alternative nonhomologous end joining	5/47	0.0831823	0.68412	0.0504025	0.413265	-0.849391	2.1122	PIAS4;RNF168;DCLRE1B;DCLRE1A;RAD50
regulation of telomere maintenance via semi-conservative replication	3/12	0.0193234	0.480173	0.0186784	0.292123	-0.528378	2.08521	MYC;TERF2;SMG5
regulation of lipid biosynthetic process	7/82	0.11377	0.750005	0.0575095	0.425836	-0.939454	2.04198	CREBBP;MID1IP1;ANKRD1;NR1D2;TRIB3;IRS2;NR1D1
regulation of phosphatidylinositol 3-kinase signaling	7/82	0.11377	0.750005	0.0575095	0.425836	-0.91315	1.9848	ENTPD5;IRS2;PIP4K2C;FGF2;EREG;HBEGF;IER3
DNA damage checkpoint	13/197	0.184668	0.915276	0.0659567	0.454925	-1.16809	1.97314	CDKN1A;DYRK2;FBXO45;BAZ1B;TOPORS;ALKBH8;SETX;RNF168;RAD50;BCL6;MYC;DDIT3;RBBP6
regulation of telomere maintenance via telomere lengthening	3/12	0.0193234	0.480173	0.0186784	0.292123	-0.499494	1.97122	MYC;TERF2;SMG5
UV-damage excision repair	11/158	0.165154	0.900818	0.0651528	0.453053	-1.07161	1.92984	CREBBP;RAD50;GADD45A;MYC;ALKBH1;RHBDD1;EP300;TRIAP1;RAD9B;FAN1;ATF4
peptidyl-tyrosine dephosphorylation involved in inactivation of protein kinase activity	8/100	0.125359	0.777556	0.0589039	0.430275	-0.925449	1.92176	DUSP4;SOCS2;TAF7;SMCR8;TRIB3;SOCS6;DUSP6;SOCS4
negative regulation of cyclin-dependent protein kinase activity	7/82	0.11377	0.750005	0.0575095	0.425836	-0.851133	1.85	SOCS2;CDKN1A;TAF7;SMCR8;TRIB3;SOCS6;SOCS4
negative regulation of neuron apoptotic process by transcription from RNA polymerase II promoter	19/317	0.234072	0.951823	0.0652082	0.453053	-1.2347	1.79294	KLF11;CEBPB;KLF13;ELL;CCNT1;BDNF;GATA6;HSF2BP;KLF4;TAF5L;FOSL1;CDK9;SNAPC5;HIVEP1;TAF4B;TAF7;ZNF148;ZNF202;ATF4
tRNA N2-guanine methylation	3/14	0.0296917	0.567769	0.0263612	0.326485	-0.507945	1.78639	METTL2A;LCMT2;ALKBH8
positive regulation of ubiquitin protein ligase activity	4/29	0.0539654	0.61578	0.0377194	0.355752	-0.611577	1.78545	ARRDC4;DCUN1D3;TRIB3;TOPORS
tRNA C5-cytosine methylation	3/13	0.024207	0.560572	0.0223392	0.302413	-0.469857	1.74839	METTL2A;LCMT2;ALKBH8
regulation of telomeric loop formation	3/11	0.015041	0.40124	0.0153783	0.265678	-0.414078	1.73788	MYC;TERF2;SMG5
regulation of telomeric loop disassembly	3/11	0.015041	0.40124	0.0153783	0.265678	-0.410125	1.72129	MYC;TERF2;SMG5
negative regulation of mature B cell apoptotic process	3/8	0.00571012	0.24609	0.00760118	0.164149	-0.329798	1.70358	BCL6;IRS2;BCL10
positive regulation of gene expression, epigenetic	16/261	0.230398	0.951823	0.073874	0.492674	-1.14577	1.68193	PID1;VDR;ANK2;BAZ1B;KLF4;DKK1;TERF2;VEGFA;TAF1B;MYC;LAMP3;TWISTNB;POLR1D;EP300;ATF4;NKX3-1
tRNA (guanine-N7)-methylation	3/13	0.024207	0.560572	0.0223392	0.302413	-0.451164	1.67883	METTL2A;LCMT2;ALKBH8
negative regulation of neuron apoptotic process	23/399	0.263578	0.951823	0.0639718	0.451206	-1.21937	1.62592	ANKLE2;CBX4;RIPK2;BDNF;SIAH2;RHBDD1;GATA6;PLAUR;TRIAP1;DKK1;TOPORS;TNFRSF10D;VEGFA;SUPV3L1;SETX;SOCS2;BAG4;UFM1;MYC;WNK3;PIM1;ZNF268;BCL2L2
positive regulation of intrinsic apoptotic signaling pathway by p53 class mediator	4/32	0.072798	0.68412	0.0496278	0.412328	-0.619324	1.62267	HEXIM1;SIAH1;PMAIP1;NKX3-1
ubiquitin-dependent SMAD protein catabolic process	7/85	0.130595	0.800776	0.0663804	0.457268	-0.793786	1.61588	RNF168;ZNRF3;SIAH1;RLIM;RNF6;RGPD4;TOPORS
tRNA nucleoside ribose methylation	3/13	0.024207	0.560572	0.0223392	0.302413	-0.432931	1.61098	METTL2A;LCMT2;ALKBH8
negative regulation of mitotic nuclear division	5/48	0.0892496	0.68412	0.0539563	0.413265	-0.656917	1.58732	CUL7;ANGEL2;TRIM35;CDK13;NKX3-1
regulation of t-circle formation	3/11	0.015041	0.40124	0.0153783	0.265678	-0.375694	1.57678	MYC;TERF2;SMG5
DNA repair	17/279	0.229035	0.951823	0.0697828	0.474105	-1.06865	1.57507	CDKN1A;DYRK2;GADD45A;FBXO45;BAZ1B;TOPORS;ALKBH8;SETX;RNF168;RAD50;BCL6;MYC;ALKBH1;DDIT3;RBBP6;RAD9B;FAN1
regulation of neuron apoptotic process	12/182	0.19737	0.946878	0.0755476	0.494308	-0.965081	1.56601	CREBBP;BEX2;BCL6;TNFRSF10B;PMAIP1;INHBB;TNFRSF10A;TRIAP1;NLRC4;IKZF3;ZNF420;TNFRSF10D
regulation of unidimensional cell growth	6/64	0.0983352	0.697785	0.0539888	0.413265	-0.668801	1.5512	SOCS2;ZRANB1;ZMYM5;FITM2;PDZD8;BLZF1
tRNA aminoacylation for mitochondrial protein translation	6/65	0.104039	0.697785	0.0571323	0.425836	-0.682349	1.54415	CARS;MRPS17;YARS;MARS;SARS;MRPS2
tRNA N1-guanine methylation	3/13	0.024207	0.560572	0.0223392	0.302413	-0.413867	1.54005	METTL2A;LCMT2;ALKBH8
regulation of cyclin-dependent protein serine/threonine kinase activity	4/32	0.072798	0.68412	0.0496278	0.412328	-0.586757	1.53734	CDKN1A;CCNT1;SERTAD1;GADD45A
negative regulation of wound healing	3/11	0.015041	0.40124	0.0153783	0.265678	-0.365227	1.53285	SERPINE1;CRK;FGF2
negative regulation of translation	11/166	0.205914	0.951823	0.0841112	0.524923	-0.968812	1.53101	RNF139;TIPARP;ZNF503;SMCR8;WWP2;FOXO3;ZNF148;KLF4;TERF2;XDH;NKX3-1
5-carbamoylmethyl uridine residue modification	3/13	0.024207	0.560572	0.0223392	0.302413	-0.401379	1.49358	METTL2A;LCMT2;ALKBH8
positive regulation of age-related resistance	3/15	0.0357727	0.567769	0.0307433	0.342408	-0.443491	1.47708	RIOK3;POLR3D;EREG
tRNA m2,2-guanine biosynthesis	3/13	0.024207	0.560572	0.0223392	0.302413	-0.394486	1.46793	METTL2A;LCMT2;ALKBH8
cellular response to insulin stimulus	6/67	0.115951	0.752441	0.0637423	0.451206	-0.680885	1.46703	GOT1;MARS;INHBB;TRIB3;IRS2;ZFP36L1
nucleosome mobilization	6/67	0.115951	0.752441	0.0637423	0.451206	-0.676293	1.45714	TADA2B;FOXA1;SETD2;MSL3P1;MYC;RSF1
negative regulation of telomere maintenance	3/15	0.0357727	0.567769	0.0307433	0.342408	-0.435519	1.45053	MYC;TERF2;SMG5
positive regulation of systemic acquired resistance	3/15	0.0357727	0.567769	0.0307433	0.342408	-0.433451	1.44364	RIOK3;POLR3D;EREG
creatine transmembrane transport	3/12	0.0193234	0.480173	0.0186784	0.292123	-0.360835	1.42401	SLC38A1;SLC38A2;SLC38A4
regulation of signal transduction by p53 class mediator	9/125	0.17112	0.902137	0.0770118	0.495388	-0.805069	1.42126	RAD50;DYRK2;TP53RK;SETD9;JMY;TAF4B;TAF7;EP300;RAD9B
phosphorylation of RNA polymerase II C-terminal domain	33/596	0.288417	0.951823	0.0484537	0.405669	-1.11783	1.38984	GMEB1;CDKN1A;DYRK2;CCNT1;TP53RK;SATB2;TSHZ1;CEBPG;NOP2;HNF4G;FOXO3;IKZF3;HIRA;MYC;PIM1;LRRFIP1;ZBED4;KLF13;MED26;MED7;VEGFA;FOSL1;TADA2B;CDK9;KLF7;MEX3B;KLF9;WNK3;JMY;CDK13;ZNF354A;CRK;BLZF1
positive regulation by organism of innate immune response in other organism involved in symbiotic interaction	3/15	0.0357727	0.567769	0.0307433	0.342408	-0.41683	1.38828	RIOK3;POLR3D;EREG
cellular response to calcium ion starvation	4/33	0.0797259	0.68412	0.0540055	0.413265	-0.547787	1.38544	KLF10;MARS;INHBB;ZFYVE1
cellular response to sulfur starvation	4/33	0.0797259	0.68412	0.0540055	0.413265	-0.53494	1.35295	KLF10;MARS;INHBB;ZFYVE1
regulation of translational initiation in response to starvation	4/33	0.0797259	0.68412	0.0540055	0.413265	-0.532692	1.34726	KLF10;MARS;INHBB;ZFYVE1
cellular response to sucrose starvation	4/33	0.0797259	0.68412	0.0540055	0.413265	-0.532679	1.34723	KLF10;MARS;INHBB;ZFYVE1
cellular response to iron ion starvation	4/33	0.0797259	0.68412	0.0540055	0.413265	-0.529498	1.33918	KLF10;MARS;INHBB;ZFYVE1
cellular response to sulfate starvation	4/33	0.0797259	0.68412	0.0540055	0.413265	-0.525694	1.32956	KLF10;MARS;INHBB;ZFYVE1
negative regulation of gene expression	11/169	0.222223	0.951823	0.0920163	0.544243	-0.878661	1.32157	TIPARP;MYC;ZNF503;SMCR8;WWP2;ZNF148;KLF4;TERF2;XDH;ZFP36L1;NKX3-1
cellular response to adenine starvation	4/33	0.0797259	0.68412	0.0540055	0.413265	-0.519993	1.31515	KLF10;MARS;INHBB;ZFYVE1
cellular response to zinc ion starvation	4/33	0.0797259	0.68412	0.0540055	0.413265	-0.517602	1.3091	KLF10;MARS;INHBB;ZFYVE1
stringent response	4/33	0.0797259	0.68412	0.0540055	0.413265	-0.512108	1.2952	KLF10;MARS;INHBB;ZFYVE1
regulation of intrinsic apoptotic signaling pathway by p53 class mediator	9/127	0.182453	0.915276	0.0827271	0.517789	-0.761269	1.29512	RAD50;DYRK2;TP53RK;SETD9;JMY;TAF4B;TAF7;EP300;RAD9B
cellular response to magnesium starvation	4/33	0.0797259	0.68412	0.0540055	0.413265	-0.511921	1.29473	KLF10;MARS;INHBB;ZFYVE1
negative regulation of androgen receptor activity	6/66	0.109912	0.731531	0.0603834	0.439902	-0.584808	1.2913	DDIT3;CEBPG;PIM1;WWP2;SMAD7;GLIS2
cellular response to phosphate starvation	4/33	0.0797259	0.68412	0.0540055	0.413265	-0.507223	1.28285	KLF10;MARS;INHBB;ZFYVE1
positive regulation of innate immunity memory response	3/15	0.0357727	0.567769	0.0307433	0.342408	-0.383296	1.27659	RIOK3;POLR3D;EREG
cellular response to biotin starvation	4/33	0.0797259	0.68412	0.0540055	0.413265	-0.50241	1.27068	KLF10;MARS;INHBB;ZFYVE1
positive regulation by symbiont of host I-kappaB kinase/NF-kappaB cascade	10/148	0.203548	0.951823	0.088029	0.527196	-0.796974	1.26867	TRIM8;RIPK2;TRIM13;IFIT5;PELI1;MUL1;TNFRSF10B;RBCK1;BCL10;MID2
attachment of GPI anchor to protein	8/108	0.170206	0.901907	0.081879	0.51394	-0.7154	1.26679	PIGC;DPM2;CHRM3;LIPT1;DUSP12;PLAUR;WWP2;PIGY
positive regulation of antifungal innate immune response	3/15	0.0357727	0.567769	0.0307433	0.342408	-0.375179	1.24956	RIOK3;POLR3D;EREG
cellular response to boron-containing substance deprivation	4/33	0.0797259	0.68412	0.0540055	0.413265	-0.493985	1.24937	KLF10;MARS;INHBB;ZFYVE1
cellular response to inositol starvation	4/33	0.0797259	0.68412	0.0540055	0.413265	-0.490121	1.2396	KLF10;MARS;INHBB;ZFYVE1
cellular response to potassium ion starvation	4/33	0.0797259	0.68412	0.0540055	0.413265	-0.48734	1.23256	KLF10;MARS;INHBB;ZFYVE1
cellular response to vitamin B1 starvation	4/33	0.0797259	0.68412	0.0540055	0.413265	-0.481737	1.21839	KLF10;MARS;INHBB;ZFYVE1
positive regulation of interleukin-8 biosynthetic process	4/32	0.072798	0.68412	0.0496278	0.412328	-0.463212	1.21365	DDIT3;SERPINE1;BCL10;EREG
interstrand cross-link repair	10/147	0.197938	0.946878	0.085242	0.526838	-0.748583	1.21255	DCLRE1B;RNF168;DCLRE1A;RAD50;GADD45A;ALKBH1;USP1;RAD9B;FAN1;FANCF
RNA polymerase I transcriptional preinitiation complex assembly	4/32	0.072798	0.68412	0.0496278	0.412328	-0.458212	1.20055	RRN3;TAF1B;TWISTNB;POLR1D
negative regulation of protein autophosphorylation	5/50	0.102049	0.697785	0.0614891	0.447358	-0.517534	1.18117	ERRFI1;PID1;FAM129A;XDH;ZBED3
ubiquitin-dependent protein catabolic process via the multivesicular body sorting pathway	7/91	0.167663	0.900818	0.0864627	0.527196	-0.653949	1.16782	RNF168;ZNRF3;SIAH1;RLIM;RNF6;RGPD4;TOPORS
positive regulation of defense response to bacterium, incompatible interaction	3/16	0.0424406	0.567769	0.0354826	0.343015	-0.359724	1.1366	RIOK3;POLR3D;EREG
cellular response to tumor necrosis factor	8/109	0.176269	0.912706	0.0850769	0.526838	-0.637666	1.10683	CDK9;BAG4;PID1;CCL20;ANKRD1;ARHGEF2;ZFP36L1;NKX3-1
negative regulation of protein kinase B signaling	4/33	0.0797259	0.68412	0.0540055	0.413265	-0.433836	1.09724	DDIT3;DDIT4;MUL1;XDH
modulation by virus of host autophagy	5/49	0.0955397	0.690474	0.0576519	0.425836	-0.461972	1.08481	LAMP3;EP300;SMCR8;PIP4K2C;C9ORF72
positive regulation of complement activation, lectin pathway	3/16	0.0424406	0.567769	0.0354826	0.343015	-0.343059	1.08395	RIOK3;POLR3D;EREG
DNA-templated transcription, initiation	7/90	0.161186	0.891471	0.0828993	0.517954	-0.577215	1.05353	RRAGC;TAF1B;TAF7;EPC1;RSF1;BAZ1B;TOPORS
positive regulation of autophagosome maturation	4/33	0.0797259	0.68412	0.0540055	0.413265	-0.415783	1.05158	SESN2;TRIM13;SMCR8;C9ORF72
negative regulation of cardiac muscle tissue regeneration	3/8	0.00571012	0.24609	0.00760118	0.164149	-0.201836	1.04259	SERPINE1;CRK;FGF2
regulation of macroautophagy	8/110	0.182426	0.915276	0.0883471	0.527196	-0.606368	1.03168	ATP6V0E1;RRAGC;LAMP3;EP300;SMCR8;PIP4K2C;C9ORF72;UBQLN2
negative regulation of endoplasmic reticulum stress-induced eIF2 alpha phosphorylation	6/70	0.13503	0.803099	0.0744656	0.494308	-0.511073	1.0233	PID1;ALKBH1;FAM129A;XDH;EIF1;ZBED3
negative regulation of thyroid hormone receptor activity	6/69	0.128513	0.789354	0.0707836	0.478196	-0.490091	1.00553	DDIT3;CEBPG;PIM1;WWP2;SMAD7;GLIS2
maintenance of transcriptional fidelity during DNA-templated transcription elongation from RNA polymerase II promoter	7/92	0.174253	0.90399	0.090112	0.535205	-0.567374	0.991342	CDK9;SETD2;ELL;CCNT1;TAF4B;TAF7;CDK13
regulation of cytokinin-activated signaling pathway	3/16	0.0424406	0.567769	0.0354826	0.343015	-0.306051	0.967015	SOCS2;NLRC4;CRK
regulation of G-protein coupled receptor internalization	4/33	0.0797259	0.68412	0.0540055	0.413265	-0.378755	0.957933	RGS5;RGS16;GRK6;DKK1
protein polyubiquitination	22/381	0.266756	0.951823	0.0679507	0.464911	-0.72311	0.955533	CUL7;SIAH2;SIAH1;KLHL21;MUL1;WWP2;FBXO45;BCL10;PEX12;DCAF4;TOPORS;FBXL12;RNF168;RNF103;ZNRF3;RNF139;UVSSA;RLIM;FBXL3;RBBP6;RBCK1;HIST1H2BD
negative regulation of fusion of virus membrane with host plasma membrane	3/15	0.0357727	0.567769	0.0307433	0.342408	-0.281389	0.937187	TRIM26;PTX3;MID2
basic amino acid transmembrane transport	3/11	0.015041	0.40124	0.0153783	0.265678	-0.219647	0.921854	SLC38A1;SLC38A2;SLC38A4
nucleotide-excision repair involved in interstrand cross-link repair	6/71	0.1417	0.837279	0.0782548	0.495721	-0.470059	0.918515	DCLRE1B;RNF168;DCLRE1A;USP1;FAN1;FANCF
negative regulation of epithelium regeneration	3/8	0.00571012	0.24609	0.00760118	0.164149	-0.172163	0.889308	SERPINE1;CRK;FGF2
DNA damage response, signal transduction by p53 class mediator resulting in cell cycle arrest	7/92	0.174253	0.90399	0.090112	0.535205	-0.502268	0.877585	CDKN1A;GADD45A;SESN2;GATA6;EP300;TNKS1BP1;TRIAP1
regulation of glucose mediated signaling pathway	3/16	0.0424406	0.567769	0.0354826	0.343015	-0.277022	0.875293	SOCS2;NLRC4;CRK
regulation of signal transduction involved in conjugation with cellular fusion	3/16	0.0424406	0.567769	0.0354826	0.343015	-0.275969	0.871966	SOCS2;NLRC4;CRK
cellular response to copper ion starvation	4/34	0.0869681	0.68412	0.0585853	0.4291	-0.338522	0.826745	KLF10;MARS;INHBB;ZFYVE1
regulation of transcription from RNA polymerase II promoter in response to biotin starvation	4/34	0.0869681	0.68412	0.0585853	0.4291	-0.331729	0.810154	KLF10;MARS;INHBB;ZFYVE1
positive regulation of proteasomal ubiquitin-dependent protein catabolic process involved in cellular response to hypoxia	8/112	0.195013	0.938341	0.0951037	0.555316	-0.485243	0.793221	MYC;GATA6;PMAIP1;TRIB3;ZFP36L1;SMAD7;NKX3-1;VEGFA
regulation of platelet-derived growth factor receptor signaling pathway	3/16	0.0424406	0.567769	0.0354826	0.343015	-0.250445	0.79132	SOCS2;NLRC4;CRK
negative regulation of cell growth involved in cardiac muscle cell development	8/113	0.201439	0.951823	0.0985896	0.574437	-0.493852	0.791285	CDKN1A;BTG1;BCL6;SERTAD2;DCUN1D3;SESN2;MUL1;DKK1
regulation of ERBB signaling pathway	3/16	0.0424406	0.567769	0.0354826	0.343015	-0.247061	0.780626	SOCS2;NLRC4;CRK
positive regulation of complement activation, alternative pathway	3/16	0.0424406	0.567769	0.0354826	0.343015	-0.246769	0.779705	RIOK3;POLR3D;EREG
regulation of auxin mediated signaling pathway	3/16	0.0424406	0.567769	0.0354826	0.343015	-0.242774	0.767082	SOCS2;NLRC4;CRK
regulation of red or far-red light signaling pathway	3/16	0.0424406	0.567769	0.0354826	0.343015	-0.242387	0.765859	SOCS2;NLRC4;CRK
regulation of dendrite extension	6/72	0.148519	0.854301	0.0821507	0.515051	-0.383872	0.732059	SOCS2;ZRANB1;ZMYM5;FITM2;PDZD8;BLZF1
regulation of glucocorticoid mediated signaling pathway	3/16	0.0424406	0.567769	0.0354826	0.343015	-0.228197	0.721024	SOCS2;NLRC4;CRK
regulation of ephrin receptor signaling pathway	3/16	0.0424406	0.567769	0.0354826	0.343015	-0.224897	0.710594	SOCS2;NLRC4;CRK
positive regulation of natural killer cell mediated immunity	3/16	0.0424406	0.567769	0.0354826	0.343015	-0.218363	0.689952	RIOK3;POLR3D;EREG
negative regulation of NF-kappaB transcription factor activity	8/115	0.214538	0.951823	0.105775	0.599612	-0.418197	0.643718	DDIT3;CEBPG;PIM1;WWP2;RBCK1;KLF4;SMAD7;GLIS2
mitochondrial double-strand break repair	5/53	0.122844	0.771068	0.0738451	0.492674	-0.29928	0.627543	RNF168;SETX;RAD50;TNKS1BP1;BAZ1B
regulation of gibberellic acid mediated signaling pathway	3/16	0.0424406	0.567769	0.0354826	0.343015	-0.198434	0.626982	SOCS2;NLRC4;CRK
double-strand break repair via single-strand annealing	5/53	0.122844	0.771068	0.0738451	0.492674	-0.296461	0.621632	RNF168;SETX;RAD50;TNKS1BP1;BAZ1B
regulation of brain-derived neurotrophic factor receptor signaling pathway	3/16	0.0424406	0.567769	0.0354826	0.343015	-0.195513	0.617752	SOCS2;NLRC4;CRK
regulation of abscisic acid-activated signaling pathway	3/16	0.0424406	0.567769	0.0354826	0.343015	-0.185196	0.585156	SOCS2;NLRC4;CRK
positive regulation of DNA damage checkpoint	3/15	0.0357727	0.567769	0.0307433	0.342408	-0.173736	0.578641	FEM1B;MYC;NKX3-1
regulation of transmembrane receptor protein serine/threonine kinase signaling pathway	3/16	0.0424406	0.567769	0.0354826	0.343015	-0.182105	0.575389	SOCS2;NLRC4;CRK
regulation of sphingolipid mediated signaling pathway	3/16	0.0424406	0.567769	0.0354826	0.343015	-0.180758	0.571131	SOCS2;NLRC4;CRK
rRNA base methylation	3/15	0.0357727	0.567769	0.0307433	0.342408	-0.171299	0.570523	NSUN4;NOP2;METTL16
positive regulation of protein binding	5/55	0.137711	0.814593	0.0827778	0.517789	-0.258759	0.513015	BAMBI;TRIB3;CLIC2;CRK;DACT1
regulation of signal transduction in response to host	3/16	0.0424406	0.567769	0.0354826	0.343015	-0.158424	0.500564	SOCS2;NLRC4;CRK
regulation of brassinosteroid mediated signaling pathway	3/16	0.0424406	0.567769	0.0354826	0.343015	-0.156115	0.493268	SOCS2;NLRC4;CRK
extracellular regulation of signal transduction	3/16	0.0424406	0.567769	0.0354826	0.343015	-0.151997	0.480257	SOCS2;NLRC4;CRK
amino acid transmembrane import	3/10	0.011354	0.338969	0.0124359	0.233366	-0.105349	0.47177	SLC38A1;SLC38A2;SLC38A4
vacuolar amino acid transmembrane transport	3/10	0.011354	0.338969	0.0124359	0.233366	-0.102523	0.459116	SLC38A1;SLC38A2;SLC38A4
muscle organ development	5/56	0.145429	0.853748	0.0874493	0.527196	-0.22949	0.442473	LAMA2;MKX;POU6F1;FKTN;HBEGF
pharyngeal muscle development	5/56	0.145429	0.853748	0.0874493	0.527196	-0.226645	0.436986	LAMA2;MKX;POU6F1;FKTN;HBEGF
muscle organ morphogenesis	5/56	0.145429	0.853748	0.0874493	0.527196	-0.224291	0.432449	LAMA2;MKX;POU6F1;FKTN;HBEGF
amino acid transmembrane export	3/10	0.011354	0.338969	0.0124359	0.233366	-0.0921647	0.41273	SLC38A1;SLC38A2;SLC38A4
regulation of DNA repair	3/16	0.0424406	0.567769	0.0354826	0.343015	-0.127811	0.403838	CDK9;USP1;IER3
regulation of chaperone-mediated autophagy	5/56	0.145429	0.853748	0.0874493	0.527196	-0.208865	0.402706	LAMP3;EP300;SMCR8;PIP4K2C;C9ORF72
regulation of salicylic acid mediated signaling pathway	3/16	0.0424406	0.567769	0.0354826	0.343015	-0.119298	0.376941	SOCS2;NLRC4;CRK
positive regulation of intrinsic apoptotic signaling pathway in response to DNA damage	4/34	0.0869681	0.68412	0.0585853	0.4291	-0.153382	0.374591	MYC;SIAH1;PMAIP1;NKX3-1
fibroblast apoptotic process	12/197	0.277751	0.951823	0.114277	0.6188	-0.280149	0.358879	YARS;RRAGC;GADD45A;FEM1B;MYC;SIAH1;TRIM35;EP300;TNFRSF10B;PMAIP1;TNFRSF10A;IER3
regulation of anti-Mullerian hormone signaling pathway	3/16	0.0424406	0.567769	0.0354826	0.343015	-0.109501	0.345986	SOCS2;NLRC4;CRK
regulation of jasmonic acid mediated signaling pathway	3/16	0.0424406	0.567769	0.0354826	0.343015	-0.109486	0.345938	SOCS2;NLRC4;CRK
regulation of apolipoprotein A-I-mediated signaling pathway	3/16	0.0424406	0.567769	0.0354826	0.343015	-0.109054	0.344572	SOCS2;NLRC4;CRK
adaptation of signaling pathway	3/16	0.0424406	0.567769	0.0354826	0.343015	-0.104289	0.329516	SOCS2;NLRC4;CRK
canonical Wnt signaling pathway involved in positive regulation of cell-cell adhesion	5/59	0.169639	0.900818	0.102265	0.580318	-0.184837	0.327916	HOXB9;FZD5;MYC;SNAI2;SMAD7
regulation of Fas signaling pathway	3/17	0.0496823	0.602163	0.0405748	0.368013	-0.107692	0.323304	SOCS2;NLRC4;CRK
regulation of endoplasmic reticulum unfolded protein response	3/16	0.0424406	0.567769	0.0354826	0.343015	-0.0946337	0.29901	SOCS2;NLRC4;CRK
regulation of intracellular steroid hormone receptor signaling pathway	3/16	0.0424406	0.567769	0.0354826	0.343015	-0.0874561	0.276331	SOCS2;NLRC4;CRK
skeletal muscle organ development	5/57	0.153327	0.860213	0.0922554	0.544243	-0.143259	0.268636	LAMA2;MKX;POU6F1;FKTN;HBEGF
regulation of thyroid hormone mediated signaling pathway	3/17	0.0496823	0.602163	0.0405748	0.368013	-0.0813887	0.244337	SOCS2;NLRC4;CRK
regulation of intracellular signal transduction	3/17	0.0496823	0.602163	0.0405748	0.368013	-0.0812485	0.243917	SOCS2;NLRC4;CRK
visceral muscle development	5/57	0.153327	0.860213	0.0922554	0.544243	-0.125753	0.23581	LAMA2;MKX;POU6F1;FKTN;HBEGF
regulation of semaphorin-plexin signaling pathway	3/16	0.0424406	0.567769	0.0354826	0.343015	-0.0715194	0.225976	SOCS2;NLRC4;CRK
regulation of neuronal signal transduction	3/17	0.0496823	0.602163	0.0405748	0.368013	-0.0738324	0.221653	SOCS2;NLRC4;CRK
regulation of hepatocyte growth factor receptor signaling pathway	3/17	0.0496823	0.602163	0.0405748	0.368013	-0.0725882	0.217918	SOCS2;NLRC4;CRK
positive regulation of outer hair cell apoptotic process	3/17	0.0496823	0.602163	0.0405748	0.368013	-0.0701962	0.210736	DDIT3;FOXO3;ATF4
regulation of postsynapse to nucleus signaling pathway	3/16	0.0424406	0.567769	0.0354826	0.343015	-0.0663324	0.209587	SOCS2;NLRC4;CRK
dopaminergic neuron differentiation	6/78	0.192322	0.935313	0.107728	0.607981	-0.124244	0.204827	FOXA1;NGRN;FZD5;DDIT4;IER2;VEGFA
regulation of Toll signaling pathway	3/16	0.0424406	0.567769	0.0354826	0.343015	-0.0564698	0.178425	SOCS2;NLRC4;CRK
regulation of osmosensory signaling pathway	3/16	0.0424406	0.567769	0.0354826	0.343015	-0.0555898	0.175644	SOCS2;NLRC4;CRK
regulation of CD40 signaling pathway	3/17	0.0496823	0.602163	0.0405748	0.368013	-0.0574552	0.172487	SOCS2;NLRC4;CRK
regulation of netrin-activated signaling pathway	3/16	0.0424406	0.567769	0.0354826	0.343015	-0.0494029	0.156096	SOCS2;NLRC4;CRK
proteasomal protein catabolic process	5/59	0.169639	0.900818	0.102265	0.580318	-0.0870394	0.154415	SIAH1;PMAIP1;NR1D1;SOCS6;CLN8
regulation of signal transduction	3/16	0.0424406	0.567769	0.0354826	0.343015	-0.048691	0.153847	SOCS2;NLRC4;CRK
Notch receptor processing, ligand-dependent	5/59	0.169639	0.900818	0.102265	0.580318	-0.0822776	0.145967	CREBBP;RHBDD1;MYC;SNAI2;EP300
threonine transport	4/35	0.0945164	0.68412	0.0633656	0.451206	-0.0606337	0.143034	PANX1;SLC38A1;SLC1A4;SLC1A5
histone H4 acetylation	4/35	0.0945164	0.68412	0.0633656	0.451206	-0.0549007	0.12951	CREBBP;MSL3P1;EP300;EPC1
regulation of vitamin D receptor signaling pathway	3/17	0.0496823	0.602163	0.0405748	0.368013	-0.0367243	0.11025	SOCS2;NLRC4;CRK
aspartyl-tRNA aminoacylation	4/35	0.0945164	0.68412	0.0633656	0.451206	-0.0459835	0.108474	YARS;CARS;MARS;SARS
regulation of glutamate receptor signaling pathway	3/17	0.0496823	0.602163	0.0405748	0.368013	-0.0347635	0.104364	SOCS2;NLRC4;CRK
regulation of phospholipid metabolic process	6/80	0.207912	0.951823	0.117069	0.628368	-0.0620696	0.0974889	CREBBP;ANKRD1;NR1D2;TRIB3;IRS2;NR1D1
alanyl-tRNA aminoacylation	4/35	0.0945164	0.68412	0.0633656	0.451206	-0.0400152	0.0943951	YARS;CARS;MARS;SARS
negative regulation of protein histidine kinase activity	6/79	0.200061	0.950857	0.112349	0.613757	-0.0573324	0.0922555	SOCS2;TAF7;SMCR8;TRIB3;SOCS6;SOCS4
regulation of lipoprotein lipid oxidation	6/80	0.207912	0.951823	0.117069	0.628368	-0.0569243	0.0894075	CREBBP;ANKRD1;NR1D2;TRIB3;IRS2;NR1D1
regulation of mRNA export from nucleus in response to heat stress	6/81	0.215871	0.951823	0.121887	0.64134	-0.0581246	0.0891094	CREBBP;BAG4;SETD2;BAG5;NUP50;EP300
regulation of Roundabout signaling pathway	3/16	0.0424406	0.567769	0.0354826	0.343015	-0.0271191	0.0856868	SOCS2;NLRC4;CRK
regulation of glial cell-derived neurotrophic factor receptor signaling pathway involved in ureteric bud formation	3/16	0.0424406	0.567769	0.0354826	0.343015	-0.0269564	0.0851728	SOCS2;NLRC4;CRK
regulation of membrane lipid metabolic process	6/80	0.207912	0.951823	0.117069	0.628368	-0.0516242	0.0810829	CREBBP;ANKRD1;NR1D2;TRIB3;IRS2;NR1D1
valyl-tRNA aminoacylation	4/35	0.0945164	0.68412	0.0633656	0.451206	-0.0343543	0.0810412	YARS;CARS;MARS;SARS
regulation of lipid metabolic process	6/80	0.207912	0.951823	0.117069	0.628368	-0.0490061	0.0769709	CREBBP;ANKRD1;NR1D2;TRIB3;IRS2;NR1D1
arginyl-tRNA aminoacylation	4/35	0.0945164	0.68412	0.0633656	0.451206	-0.030338	0.0715669	YARS;CARS;MARS;SARS
lysyl-tRNA aminoacylation	4/35	0.0945164	0.68412	0.0633656	0.451206	-0.0289613	0.0683191	YARS;CARS;MARS;SARS
signal clustering	3/17	0.0496823	0.602163	0.0405748	0.368013	-0.0184054	0.0552548	SOCS2;NLRC4;CRK
regulation of steroid metabolic process	6/82	0.223931	0.951823	0.126801	0.643706	-0.0352973	0.0528195	CREBBP;ANKRD1;NR1D2;TRIB3;IRS2;NR1D1
leucyl-tRNA aminoacylation	4/35	0.0945164	0.68412	0.0633656	0.451206	-0.0216946	0.0511771	YARS;CARS;MARS;SARS
positive regulation of respiratory burst involved in inflammatory response	5/61	0.18659	0.915276	0.11279	0.613757	-0.0303874	0.0510157	RIOK3;POLR3D;SERPINE1;ETS1;EREG
isoleucyl-tRNA aminoacylation	4/35	0.0945164	0.68412	0.0633656	0.451206	-0.0210956	0.0497642	YARS;CARS;MARS;SARS
regulation of peptidoglycan recognition protein signaling pathway	3/17	0.0496823	0.602163	0.0405748	0.368013	-0.0145665	0.04373	SOCS2;NLRC4;CRK
glutaminyl-tRNA aminoacylation	4/35	0.0945164	0.68412	0.0633656	0.451206	-0.0167858	0.0395973	YARS;CARS;MARS;SARS
regulation of growth hormone receptor signaling pathway	3/16	0.0424406	0.567769	0.0354826	0.343015	-0.0109956	0.0347422	SOCS2;NLRC4;CRK
negative regulation of tau-protein kinase activity	6/80	0.207912	0.951823	0.117069	0.628368	-0.0207738	0.0326282	SOCS2;TAF7;SMCR8;TRIB3;SOCS6;SOCS4
tryptophanyl-tRNA aminoacylation	4/35	0.0945164	0.68412	0.0633656	0.451206	-0.0136613	0.0322268	YARS;CARS;MARS;SARS
tyrosyl-tRNA aminoacylation	4/35	0.0945164	0.68412	0.0633656	0.451206	-0.010996	0.0259395	YARS;CARS;MARS;SARS
regulation of lipid catabolic process	6/81	0.215871	0.951823	0.121887	0.64134	-0.0119531	0.018325	CREBBP;ANKRD1;NR1D2;TRIB3;IRS2;NR1D1
regulation of triglyceride metabolic process	6/81	0.215871	0.951823	0.121887	0.64134	-0.00926433	0.0142029	CREBBP;ANKRD1;NR1D2;TRIB3;IRS2;NR1D1
histidyl-tRNA aminoacylation	4/35	0.0945164	0.68412	0.0633656	0.451206	-0.00438488	0.0103438	YARS;CARS;MARS;SARS
regulation of isoprenoid metabolic process	6/81	0.215871	0.951823	0.121887	0.64134	-0.0032678	0.00500979	CREBBP;ANKRD1;NR1D2;TRIB3;IRS2;NR1D1
neutrophil degranulation	7/487	0.999994	0.999994	0.999681	0.999681	10.2033	-6.43099e-05	RHOG;PLAUR;QSOX1;S100P;PTX3;CDK13;C6ORF120
positive regulation of mast cell activation by Fc-epsilon receptor signaling pathway	1/183	0.999917	0.999994	0.999348	0.999531	8.85311	-0.000738233	BCL10
Fc-epsilon receptor signaling pathway	1/182	0.999912	0.999994	0.999321	0.999531	8.80149	-0.000772768	BCL10
seryl-tRNA aminoacylation	4/35	0.0945164	0.68412	0.0633656	0.451206	0.000751218	-0.00177211	YARS;CARS;MARS;SARS
positive regulation of ERK1 and ERK2 cascade	2/207	0.999711	0.999994	0.997712	0.998262	9.03628	-0.0026142	CCL20;FGF2
peptidyl-serine autophosphorylation	3/240	0.999585	0.999994	0.996313	0.997276	9.42123	-0.00390933	MEX3B;WNK3;PIM1
ephrin receptor signaling pathway	1/151	0.999566	0.999994	0.997647	0.998262	9.09638	-0.00394527	CRK
retrograde transport, endosome to Golgi	2/194	0.999467	0.999994	0.99636	0.997276	8.69372	-0.0046343	SNX18;ARF6
neuromuscular synaptic transmission	2/193	0.999442	0.999994	0.996228	0.997276	8.45251	-0.00472184	KCNC4;SLC18A2
ion transmembrane transport	7/372	0.99947	0.999994	0.992424	0.997074	9.41045	-0.00499126	RYR2;ATP6V0E1;ABCC2;LRRC8C;CTNS;LRRC8A;LRRC8B
synaptic transmission, dopaminergic	2/188	0.999294	0.999994	0.995495	0.997144	8.53656	-0.00602533	KCNC4;SLC18A2
positive regulation of synapse maturation by synaptic transmission	2/188	0.999294	0.999994	0.995495	0.997144	8.65092	-0.00610605	KCNC4;SLC18A2
histone-serine phosphorylation	1/140	0.999236	0.999994	0.996345	0.997276	9.04247	-0.00690924	BAZ1B
chemical synaptic transmission, postsynaptic	2/185	0.999188	0.999994	0.994991	0.997144	8.58115	-0.00696717	KCNC4;SLC18A2
neuron-neuron synaptic transmission	2/184	0.99915	0.999994	0.994811	0.997144	8.48528	-0.00721815	KCNC4;SLC18A2
synaptic transmission, glycinergic	2/184	0.99915	0.999994	0.994811	0.997144	8.51273	-0.0072415	KCNC4;SLC18A2
synaptic transmission, GABAergic	2/182	0.999067	0.999994	0.994431	0.997144	8.59272	-0.0080233	KCNC4;SLC18A2
protein autophosphorylation	7/358	0.999119	0.999994	0.989186	0.996018	9.91361	-0.00873714	CDK9;MEX3B;DYRK2;TP53RK;CCNT1;WNK3;PIM1
chemical synaptic transmission	2/180	0.998976	0.999994	0.994024	0.997139	8.61995	-0.00883375	KCNC4;SLC18A2
excitatory chemical synaptic transmission	2/180	0.998976	0.999994	0.994024	0.997139	8.62476	-0.00883867	KCNC4;SLC18A2
synaptic transmission, serotonergic	2/180	0.998976	0.999994	0.994024	0.997139	8.62479	-0.00883871	KCNC4;SLC18A2
spontaneous synaptic transmission	2/180	0.998976	0.999994	0.994024	0.997139	8.62687	-0.00884083	KCNC4;SLC18A2
phenylethylamine metabolic process involved in synaptic transmission	2/180	0.998976	0.999994	0.994024	0.997139	8.63192	-0.00884601	KCNC4;SLC18A2
synaptic transmission, noradrenergic	2/180	0.998976	0.999994	0.994024	0.997139	8.63199	-0.00884609	KCNC4;SLC18A2
inhibitory chemical synaptic transmission	2/180	0.998976	0.999994	0.994024	0.997139	8.63245	-0.00884656	KCNC4;SLC18A2
protein processing	3/218	0.998919	0.999994	0.99248	0.997074	8.91985	-0.00965146	PCSK1;CUL7;SENP1
Fc-gamma receptor signaling pathway involved in phagocytosis	1/133	0.998905	0.999994	0.995164	0.997144	9.09022	-0.00995807	CRK
peptidyl-serine phosphorylation	7/352	0.998908	0.999994	0.987433	0.99593	9.51629	-0.0103997	CDK9;MEX3B;DYRK2;TP53RK;CCNT1;WNK3;PIM1
methionyl-tRNA aminoacylation	4/35	0.0945164	0.68412	0.0633656	0.451206	0.00467995	-0.0110399	YARS;CARS;MARS;SARS
vesicle fusion	1/131	0.998787	0.999994	0.994761	0.997144	9.16649	-0.0111301	ARF6
prolyl-tRNA aminoacylation	4/35	0.0945164	0.68412	0.0633656	0.451206	0.00517493	-0.0122076	YARS;CARS;MARS;SARS
establishment or maintenance of transmembrane electrochemical gradient	2/171	0.998445	0.999994	0.991805	0.997074	8.82172	-0.0137242	RYR2;ATP6V0E1
nuclear-transcribed mRNA catabolic process, nonsense-mediated decay	1/125	0.998348	0.999994	0.993341	0.997139	9.00315	-0.0148859	SMG5
inorganic ion transmembrane transport	2/169	0.998295	0.999994	0.991211	0.997074	8.85227	-0.0151056	RYR2;ATP6V0E1
defense response to Gram-positive bacterium	2/168	0.998215	0.999994	0.990899	0.997074	8.5079	-0.0152042	CEBPB;NLRC4
regulation of cytoskeleton polarization involved in growth plate cartilage chondrocyte division	1/122	0.998072	0.999994	0.992493	0.997074	9.26908	-0.0178835	FZD5
cartilage development	1/121	0.997971	0.999994	0.992187	0.997074	8.82433	-0.0179244	KLF10
regulation of innate immune response	3/201	0.99776	0.999994	0.987105	0.995889	8.64894	-0.0193913	BCL6;ULBP1;PVR
positive regulation of complement activation	1/120	0.997864	0.999994	0.991869	0.997074	9.4066	-0.020116	RHBDD1
synaptic transmission, cholinergic	3/200	0.997663	0.999994	0.986694	0.995837	8.61041	-0.0201431	CHRM3;KCNC4;SLC18A2
cation transmembrane transport	3/200	0.997663	0.999994	0.986694	0.995837	8.76943	-0.0205151	PANX1;RYR2;ATP6V0E1
bone development	1/118	0.997633	0.999994	0.991193	0.997074	8.82394	-0.0209152	KLF10
viral RNA editing	1/119	0.997751	0.999994	0.991538	0.997074	9.45518	-0.0212875	NUP50
viral transcription	1/119	0.997751	0.999994	0.991538	0.997074	9.45711	-0.0212918	NUP50
negative regulation of complement activation	1/117	0.997508	0.999994	0.990834	0.997074	9.5623	-0.0238621	CHAC1
regulation of T cell activation via T cell receptor contact with antigen bound to MHC molecule on antigen presenting cell	3/196	0.997232	0.999994	0.984922	0.995347	8.72239	-0.024176	BCL6;ULBP1;PVR
peptidyl-tyrosine phosphorylation	7/327	0.997372	0.999994	0.976883	0.992754	9.52672	-0.0250701	CDK9;MEX3B;DYRK2;TP53RK;CCNT1;WNK3;PIM1
regulation of cytokine production involved in immune response	3/195	0.997113	0.999994	0.984444	0.995049	8.73395	-0.0252537	BCL6;ULBP1;PVR
regulation of inflammatory response to antigenic stimulus	4/230	0.997163	0.999994	0.982334	0.993948	8.8918	-0.0252591	BCL6;NR1D2;ULBP1;PVR
negative regulation of immune response	3/194	0.996988	0.999994	0.983953	0.994756	8.81791	-0.0265967	BCL6;ULBP1;PVR
positive regulation of I-kappaB kinase/NF-kappaB signaling	10/162	0.288242	0.951823	0.132706	0.657999	0.0215189	-0.0267686	TRIM8;RIPK2;TRIM13;IFIT5;PELI1;MUL1;TNFRSF10B;RBCK1;BCL10;MID2
antibacterial humoral response	2/156	0.996902	0.999994	0.986198	0.995837	8.69547	-0.0269836	CEBPB;NLRC4
protein transport to vacuole involved in ubiquitin-dependent protein catabolic process via the multivesicular body sorting pathway	2/156	0.996902	0.999994	0.986198	0.995837	8.72334	-0.0270701	ARHGEF2;STX11
protein targeting	2/156	0.996902	0.999994	0.986198	0.995837	8.75723	-0.0271753	ARHGEF2;STX11
positive regulation of cytosolic calcium ion concentration	1/113	0.996939	0.999994	0.989246	0.996018	9.08617	-0.0278558	RYR2
protein phosphorylation involved in mitotic spindle assembly	7/323	0.996984	0.999994	0.97458	0.991895	9.32251	-0.0281591	CDK9;MEX3B;DYRK2;TP53RK;CCNT1;WNK3;PIM1
embryonic skeletal system development	1/112	0.996778	0.999994	0.988808	0.995946	8.79508	-0.0283872	KLF10
positive regulation of immune response	3/192	0.996724	0.999994	0.982924	0.994251	8.70068	-0.0285531	BCL6;ULBP1;PVR
negative regulation of chondrocyte hypertrophy	7/104	0.26087	0.951823	0.140392	0.660909	0.0217244	-0.0291918	CDKN1A;BTG1;BCL6;SERTAD2;DCUN1D3;SESN2;MUL1
regulation of adaptive immune response	3/191	0.996583	0.999994	0.982386	0.993948	8.59423	-0.0294169	BCL6;ULBP1;PVR
regulation of memory T cell differentiation	3/191	0.996583	0.999994	0.982386	0.993948	8.67896	-0.0297069	BCL6;ULBP1;PVR
late viral transcription	1/112	0.996778	0.999994	0.988808	0.995946	9.44888	-0.0304974	NUP50
nuclear-transcribed mRNA catabolic process, 5'-3' exonucleolytic nonsense-mediated decay	1/111	0.996608	0.999994	0.988352	0.995946	9.01188	-0.0306229	SMG5
regulation of mast cell activation involved in immune response	3/190	0.996436	0.999994	0.981833	0.993948	8.61436	-0.0307528	BCL6;ULBP1;PVR
regulation of natural killer cell differentiation involved in immune response	3/190	0.996436	0.999994	0.981833	0.993948	8.66319	-0.0309271	BCL6;ULBP1;PVR
peptidyl-threonine phosphorylation	7/320	0.996658	0.999994	0.972716	0.991895	9.27598	-0.0310545	CDK9;MEX3B;DYRK2;TP53RK;CCNT1;WNK3;PIM1
regulation of natural killer cell proliferation involved in immune response	3/190	0.996436	0.999994	0.981833	0.993948	8.70803	-0.0310872	BCL6;ULBP1;PVR
activation of transmembrane receptor protein tyrosine kinase activity	1/112	0.996778	0.999994	0.988808	0.995946	9.63564	-0.0311002	VEGFA
ciliary basal body-plasma membrane docking	4/224	0.996406	0.999994	0.979036	0.993948	8.79189	-0.0316571	AVIL;WDR5B;HAUS3;CDC14A
negative regulation of unidimensional cell growth	7/104	0.26087	0.951823	0.140392	0.660909	0.0238138	-0.0319994	CDKN1A;BTG1;BCL6;SERTAD2;DCUN1D3;SESN2;MUL1
regulation of neutrophil degranulation	3/189	0.996284	0.999994	0.981262	0.993948	8.62259	-0.0321034	BCL6;ULBP1;PVR
regulation of complement activation	1/111	0.996608	0.999994	0.988352	0.995946	9.4705	-0.0321813	RNF139
regulation of humoral immune response	3/189	0.996284	0.999994	0.981262	0.993948	8.65099	-0.0322092	BCL6;ULBP1;PVR
regulation of T-helper cell differentiation	3/189	0.996284	0.999994	0.981262	0.993948	8.65528	-0.0322251	BCL6;ULBP1;PVR
skeletal system morphogenesis	1/110	0.996429	0.999994	0.987878	0.99593	9.01284	-0.0322435	KLF10
regulation of immune response	3/188	0.996125	0.999994	0.980675	0.993948	8.56821	-0.0332687	BCL6;ULBP1;PVR
regulation of basophil degranulation	3/188	0.996125	0.999994	0.980675	0.993948	8.573	-0.0332873	BCL6;ULBP1;PVR
regulation of immune response to tumor cell	3/188	0.996125	0.999994	0.980675	0.993948	8.57744	-0.0333046	BCL6;ULBP1;PVR
regulation of CD4-positive, CD25-positive, alpha-beta regulatory T cell differentiation involved in immune response	3/188	0.996125	0.999994	0.980675	0.993948	8.57915	-0.0333112	BCL6;ULBP1;PVR
regulation of type 2 immune response	3/188	0.996125	0.999994	0.980675	0.993948	8.58305	-0.0333263	BCL6;ULBP1;PVR
regulation of eosinophil degranulation	3/188	0.996125	0.999994	0.980675	0.993948	8.5858	-0.033337	BCL6;ULBP1;PVR
regulation of gamma-delta T cell activation involved in immune response	3/188	0.996125	0.999994	0.980675	0.993948	8.58678	-0.0333408	BCL6;ULBP1;PVR
early viral transcription	1/110	0.996429	0.999994	0.987878	0.99593	9.40105	-0.0336324	NUP50
positive regulation of ERK1 and ERK2 cascade via TNFSF11-mediated signaling	2/151	0.996107	0.999994	0.983606	0.994756	8.75854	-0.03416	CCL20;FGF2
B cell receptor apoptotic signaling pathway	1/110	0.996429	0.999994	0.987878	0.99593	9.65771	-0.0345506	TNFRSF10A
endocytosis involved in viral entry into host cell	6/80	0.207912	0.951823	0.117069	0.628368	0.0225589	-0.0354318	DNM3;SNX18;ZNF639;WWP2;C9ORF72;LRP12
positive regulation of reactive oxygen species metabolic process	4/37	0.110496	0.731531	0.0735184	0.492112	0.0163071	-0.035921	CDKN1A;PID1;GADD45A;XDH
middle viral transcription	1/108	0.996042	0.999994	0.986871	0.995837	9.32193	-0.0369649	NUP50
DNA-templated viral transcription	1/108	0.996042	0.999994	0.986871	0.995837	9.3247	-0.0369759	NUP50
RNA-templated viral transcription	1/108	0.996042	0.999994	0.986871	0.995837	9.32498	-0.036977	NUP50
endocytic recycling	2/149	0.995736	0.999994	0.982441	0.993948	8.83807	-0.0377619	SNX18;ARF6
neurotransmitter receptor transport postsynaptic membrane to endosome	2/146	0.995114	0.999994	0.980543	0.993948	8.5864	-0.0420547	SNX18;ARF6
synaptic transmission, glutamatergic	3/182	0.995022	0.999994	0.976765	0.992754	8.45014	-0.0421689	KCNC4;SLC1A4;SLC18A2
skeletal system development	1/103	0.994884	0.999994	0.983971	0.994756	8.9294	-0.0458019	KLF10
peptidyl-threonine autophosphorylation	3/181	0.994811	0.999994	0.976045	0.992362	9.11469	-0.0474202	MEX3B;WNK3;PIM1
nuclear-transcribed mRNA catabolic process, 3'-5' exonucleolytic nonsense-mediated decay	2/143	0.994403	0.999994	0.978447	0.993948	8.53613	-0.0479111	SMG5;DCP1B
axoneme assembly	3/180	0.994591	0.999994	0.975303	0.991895	8.88979	-0.0482154	AVIL;WDR5B;CDC14A
membrane protein proteolysis	3/179	0.994362	0.999994	0.974539	0.991895	8.6705	-0.0490219	PCSK1;CUL7;SENP1
negative regulation of pseudohyphal growth	7/103	0.253202	0.951823	0.135762	0.657999	0.0358459	-0.0492367	CDKN1A;BTG1;BCL6;SERTAD2;DCUN1D3;SESN2;MUL1
negative regulation of direction of cell growth	7/103	0.253202	0.951823	0.135762	0.657999	0.0377538	-0.0518574	CDKN1A;BTG1;BCL6;SERTAD2;DCUN1D3;SESN2;MUL1
peptidyl-tyrosine autophosphorylation	3/178	0.994124	0.999994	0.973753	0.991895	8.90426	-0.0524778	MEX3B;WNK3;PIM1
common-partner SMAD protein phosphorylation	7/303	0.994073	0.999994	0.959593	0.987487	8.94278	-0.0531652	CDK9;MEX3B;DYRK2;TP53RK;CCNT1;WNK3;PIM1
glycosphingolipid biosynthetic process	1/100	0.994032	0.999994	0.981933	0.993948	9.33291	-0.0558684	PPM1L
protein exit from endoplasmic reticulum	2/140	0.993591	0.999994	0.976132	0.992362	8.71149	-0.0560148	ARHGEF2;STX11
Golgi to endosome transport	1/100	0.994032	0.999994	0.981933	0.993948	9.36116	-0.0560375	SNX18
endosome to lysosome transport	3/175	0.993349	0.999994	0.971255	0.991895	8.43037	-0.0562593	SNX18;TGFBRAP1;ARF6
protein lipidation involved in autophagosome assembly	1/100	0.994032	0.999994	0.981933	0.993948	9.45148	-0.0565782	NEGR1
protein modification by small protein removal	3/175	0.993349	0.999994	0.971255	0.991895	8.54649	-0.0570341	PCSK1;CUL7;SENP1
self proteolysis	3/175	0.993349	0.999994	0.971255	0.991895	8.5495	-0.0570542	PCSK1;CUL7;SENP1
intracellular protein transmembrane transport	2/139	0.993295	0.999994	0.975309	0.991895	8.71616	-0.0586386	ARHGEF2;STX11
proteolysis	3/174	0.993069	0.999994	0.970373	0.991895	8.53509	-0.0593612	PCSK1;CUL7;SENP1
actin phosphorylation	7/299	0.993233	0.999994	0.955774	0.986968	8.91751	-0.0605497	CDK9;MEX3B;DYRK2;TP53RK;CCNT1;WNK3;PIM1
inhibitory G-protein coupled receptor phosphorylation	7/299	0.993233	0.999994	0.955774	0.986968	8.96266	-0.0608563	CDK9;MEX3B;DYRK2;TP53RK;CCNT1;WNK3;PIM1
amphisome-lysosome fusion	2/138	0.992986	0.999994	0.974458	0.991895	8.79249	-0.0618873	MAP1LC3B;ZFYVE1
autophagosome-endosome fusion	2/138	0.992986	0.999994	0.974458	0.991895	8.79384	-0.0618968	MAP1LC3B;ZFYVE1
autophagosome-lysosome fusion	2/138	0.992986	0.999994	0.974458	0.991895	8.79469	-0.0619028	MAP1LC3B;ZFYVE1
regulation of translational initiation by eIF2 alpha phosphorylation	7/298	0.993006	0.999994	0.95477	0.986541	8.93951	-0.062741	CDK9;MEX3B;DYRK2;TP53RK;CCNT1;WNK3;PIM1
peptidyl-histidine phosphorylation	7/298	0.993006	0.999994	0.95477	0.986541	8.94269	-0.0627633	CDK9;MEX3B;DYRK2;TP53RK;CCNT1;WNK3;PIM1
peptidyl-aspartic acid phosphorylation	7/298	0.993006	0.999994	0.95477	0.986541	8.94402	-0.0627727	CDK9;MEX3B;DYRK2;TP53RK;CCNT1;WNK3;PIM1
peptidyl-cysteine phosphorylation	7/298	0.993006	0.999994	0.95477	0.986541	8.94844	-0.0628037	CDK9;MEX3B;DYRK2;TP53RK;CCNT1;WNK3;PIM1
protein phosphorylation involved in protein localization to spindle microtubule	7/298	0.993006	0.999994	0.95477	0.986541	8.94912	-0.0628084	CDK9;MEX3B;DYRK2;TP53RK;CCNT1;WNK3;PIM1
peptidyl-arginine phosphorylation	7/298	0.993006	0.999994	0.95477	0.986541	8.95049	-0.062818	CDK9;MEX3B;DYRK2;TP53RK;CCNT1;WNK3;PIM1
membrane repolarization	3/173	0.992778	0.999994	0.969466	0.991895	8.69149	-0.0629963	RYR2;ATP6V0E1;KCND3
positive regulation of type B pancreatic cell proliferation	4/36	0.102362	0.697785	0.0683442	0.464911	0.0279573	-0.0637213	EPGN;MYC;NR1D1;VEGFA
protein transport along microtubule	2/137	0.992663	0.999994	0.973579	0.991895	8.70513	-0.0641034	ARHGEF2;STX11
intracellular protein transport in other organism involved in symbiotic interaction	2/137	0.992663	0.999994	0.973579	0.991895	8.70829	-0.0641267	ARHGEF2;STX11
endocytosed protein transport to vacuole	2/137	0.992663	0.999994	0.973579	0.991895	8.7093	-0.0641341	ARHGEF2;STX11
protein transport within lipid bilayer	2/137	0.992663	0.999994	0.973579	0.991895	8.71268	-0.064159	ARHGEF2;STX11
protein-DNA complex transport	2/137	0.992663	0.999994	0.973579	0.991895	8.7158	-0.064182	ARHGEF2;STX11
misfolded protein transport	2/137	0.992663	0.999994	0.973579	0.991895	8.71861	-0.0642027	ARHGEF2;STX11
establishment of protein localization to mast cell secretory granule	2/137	0.992663	0.999994	0.973579	0.991895	8.71904	-0.0642059	ARHGEF2;STX11
polyubiquitinated protein transport	2/137	0.992663	0.999994	0.973579	0.991895	8.72311	-0.0642359	ARHGEF2;STX11
establishment of protein localization to T cell secretory granule	2/137	0.992663	0.999994	0.973579	0.991895	8.7246	-0.0642468	ARHGEF2;STX11
microtubule polymerization based protein transport	2/137	0.992663	0.999994	0.973579	0.991895	8.7295	-0.0642829	ARHGEF2;STX11
positive regulation of ubiquitin-protein ligase activity involved in regulation of mitotic cell cycle transition	1/97	0.993038	0.999994	0.979637	0.993948	9.32213	-0.0651287	RNF139
endosome to plasma membrane protein transport	4/203	0.991895	0.999994	0.962366	0.989457	8.58625	-0.0698775	ANK2;ARHGEF2;PIGW;STX11
late endosome to vacuole transport	2/135	0.991973	0.999994	0.971732	0.991895	8.97517	-0.0723325	SNX18;ARF6
intraciliary transport involved in cilium assembly	3/170	0.991832	0.999994	0.966585	0.991895	9.02211	-0.0739909	AVIL;WDR5B;CDC14A
COPII vesicle coating	3/168	0.991137	0.999994	0.964524	0.990553	8.55061	-0.0761244	CREBBP;SLC2A1;CNIH3
neutrophil mediated killing of bacterium	2/132	0.990818	0.999994	0.968727	0.991895	8.42165	-0.0776866	CEBPB;NLRC4
positive regulation of canonical Wnt signaling pathway involved in osteoblast differentiation	2/133	0.99122	0.999994	0.969761	0.991895	9.07782	-0.080056	BAMBI;ZBED3
vascular endothelial growth factor receptor signaling pathway	2/133	0.99122	0.999994	0.969761	0.991895	9.14176	-0.0806199	CRK;VEGFA
male-specific defense response to bacterium	2/131	0.990398	0.999994	0.967658	0.991895	8.42526	-0.0812928	CEBPB;NLRC4
peptidoglycan recognition protein signaling pathway	2/131	0.990398	0.999994	0.967658	0.991895	8.42537	-0.0812939	CEBPB;NLRC4
defense response to bacterium, incompatible interaction	2/131	0.990398	0.999994	0.967658	0.991895	8.42955	-0.0813343	CEBPB;NLRC4
induced systemic resistance	2/131	0.990398	0.999994	0.967658	0.991895	8.43068	-0.0813452	CEBPB;NLRC4
defense response to bacterium	2/131	0.990398	0.999994	0.967658	0.991895	8.43182	-0.0813562	CEBPB;NLRC4
histone dephosphorylation	1/92	0.991001	0.999994	0.975144	0.991895	9.09375	-0.0822068	CTTNBP2NL
detection of chemical stimulus involved in sensory perception of taste	1/92	0.991001	0.999994	0.975144	0.991895	9.21521	-0.0833049	TAS2R5
vesicle budding from membrane	1/92	0.991001	0.999994	0.975144	0.991895	9.32553	-0.0843021	ARF6
proteolysis involved in cellular protein catabolic process	4/198	0.9902	0.999994	0.956888	0.987304	8.57624	-0.0844574	PCSK1;CUL7;SIAH2;SENP1
protein phosphorylation	11/401	0.990966	0.999994	0.929373	0.974758	9.62643	-0.0873585	CDK9;LIPT1;CHRM3;DUSP12;MEX3B;DYRK2;CCNT1;TP53RK;WNK3;PIM1;WWP2
calcium ion transport into cytosol	1/92	0.991001	0.999994	0.975144	0.991895	9.89062	-0.0894105	RYR2
defense response to Gram-negative bacterium	3/162	0.988689	0.999994	0.9576	0.987304	8.30503	-0.0944719	CEBPB;SERPINE1;NLRC4
receptor-mediated endocytosis	4/195	0.989027	0.999994	0.953258	0.986429	8.59795	-0.0948693	DNM3;SNX18;C9ORF72;LRP12
vascular endothelial growth factor signaling pathway	1/90	0.990028	0.999994	0.973082	0.991895	9.70876	-0.0973013	VEGFA
non-motile cilium assembly	3/163	0.989138	0.999994	0.958836	0.987487	8.93447	-0.097577	AVIL;WDR5B;CDC14A
protein phosphorylation involved in DNA double-strand break processing	8/312	0.988915	0.999994	0.933473	0.97654	8.96334	-0.099917	CDK9;MEX3B;RAD50;DYRK2;TP53RK;CCNT1;WNK3;PIM1
mRNA splicing, via spliceosome	6/252	0.98773	0.999994	0.938866	0.979535	8.09781	-0.0999724	ZCCHC8;USP49;RBM15;CLP1;CSTF2T;GEMIN6
embryonic heart tube anterior/posterior pattern specification	1/89	0.989503	0.999994	0.971987	0.991895	9.53364	-0.100604	POU6F1
motile cilium assembly	3/162	0.988689	0.999994	0.9576	0.987304	8.94999	-0.101808	AVIL;WDR5B;CDC14A
peptidyl-serine dephosphorylation	1/88	0.98895	0.999994	0.970848	0.991895	9.23998	-0.102668	CTTNBP2NL
protein phosphorylation involved in cellular protein catabolic process	8/310	0.988212	0.999994	0.930702	0.974758	8.75373	-0.103805	CDK9;MEX3B;DYRK2;TP53RK;CCNT1;SIAH2;WNK3;PIM1
positive regulation of lipid metabolic process	6/83	0.232089	0.951823	0.13181	0.657999	0.0748239	-0.10929	CREBBP;ANKRD1;NR1D2;TRIB3;IRS2;NR1D1
planar cell polarity pathway involved in axis elongation	1/87	0.988368	0.999994	0.969663	0.991895	9.35397	-0.109439	FZD5
DNA replication	2/125	0.987454	0.999994	0.960473	0.987884	8.66902	-0.10945	RAD50;RAD9B
planar cell polarity pathway involved in midbrain dopaminergic neuron differentiation	1/87	0.988368	0.999994	0.969663	0.991895	9.36443	-0.109561	FZD5
cardiac muscle tissue development	1/87	0.988368	0.999994	0.969663	0.991895	9.39426	-0.10991	POU6F1
Wnt signaling pathway, planar cell polarity pathway	1/87	0.988368	0.999994	0.969663	0.991895	9.39827	-0.109957	FZD5
cilium assembly	3/160	0.987737	0.999994	0.955024	0.986568	8.91456	-0.109991	AVIL;WDR5B;CDC14A
focal adhesion assembly	1/87	0.988368	0.999994	0.969663	0.991895	9.41278	-0.110127	WHAMM
pathway-restricted SMAD protein phosphorylation	8/308	0.987467	0.999994	0.92783	0.974383	8.90035	-0.11225	CDK9;MEX3B;DYRK2;TP53RK;CCNT1;WNK3;PIM1;SMAD7
planar cell polarity pathway involved in gastrula mediolateral intercalation	1/86	0.987756	0.999994	0.96843	0.991895	9.30293	-0.114607	FZD5
planar cell polarity pathway involved in cardiac muscle cell fate commitment	1/86	0.987756	0.999994	0.96843	0.991895	9.31121	-0.114709	FZD5
adult heart development	1/86	0.987756	0.999994	0.96843	0.991895	9.45683	-0.116503	POU6F1
signal peptide processing	6/250	0.986885	0.999994	0.936011	0.978066	8.91732	-0.117724	ADORA2B;SIAH2;SIAH1;GATA6;QSOX1;SCG2
cysteinyl-tRNA aminoacylation	4/36	0.102362	0.697785	0.0683442	0.464911	0.051708	-0.117855	YARS;CARS;MARS;SARS
glutamine transport	4/36	0.102362	0.697785	0.0683442	0.464911	0.0536019	-0.122172	PANX1;SLC38A1;SLC1A4;SLC1A5
intracellular protein transport	4/188	0.985745	0.999994	0.943671	0.980665	8.67334	-0.124531	RRAGC;ANK2;ARHGEF2;STX11
regulation of translational initiation by eIF2 alpha dephosphorylation	1/84	0.986433	0.999994	0.965811	0.9915	9.33216	-0.127476	CTTNBP2NL
histone phosphorylation	8/303	0.98541	0.999994	0.920198	0.9703	8.76346	-0.128796	CDK9;MEX3B;DYRK2;TP53RK;CCNT1;WNK3;PIM1;BAZ1B
endocardial cushion development	1/84	0.986433	0.999994	0.965811	0.9915	9.63141	-0.131564	POU6F1
peptidyl-histidine dephosphorylation	1/83	0.985719	0.999994	0.964421	0.990553	9.32619	-0.134149	CTTNBP2NL
peptidyl-N-phospho-arginine dephosphorylation	1/83	0.985719	0.999994	0.964421	0.990553	9.3308	-0.134215	CTTNBP2NL
adenylate cyclase-activating G-protein coupled receptor signaling pathway	1/85	0.987111	0.999994	0.967146	0.991895	10.3504	-0.134269	GNA13
activation of Janus kinase activity	1/83	0.985719	0.999994	0.964421	0.990553	9.7708	-0.140544	VEGFA
negative regulation of lipid metabolic process	6/84	0.240338	0.951823	0.136912	0.657999	0.0987216	-0.140749	CREBBP;ANKRD1;NR1D2;TRIB3;IRS2;NR1D1
JUN phosphorylation	9/328	0.984399	0.999994	0.911046	0.969169	9.04727	-0.142256	CDK9;MEX3B;DYRK2;TP53RK;CCNT1;RIPK2;ADORA2B;WNK3;PIM1
cellular response to nitrogen starvation	4/38	0.118907	0.754189	0.0788854	0.495721	0.0673613	-0.14344	KLF10;MARS;INHBB;ZFYVE1
viral genome replication	1/83	0.985719	0.999994	0.964421	0.990553	9.99829	-0.143817	NUP50
spliceosomal complex assembly	6/241	0.98236	0.999994	0.921649	0.970514	8.13073	-0.144705	ZCCHC8;USP49;RBM15;CLP1;CSTF2T;GEMIN6
mRNA destabilization	3/153	0.983763	0.999994	0.944812	0.980665	8.87596	-0.145303	YTHDF2;RNF139;ZFP36L1
cytosolic ciliogenesis	3/153	0.983763	0.999994	0.944812	0.980665	8.8834	-0.145424	AVIL;WDR5B;CDC14A
vesicle targeting, trans-Golgi to periciliary membrane compartment	3/153	0.983763	0.999994	0.944812	0.980665	8.88927	-0.145521	AVIL;WDR5B;CDC14A
ciliary transition zone assembly	3/153	0.983763	0.999994	0.944812	0.980665	8.89196	-0.145564	AVIL;WDR5B;CDC14A
protein targeting to mitochondrion	3/152	0.983103	0.999994	0.943188	0.980665	8.61872	-0.146875	TMEM11;TIMM9;SLC25A25
mitochondrial respiratory chain complex assembly	1/82	0.984967	0.999994	0.962975	0.989896	9.77517	-0.148065	TMEM11
activation of GTPase activity	4/182	0.982208	0.999994	0.934061	0.976967	8.31036	-0.149186	SNX18;CCL20;RGS16;RHOG
early endosome to late endosome transport	1/81	0.984176	0.999994	0.961471	0.988723	9.51411	-0.151756	SNX18
glutamyl-tRNA aminoacylation	4/36	0.102362	0.697785	0.0683442	0.464911	0.0680028	-0.154995	YARS;CARS;MARS;SARS
DNA-dependent DNA replication	2/118	0.9829	0.999994	0.950154	0.985103	9.00036	-0.155233	RAD50;RAD9B
termination of T cell signal transduction	3/150	0.981705	0.999994	0.939808	0.979535	8.52562	-0.157418	RIPK2;RBCK1;BCL10
cardiocyte differentiation	1/80	0.983343	0.999994	0.959905	0.987487	9.60655	-0.161364	POU6F1
cardiac skeleton development	1/80	0.983343	0.999994	0.959905	0.987487	9.64029	-0.16193	POU6F1
coronary vasculature development	1/80	0.983343	0.999994	0.959905	0.987487	9.72265	-0.163314	POU6F1
threonyl-tRNA aminoacylation	4/36	0.102362	0.697785	0.0683442	0.464911	0.0723476	-0.164897	YARS;CARS;MARS;SARS
regulation of cyclin-dependent protein serine/threonine kinase activity involved in G2/M transition of mitotic cell cycle	4/36	0.102362	0.697785	0.0683442	0.464911	0.0724942	-0.165231	CDKN1A;CCNT1;SERTAD1;GADD45A
neurotrophin TRK receptor signaling pathway	1/80	0.983343	0.999994	0.959905	0.987487	10.0217	-0.168338	DDIT4
regulation of sevenless signaling pathway	3/19	0.0658202	0.663321	0.0517934	0.413265	0.0620657	-0.16887	SOCS2;NLRC4;CRK
cell surface receptor signaling pathway involved in heart development	1/79	0.982466	0.999994	0.958276	0.987304	9.60527	-0.169909	POU6F1
heart development	1/79	0.982466	0.999994	0.958276	0.987304	9.60942	-0.169982	POU6F1
cell migration involved in heart development	1/79	0.982466	0.999994	0.958276	0.987304	9.60967	-0.169987	POU6F1
larval heart development	1/79	0.982466	0.999994	0.958276	0.987304	9.6156	-0.170092	POU6F1
multivesicular body sorting pathway	1/80	0.983343	0.999994	0.959905	0.987487	10.1457	-0.170421	ARF6
TNFSF11-mediated signaling pathway	2/115	0.98049	0.999994	0.944985	0.980665	8.73752	-0.172155	BAG4;FOXO3
growth hormone receptor signaling pathway	1/80	0.983343	0.999994	0.959905	0.987487	10.3216	-0.173374	SOCS2
basement membrane disassembly	1/79	0.982466	0.999994	0.958276	0.987304	10.0965	-0.178599	LAMC2
late endosome to lysosome transport	1/79	0.982466	0.999994	0.958276	0.987304	10.1261	-0.179122	SNX18
spliceosomal complex disassembly	6/234	0.977874	0.999994	0.908604	0.968395	8.02869	-0.179634	ZCCHC8;USP49;RBM15;CLP1;CSTF2T;GEMIN6
spliceosomal conformational changes to generate catalytic conformation	6/234	0.977874	0.999994	0.908604	0.968395	8.04672	-0.180037	ZCCHC8;USP49;RBM15;CLP1;CSTF2T;GEMIN6
cellular protein complex assembly	2/115	0.98049	0.999994	0.944985	0.980665	9.31618	-0.183556	CREBBP;SLC2A1
I-kappaB phosphorylation	10/346	0.980082	0.999994	0.889661	0.958341	9.15158	-0.184119	CDK9;MEX3B;DYRK2;TP53RK;CCNT1;RIPK2;NKIRAS2;WNK3;PIM1;RBCK1
mitochondrial respiratory chain supercomplex assembly	1/78	0.981544	0.999994	0.956581	0.987239	9.92442	-0.18488	TMEM11
sterol regulatory element binding protein cleavage	6/236	0.979254	0.999994	0.912511	0.969169	8.81883	-0.184882	ADORA2B;SIAH2;SIAH1;GATA6;QSOX1;SCG2
mRNA trans splicing, via spliceosome	6/233	0.977153	0.999994	0.906595	0.967616	8.02886	-0.185561	ZCCHC8;USP49;RBM15;CLP1;CSTF2T;GEMIN6
regulation of cardiac conduction	1/78	0.981544	0.999994	0.956581	0.987239	10.0653	-0.187504	RYR2
asparaginyl-tRNA aminoacylation	4/36	0.102362	0.697785	0.0683442	0.464911	0.0823988	-0.187807	YARS;CARS;MARS;SARS
mRNA stabilization	2/114	0.979615	0.999994	0.943152	0.980665	9.13897	-0.188219	YTHDF2;ZFP36L1
glycyl-tRNA aminoacylation	4/36	0.102362	0.697785	0.0683442	0.464911	0.0839013	-0.191231	YARS;CARS;MARS;SARS
C-terminal protein lipidation	1/78	0.981544	0.999994	0.956581	0.987239	10.3666	-0.193117	NEGR1
ion transport	1/77	0.980572	0.999994	0.954817	0.986541	9.88629	-0.193957	CTNS
cellular response to estradiol stimulus	4/39	0.127586	0.785434	0.0844419	0.526384	0.0942659	-0.19409	FOXA1;SOCS2;TIPARP;NRIP1
plasma membrane to endosome transport	1/77	0.980572	0.999994	0.954817	0.986541	9.92368	-0.19469	ARF6
positive regulation of exit from mitosis	4/37	0.110496	0.731531	0.0735184	0.492112	0.0896049	-0.19738	EPGN;MAD2L1BP;CDC14A;EREG
peptidyl-aspartic acid autophosphorylation	3/145	0.977712	0.999994	0.930527	0.974758	8.83388	-0.199118	MEX3B;WNK3;PIM1
peptidyl-histidine autophosphorylation	3/145	0.977712	0.999994	0.930527	0.974758	8.83582	-0.199162	MEX3B;WNK3;PIM1
protein trans-autophosphorylation	3/145	0.977712	0.999994	0.930527	0.974758	8.83931	-0.199241	MEX3B;WNK3;PIM1
protein cis-autophosphorylation	3/145	0.977712	0.999994	0.930527	0.974758	8.84188	-0.199299	MEX3B;WNK3;PIM1
vacuolar protein processing	6/233	0.977153	0.999994	0.906595	0.967616	8.73819	-0.201954	ADORA2B;SIAH2;SIAH1;GATA6;QSOX1;SCG2
mitochondrial protein processing	6/233	0.977153	0.999994	0.906595	0.967616	8.78158	-0.202957	ADORA2B;SIAH2;SIAH1;GATA6;QSOX1;SCG2
epidermis morphogenesis	1/75	0.978474	0.999994	0.951072	0.985103	9.55789	-0.207989	LAMC2
planar cell polarity pathway involved in neural tube closure	2/111	0.976758	0.999994	0.937297	0.979223	8.85242	-0.208176	FZD5;BCL10
cell migration involved in sprouting angiogenesis	4/38	0.118907	0.754189	0.0788854	0.495721	0.0981358	-0.208971	FGF2;JMJD6;VEGFA;ROBO1
podosome assembly	2/112	0.977751	0.999994	0.939309	0.979535	9.32613	-0.209839	CREBBP;SLC2A1
transcytosis	1/76	0.97955	0.999994	0.952981	0.98633	10.2376	-0.211529	ARF6
establishment of endothelial blood-brain barrier	2/112	0.977751	0.999994	0.939309	0.979535	9.41817	-0.21191	ANKLE2;RNF103
retrograde transport, endosome to plasma membrane	1/76	0.97955	0.999994	0.952981	0.98633	10.3869	-0.214613	SNX18
Golgi vesicle transport	1/76	0.97955	0.999994	0.952981	0.98633	10.3915	-0.214707	ARF6
virion assembly	1/76	0.97955	0.999994	0.952981	0.98633	10.4792	-0.21652	NUP50
brain-derived neurotrophic factor receptor signaling pathway	1/75	0.978474	0.999994	0.951072	0.985103	10.1676	-0.221256	BDNF
basal lamina disassembly	1/75	0.978474	0.999994	0.951072	0.985103	10.1802	-0.22153	LAMC2
biofilm matrix disassembly	1/75	0.978474	0.999994	0.951072	0.985103	10.1803	-0.221533	LAMC2
translesion synthesis	1/75	0.978474	0.999994	0.951072	0.985103	10.1911	-0.221768	RAD50
T cell receptor signaling pathway	3/141	0.973933	0.999994	0.922175	0.97088	8.45917	-0.223432	RIPK2;RBCK1;BCL10
activation of NF-kappaB-inducing kinase activity	3/140	0.972897	0.999994	0.919949	0.970225	8.17715	-0.224684	TNFRSF10B;TNFRSF10A;VEGFA
integrin activation	2/110	0.975722	0.999994	0.935222	0.977564	9.20826	-0.226314	CREBBP;SLC2A1
vesicle-mediated cholesterol transport	1/75	0.978474	0.999994	0.951072	0.985103	10.4003	-0.22632	ARF6
phenylalanyl-tRNA aminoacylation	4/36	0.102362	0.697785	0.0683442	0.464911	0.100331	-0.228679	YARS;CARS;MARS;SARS
activation of MAPK activity involved in osmosensory signaling pathway	6/84	0.240338	0.951823	0.136912	0.657999	0.162145	-0.231172	EPGN;ADORA2B;RIPK2;PEA15;FGF2;DUSP6
extracellular matrix disassembly	5/198	0.971526	0.999994	0.899623	0.962931	8.01791	-0.231613	LAMA2;LAMA4;SERPINE1;LAMC2;FGF2
DNA synthesis involved in DNA replication	2/108	0.973515	0.999994	0.930874	0.974758	8.73535	-0.234475	RAD50;RAD9B
cargo loading into vesicle	1/74	0.977342	0.999994	0.949084	0.984356	10.3274	-0.236694	ARF6
activation of MAPK activity involved in cell wall organization or biogenesis	6/84	0.240338	0.951823	0.136912	0.657999	0.166429	-0.23728	EPGN;ADORA2B;RIPK2;PEA15;FGF2;DUSP6
activation of MAPK activity involved in conjugation with cellular fusion	6/84	0.240338	0.951823	0.136912	0.657999	0.167166	-0.238331	EPGN;ADORA2B;RIPK2;PEA15;FGF2;DUSP6
negative regulation of non-canonical Wnt signaling pathway	4/37	0.110496	0.731531	0.0735184	0.492112	0.108578	-0.239174	ZNRF3;GRB10;DKK1;DACT1
mRNA processing	2/107	0.97234	0.999994	0.928598	0.974437	8.64412	-0.242466	SETX;DDX20
positive regulation of JNK cascade	1/72	0.974895	0.999994	0.944865	0.980665	9.76487	-0.24828	GADD45A
positive regulation of interferon-gamma biosynthetic process	4/38	0.118907	0.754189	0.0788854	0.495721	0.116781	-0.248675	FZD5;CEBPG;EREG;IL12RB2
mRNA transcription	6/83	0.232089	0.951823	0.13181	0.657999	0.17243	-0.251858	RRAGC;TAF1B;EPC1;BAZ1B;TOPORS;EREG
positive regulation of calcium ion transport into cytosol	2/107	0.97234	0.999994	0.928598	0.974437	8.9838	-0.251994	WNK3;ANK2
protein export from nucleus	4/168	0.970473	0.999994	0.905651	0.967332	8.42172	-0.252416	LSG1;PHAX;ARHGEF2;STX11
endosome transport via multivesicular body sorting pathway	1/73	0.976149	0.999994	0.947016	0.982399	10.4632	-0.252576	SNX18
replication of extrachromosomal circular DNA	2/106	0.971115	0.999994	0.926252	0.97386	8.6317	-0.253003	RAD50;RAD9B
Wnt signaling pathway involved in dorsal/ventral axis specification	1/72	0.974895	0.999994	0.944865	0.980665	10.0036	-0.254351	FZD5
mitochondrial translation	4/167	0.969403	0.999994	0.903257	0.965507	8.32707	-0.258762	MRPS17;SARS;MRPS2;PELO
nucleotide-excision repair, DNA gap filling	1/71	0.973574	0.999994	0.942626	0.980665	9.6673	-0.258905	FAN1
viral release from host cell	1/73	0.976149	0.999994	0.947016	0.982399	10.7988	-0.26068	NUP50
transcription from mitochondrial promoter	6/83	0.232089	0.951823	0.13181	0.657999	0.178514	-0.260744	RRAGC;TAF1B;EPC1;BAZ1B;TOPORS;TEFM
pore complex assembly	2/107	0.97234	0.999994	0.928598	0.974437	9.29877	-0.260829	CREBBP;SLC2A1
beta-catenin destruction complex assembly	2/107	0.97234	0.999994	0.928598	0.974437	9.3058	-0.261027	CREBBP;SLC2A1
mitochondrial genome maintenance	1/72	0.974895	0.999994	0.944865	0.980665	10.3189	-0.262368	TMEM11
mitotic spindle assembly	1/71	0.973574	0.999994	0.942626	0.980665	9.92473	-0.265799	HAUS3
negative regulation of endoplasmic reticulum stress-induced neuron intrinsic apoptotic signaling pathway	1/72	0.974895	0.999994	0.944865	0.980665	10.497	-0.266895	BDNF
positive regulation of MAPK cascade	5/194	0.967482	0.999994	0.890019	0.958347	8.0839	-0.26724	FAM129A;PLAUR;INHBB;NKX3-1;VEGFA
anion transmembrane transport	5/194	0.967482	0.999994	0.890019	0.958347	8.08932	-0.267419	RYR2;ATP6V0E1;LRRC8C;LRRC8A;LRRC8B
SNARE complex disassembly	1/72	0.974895	0.999994	0.944865	0.980665	10.5223	-0.267538	ARF6
retrograde transport, plasma membrane to Golgi	1/72	0.974895	0.999994	0.944865	0.980665	10.5905	-0.269273	ARF6
DNA-templated transcription, termination	6/83	0.232089	0.951823	0.13181	0.657999	0.184577	-0.2696	SETX;RRAGC;TAF1B;EPC1;BAZ1B;TOPORS
regulation of fatty acid metabolic process	6/85	0.248672	0.951823	0.142106	0.66213	0.197231	-0.27447	CREBBP;ANKRD1;NR1D2;TRIB3;IRS2;NR1D1
brain segmentation	6/85	0.248672	0.951823	0.142106	0.66213	0.198335	-0.276007	ZIC2;UTP3;DDIT4;HESX1;CTNS;POU6F1
protein K63-linked deubiquitination	14/244	0.331548	0.951823	0.130213	0.652505	0.254466	-0.280927	ZRANB1;USP49;INO80D;USP38;USP31;RIPK2;USP4;SIAH2;SMAD7;TADA2B;MYC;USP1;EP300;OTUD1
spliceosomal snRNP assembly	7/246	0.964474	0.999994	0.86561	0.942884	7.78586	-0.281637	ZCCHC8;USP49;RBM15;CLP1;DDX20;CSTF2T;GEMIN6
negative regulation of neuron death	1/71	0.973574	0.999994	0.942626	0.980665	10.5184	-0.281698	FGF2
intracellular transport of virus	1/71	0.973574	0.999994	0.942626	0.980665	10.6416	-0.284997	NUP50
vesicle uncoating	1/71	0.973574	0.999994	0.942626	0.980665	10.6774	-0.285956	ARF6
trigeminal sensory nucleus development	6/85	0.248672	0.951823	0.142106	0.66213	0.20581	-0.286409	ZIC2;UTP3;DDIT4;HESX1;CTNS;POU6F1
positive regulation of transcription from RNA polymerase II promoter in response to glucose starvation	4/38	0.118907	0.754189	0.0788854	0.495721	0.134524	-0.286457	SESN2;PMAIP1;C12ORF66;ATF4
regulation of lipopolysaccharide-mediated signaling pathway	3/18	0.0574818	0.61578	0.046014	0.387629	0.100658	-0.287508	SOCS2;NLRC4;CRK
positive regulation of cell migration	5/193	0.966391	0.999994	0.887498	0.956579	8.45697	-0.289113	SNAI2;LAMC2;ZNF268;VEGFA;HBEGF
determination of heart left/right asymmetry	2/103	0.967116	0.999994	0.918769	0.969169	8.74488	-0.292399	ARMC4;POU6F1
regulation of plasma cell differentiation	5/191	0.964108	0.999994	0.882308	0.953379	8.09314	-0.29582	BCL6;ULBP1;PVR;IKZF3;ZFP36L1
Kit signaling pathway	4/163	0.964752	0.999994	0.893134	0.959991	8.26367	-0.296532	SOCS2;SOCS6;SOCS4;EREG
oligodendrocyte differentiation	2/104	0.968505	0.999994	0.921339	0.970375	9.29336	-0.297404	ANKLE2;RNF103
ripoptosome assembly	2/104	0.968505	0.999994	0.921339	0.970375	9.30276	-0.297705	CREBBP;SLC2A1
autophagosome maturation	2/103	0.967116	0.999994	0.918769	0.969169	8.91038	-0.297932	MAP1LC3B;ZFYVE1
eukaryotic translation initiation factor 2 complex assembly	2/104	0.968505	0.999994	0.921339	0.970375	9.33661	-0.298788	CREBBP;SLC2A1
mitochondrion-derived vesicle mediated transport	1/70	0.972184	0.999994	0.940296	0.979535	10.6003	-0.299038	ARF6
motor neuron migration	4/38	0.118907	0.754189	0.0788854	0.495721	0.140475	-0.299129	NHSL1;DDIT4;LRP12;VEGFA
endocytic import into cell	1/70	0.972184	0.999994	0.940296	0.979535	10.6049	-0.299167	ARF6
vesicle-mediated transport between endosomal compartments	1/70	0.972184	0.999994	0.940296	0.979535	10.6086	-0.299273	ARF6
vesicle-mediated transport in synapse	1/70	0.972184	0.999994	0.940296	0.979535	10.6101	-0.299315	ARF6
protein complex oligomerization	2/104	0.968505	0.999994	0.921339	0.970375	9.3562	-0.299415	CREBBP;SLC2A1
vesicle-mediated transport	1/70	0.972184	0.999994	0.940296	0.979535	10.6152	-0.299457	ARF6
plastid to vacuole vesicle-mediated transport	1/70	0.972184	0.999994	0.940296	0.979535	10.6163	-0.299489	ARF6
contractile vacuole dissociation from plasma membrane	1/70	0.972184	0.999994	0.940296	0.979535	10.6273	-0.299801	ARF6
vesicle-mediated transport to the plasma membrane	1/70	0.972184	0.999994	0.940296	0.979535	10.6279	-0.299816	ARF6
regulation of mitochondrial mRNA stability	2/103	0.967116	0.999994	0.918769	0.969169	8.98751	-0.300511	YTHDF2;ZFP36L1
positive regulation of macroautophagy	8/123	0.269841	0.951823	0.137293	0.657999	0.229813	-0.301037	TRIM8;ATP6V0E1;RRAGC;SESN2;TRIM13;C9ORF72;MID2;UBQLN2
regulation of mRNA stability, ncRNA-mediated	2/103	0.967116	0.999994	0.918769	0.969169	9.00754	-0.301181	YTHDF2;ZFP36L1
regulation of mRNA stability involved in response to stress	2/103	0.967116	0.999994	0.918769	0.969169	9.01879	-0.301557	YTHDF2;ZFP36L1
Wnt signalosome assembly	2/104	0.968505	0.999994	0.921339	0.970375	9.43236	-0.301852	CREBBP;SLC2A1
regulation of mRNA stability	2/103	0.967116	0.999994	0.918769	0.969169	9.04874	-0.302559	YTHDF2;ZFP36L1
regulation of 3'-UTR-mediated mRNA stabilization	2/103	0.967116	0.999994	0.918769	0.969169	9.06071	-0.302959	YTHDF2;ZFP36L1
tRNA modification	4/38	0.118907	0.754189	0.0788854	0.495721	0.142962	-0.304424	ADAT1;SARS;LCMT2;C9ORF64
phospholipase C-activating G-protein coupled acetylcholine receptor signaling pathway	1/68	0.969181	0.999994	0.93535	0.977564	9.72508	-0.304436	CHRM3
translational elongation	4/162	0.963491	0.999994	0.890462	0.958634	8.22774	-0.306007	MRPS17;SARS;MRPS2;PELO
spinal cord development	2/104	0.968505	0.999994	0.921339	0.970375	9.56483	-0.306092	ANKLE2;RNF103
virus maturation	1/70	0.972184	0.999994	0.940296	0.979535	10.8795	-0.306914	NUP50
viral life cycle	1/70	0.972184	0.999994	0.940296	0.979535	10.8874	-0.307137	NUP50
viral genome integration into host DNA	1/70	0.972184	0.999994	0.940296	0.979535	10.8879	-0.307151	NUP50
Wnt-Frizzled-LRP5/6 complex assembly	2/103	0.967116	0.999994	0.918769	0.969169	9.21933	-0.308263	CREBBP;SLC2A1
RIP homotypic interaction motif-mediated complex assembly	2/103	0.967116	0.999994	0.918769	0.969169	9.22127	-0.308327	CREBBP;SLC2A1
DNA recombinase mediator complex assembly	2/103	0.967116	0.999994	0.918769	0.969169	9.22695	-0.308517	CREBBP;SLC2A1
pyroptosome complex assembly	2/103	0.967116	0.999994	0.918769	0.969169	9.22798	-0.308552	CREBBP;SLC2A1
TCR signalosome assembly	2/103	0.967116	0.999994	0.918769	0.969169	9.23366	-0.308742	CREBBP;SLC2A1
peptidyl-glycine cholesteryl ester biosynthesis from peptidyl-glycine	2/102	0.965669	0.999994	0.91612	0.969169	8.84156	-0.308874	NEGR1;CLN8
VCP-NPL4-UFD1 AAA ATPase complex assembly	2/103	0.967116	0.999994	0.918769	0.969169	9.23832	-0.308898	CREBBP;SLC2A1
ciliary necklace assembly	2/103	0.967116	0.999994	0.918769	0.969169	9.23999	-0.308953	CREBBP;SLC2A1
ciliary transition fiber assembly	2/103	0.967116	0.999994	0.918769	0.969169	9.24607	-0.309157	CREBBP;SLC2A1
heterotrimeric G-protein complex assembly	2/103	0.967116	0.999994	0.918769	0.969169	9.24981	-0.309282	CREBBP;SLC2A1
Rel homology domain-mediated complex assembly	2/103	0.967116	0.999994	0.918769	0.969169	9.25095	-0.30932	CREBBP;SLC2A1
starch utilization system complex assembly	2/103	0.967116	0.999994	0.918769	0.969169	9.251	-0.309322	CREBBP;SLC2A1
apoptosome assembly	2/103	0.967116	0.999994	0.918769	0.969169	9.25429	-0.309432	CREBBP;SLC2A1
ESCRT complex assembly	2/103	0.967116	0.999994	0.918769	0.969169	9.2543	-0.309432	CREBBP;SLC2A1
origin recognition complex assembly	2/103	0.967116	0.999994	0.918769	0.969169	9.25458	-0.309441	CREBBP;SLC2A1
eukaryotic translation initiation factor 2B complex assembly	2/103	0.967116	0.999994	0.918769	0.969169	9.25713	-0.309526	CREBBP;SLC2A1
C3HC4-type RING finger domain-mediated complex assembly	2/103	0.967116	0.999994	0.918769	0.969169	9.25738	-0.309535	CREBBP;SLC2A1
FACT complex assembly	2/103	0.967116	0.999994	0.918769	0.969169	9.25872	-0.30958	CREBBP;SLC2A1
RING-like zinc finger domain-mediated complex assembly	2/103	0.967116	0.999994	0.918769	0.969169	9.26134	-0.309667	CREBBP;SLC2A1
exon-exon junction complex assembly	2/103	0.967116	0.999994	0.918769	0.969169	9.26604	-0.309824	CREBBP;SLC2A1
TORC1 complex assembly	2/103	0.967116	0.999994	0.918769	0.969169	9.26754	-0.309875	CREBBP;SLC2A1
Y-shaped link assembly	2/103	0.967116	0.999994	0.918769	0.969169	9.27608	-0.31016	CREBBP;SLC2A1
ATG1/ULK1 kinase complex assembly	2/103	0.967116	0.999994	0.918769	0.969169	9.28666	-0.310514	CREBBP;SLC2A1
NLRP1 inflammasome complex assembly	2/103	0.967116	0.999994	0.918769	0.969169	9.29441	-0.310773	CREBBP;SLC2A1
TIR domain-mediated complex assembly	2/103	0.967116	0.999994	0.918769	0.969169	9.29809	-0.310896	CREBBP;SLC2A1
FHA domain-mediated complex assembly	2/103	0.967116	0.999994	0.918769	0.969169	9.29845	-0.310908	CREBBP;SLC2A1
protein complex assembly	2/103	0.967116	0.999994	0.918769	0.969169	9.2988	-0.31092	CREBBP;SLC2A1
zf-TRAF domain-mediated complex assembly	2/103	0.967116	0.999994	0.918769	0.969169	9.2994	-0.31094	CREBBP;SLC2A1
mitotic checkpoint complex assembly	2/103	0.967116	0.999994	0.918769	0.969169	9.30076	-0.310986	CREBBP;SLC2A1
protein complex assembly involved in synapse maturation	2/103	0.967116	0.999994	0.918769	0.969169	9.30773	-0.311219	CREBBP;SLC2A1
lateral cortical node assembly	2/103	0.967116	0.999994	0.918769	0.969169	9.31196	-0.31136	CREBBP;SLC2A1
LRR domain-mediated complex assembly	2/103	0.967116	0.999994	0.918769	0.969169	9.31271	-0.311385	CREBBP;SLC2A1
ankyrin repeat-mediated complex assembly	2/103	0.967116	0.999994	0.918769	0.969169	9.31582	-0.311489	CREBBP;SLC2A1
gamma-tubulin complex assembly	2/103	0.967116	0.999994	0.918769	0.969169	9.33281	-0.312057	CREBBP;SLC2A1
astrocyte differentiation	2/103	0.967116	0.999994	0.918769	0.969169	9.33526	-0.312139	ANKLE2;RNF103
epidermis development	1/68	0.969181	0.999994	0.93535	0.977564	9.97725	-0.31233	LAMC2
mitochondrial proton-transporting ATP synthase complex assembly	1/68	0.969181	0.999994	0.93535	0.977564	10.043	-0.314389	TMEM11
translation	11/348	0.96283	0.999994	0.828749	0.923419	8.38509	-0.317612	MRPS17;PCSK1;ADORA2B;SIAH2;SIAH1;GATA6;MRPS2;SARS;QSOX1;PELO;SCG2
proline transport	4/38	0.118907	0.754189	0.0788854	0.495721	0.14978	-0.318943	PANX1;SLC38A1;SLC1A4;SLC1A5
cellular response to starvation	4/40	0.136521	0.810193	0.0901843	0.535205	0.162301	-0.323187	KLF10;MARS;INHBB;ZFYVE1
dendritic spine morphogenesis	3/131	0.961653	0.999994	0.897143	0.961831	8.34236	-0.326195	TOR1A;BLOC1S3;LRP12
oxidative stress-induced premature senescence	6/86	0.257088	0.951823	0.147389	0.675468	0.243621	-0.33092	SETX;CDKN1A;PYROXD1;SESN2;FOXO3;ETV5
translational termination	4/159	0.959451	0.999994	0.882095	0.953379	8.09034	-0.334889	MRPS17;SARS;MRPS2;PELO
positive regulation of canonical Wnt signaling pathway involved in heart development	2/100	0.962588	0.999994	0.910577	0.969169	8.82517	-0.336501	BAMBI;ZBED3
positive regulation of canonical Wnt signaling pathway involved in neural crest cell differentiation	2/100	0.962588	0.999994	0.910577	0.969169	8.8256	-0.336518	BAMBI;ZBED3
cation transport	2/100	0.962588	0.999994	0.910577	0.969169	8.86383	-0.337975	PANX1;CTNS
death-inducing signaling complex assembly	3/132	0.963091	0.999994	0.899939	0.962931	9.0029	-0.338571	CREBBP;SLC2A1;TNFRSF10A
G2/M transition of mitotic cell cycle	3/130	0.960163	0.999994	0.894278	0.960581	8.33998	-0.339039	CDKN1A;HAUS3;PHLDA1
negative regulation of G2/M transition of mitotic cell cycle	1/67	0.96756	0.999994	0.932725	0.975945	10.3192	-0.340309	ZFP36L1
activation of MAPK activity involved in innate immune response	6/86	0.257088	0.951823	0.147389	0.675468	0.253692	-0.344598	EPGN;ADORA2B;RIPK2;PEA15;FGF2;DUSP6
positive regulation of phosphatidylinositol 3-kinase signaling	8/126	0.291563	0.951823	0.150211	0.675468	0.282599	-0.348302	ENTPD5;IRS2;PIP4K2C;FGF2;EREG;NKX3-1;IER3;HBEGF
histone-threonine phosphorylation	1/67	0.96756	0.999994	0.932725	0.975945	10.6167	-0.350119	BAZ1B
negative regulation of protein kinase activity by regulation of protein phosphorylation	6/85	0.248672	0.951823	0.142106	0.66213	0.252001	-0.350689	SOCS2;TAF7;SMCR8;TRIB3;SOCS6;SOCS4
mitochondrial membrane organization	1/66	0.965854	0.999994	0.929995	0.974758	10.1393	-0.35227	TMEM11
regulation of defense response to virus by virus	1/67	0.96756	0.999994	0.932725	0.975945	10.7351	-0.354023	NUP50
transferrin transport	1/65	0.964058	0.999994	0.927153	0.97386	9.72653	-0.35603	ATP6V0E1
termination of RNA polymerase I transcription	4/37	0.110496	0.731531	0.0735184	0.492112	0.163551	-0.360267	SETX;TAF1B;TWISTNB;POLR1D
cytoplasmic translation	4/157	0.956533	0.999994	0.876213	0.949871	8.14911	-0.362151	MRPS17;SARS;MRPS2;PELO
positive regulation of protein kinase B signaling	1/67	0.96756	0.999994	0.932725	0.975945	10.9994	-0.362741	HBEGF
mitochondrial respiratory chain complex I assembly	1/66	0.965854	0.999994	0.929995	0.974758	10.5316	-0.3659	NDUFAF4
alternative mRNA splicing, via spliceosome	7/237	0.953871	0.999994	0.840527	0.928196	7.75114	-0.366063	ZCCHC8;USP49;RBM15;CLP1;CSTF2T;GEMIN6;CDK13
cellular response to hydrogen peroxide	1/66	0.965854	0.999994	0.929995	0.974758	10.5687	-0.367188	SETX
early endosome to recycling endosome transport	1/66	0.965854	0.999994	0.929995	0.974758	10.6901	-0.371407	SNX18
cytoskeletal rearrangement involved in phagocytosis, engulfment	4/155	0.953421	0.999994	0.87008	0.946616	7.81282	-0.372663	ZRANB1;ZMYM5;FITM2;PDZD8
mRNA cis splicing, via spliceosome	7/236	0.952532	0.999994	0.837523	0.926706	7.68685	-0.373821	ZCCHC8;RNF113A;USP49;RBM15;CLP1;CSTF2T;GEMIN6
regulation of exit from mitosis	4/38	0.118907	0.754189	0.0788854	0.495721	0.17651	-0.375863	CUL7;MAD2L1BP;CDK13;CDC14A
mitochondrion disassembly	1/65	0.964058	0.999994	0.927153	0.97386	10.2999	-0.377019	TMEM11
vesicle fusion with peroxisome	1/65	0.964058	0.999994	0.927153	0.97386	10.4083	-0.380985	PEX12
gene silencing by miRNA	1/64	0.962168	0.999994	0.924197	0.972256	10.1049	-0.389712	RNF139
cellular response to calcium ion	1/64	0.962168	0.999994	0.924197	0.972256	10.1602	-0.391842	ALG2
endosomal transport	1/65	0.964058	0.999994	0.927153	0.97386	10.7977	-0.395238	SNX18
synaptic vesicle endosomal processing	1/65	0.964058	0.999994	0.927153	0.97386	10.8018	-0.395389	SNX18
endosome to pigment granule transport	1/65	0.964058	0.999994	0.927153	0.97386	10.8058	-0.395537	SNX18
trans-Golgi network to recycling endosome transport	1/65	0.964058	0.999994	0.927153	0.97386	10.807	-0.395579	SNX18
sperm mitochondrion organization	1/64	0.962168	0.999994	0.924197	0.972256	10.3783	-0.400254	TMEM11
mitochondrion organization	1/64	0.962168	0.999994	0.924197	0.972256	10.3797	-0.400307	TMEM11
positive regulation of NF-kappaB transcription factor activity by ER overload response	8/127	0.298899	0.951823	0.154644	0.679235	0.332885	-0.402009	TRIM8;RIPK2;TRIM13;RBCK1;BCL10;ARHGEF2;NLRC4;MID2
protein oligomerization	4/154	0.951789	0.999994	0.866916	0.944118	8.28655	-0.409452	CREBBP;DDIT3;SLC2A1;BCL10
protein kinase B signaling	3/20	0.0746764	0.68412	0.0579049	0.425836	0.158527	-0.411312	SETX;ZFP36L1;NKX3-1
N-terminal peptidyl-proline dimethylation involved in translation	4/153	0.950105	0.999994	0.863687	0.940978	8.05574	-0.412313	MRPS17;SARS;MRPS2;PELO
ER to Golgi vesicle-mediated transport	4/152	0.948367	0.999994	0.860391	0.939735	7.78792	-0.412863	COG8;ANK2;WHAMM;CNIH3
preganglionic parasympathetic fiber development	2/96	0.955612	0.999994	0.898449	0.962931	9.2374	-0.419411	ANKLE2;RNF103
regulation of Fc receptor mediated stimulatory signaling pathway	6/206	0.947304	0.999994	0.83631	0.926706	7.79775	-0.422133	SOCS2;BCL6;NLRC4;ULBP1;PVR;CRK
canonical Wnt signaling pathway involved in positive regulation of wound healing	5/65	0.222174	0.951823	0.135315	0.657999	0.281057	-0.422792	HOXB9;FZD5;MYC;SNAI2;HBEGF
cell chemotaxis to vascular endothelial growth factor	5/65	0.222174	0.951823	0.135315	0.657999	0.281265	-0.423105	HOXB9;CCL20;RHOG;VEGFA;HBEGF
mRNA export from nucleus in response to heat stress	3/125	0.95186	0.999994	0.878851	0.951215	8.62328	-0.42545	NXT1;NUP50;SMG5
maintenance of translational fidelity	4/152	0.948367	0.999994	0.860391	0.939735	8.04945	-0.426728	MRPS17;SARS;MRPS2;PELO
plastid translation	4/152	0.948367	0.999994	0.860391	0.939735	8.05399	-0.426969	MRPS17;SARS;MRPS2;PELO
epidermal cell differentiation	3/124	0.950016	0.999994	0.875536	0.949325	8.34458	-0.42788	PTER;LAMC2;VEGFA
embryonic heart tube development	2/95	0.953682	0.999994	0.895186	0.960581	9.03428	-0.42845	SNAI2;POU6F1
endoplasmic reticulum-derived vesicle fusion with endoplasmic reticulum-Golgi intermediate compartment (ERGIC) membrane	4/151	0.946574	0.999994	0.857027	0.939553	7.95006	-0.436505	COG8;ANK2;WHAMM;CNIH3
ventral cord development	2/95	0.953682	0.999994	0.895186	0.960581	9.30652	-0.44136	ANKLE2;RNF103
central nervous system maturation	2/95	0.953682	0.999994	0.895186	0.960581	9.31234	-0.441637	ANKLE2;RNF103
larval central nervous system remodeling	2/95	0.953682	0.999994	0.895186	0.960581	9.31979	-0.44199	ANKLE2;RNF103
central nervous system segmentation	2/95	0.953682	0.999994	0.895186	0.960581	9.32048	-0.442023	ANKLE2;RNF103
COPII-coated vesicle budding	4/150	0.944724	0.999994	0.853595	0.938247	7.79664	-0.443334	COG8;ANK2;WHAMM;CNIH3
skin epidermis development	2/94	0.951672	0.999994	0.891825	0.958774	8.95959	-0.443808	SNAI2;LAMC2
regulation of cytosolic calcium ion concentration	2/93	0.94958	0.999994	0.888365	0.957134	8.73376	-0.451849	RYR2;ANK2
regulation of antigen receptor-mediated signaling pathway	6/204	0.944078	0.999994	0.829726	0.923419	7.86184	-0.452419	SOCS2;BCL6;NLRC4;ULBP1;PVR;CRK
negative regulation of root hair elongation	7/105	0.268604	0.951823	0.145097	0.66747	0.345228	-0.453809	CDKN1A;BTG1;BCL6;SERTAD2;DCUN1D3;SESN2;MUL1
negative regulation of motor neuron apoptotic process	1/62	0.958084	0.999994	0.917919	0.969169	10.8547	-0.464792	BDNF
stimulatory C-type lectin receptor signaling pathway	3/122	0.946129	0.999994	0.868663	0.945453	8.43862	-0.467296	CREBBP;EP300;BCL10
autophagosome organization	2/93	0.94958	0.999994	0.888365	0.957134	9.13441	-0.472577	MAP1LC3B;ZFYVE1
negative regulation of axon extension	8/127	0.298899	0.951823	0.154644	0.679235	0.393848	-0.475631	CDKN1A;BTG1;BCL6;SERTAD2;DCUN1D3;SESN2;MUL1;RNF6
regulation of cytokine-mediated signaling pathway	3/19	0.0658202	0.663321	0.0517934	0.413265	0.175107	-0.476437	SOCS2;NLRC4;CRK
negative regulation of cytokine production involved in inflammatory response	1/60	0.953561	0.999994	0.911124	0.969169	10.1572	-0.482997	KLF4
positive regulation of gene silencing by miRNA	1/61	0.955881	0.999994	0.914589	0.969169	10.9198	-0.492726	NUP50
COPII vesicle uncoating	4/147	0.938818	0.999994	0.842876	0.930128	7.8202	-0.493719	COG8;ANK2;WHAMM;CNIH3
cellular response to ionizing radiation	5/65	0.222174	0.951823	0.135315	0.657999	0.328541	-0.494222	RNF168;CDKN1A;GADD45A;TNKS1BP1;RAD9B
type I interferon signaling pathway	4/148	0.940848	0.999994	0.84652	0.932543	8.11265	-0.494661	SOCS2;SOCS6;SOCS4;EREG
cholesterol biosynthetic process	1/59	0.95112	0.999994	0.907518	0.967616	9.89745	-0.496016	CLN8
Notch receptor processing	6/202	0.940677	0.999994	0.822933	0.922075	8.23559	-0.503652	ADORA2B;SIAH2;SIAH1;GATA6;QSOX1;SCG2
regulation of cell communication by electrical coupling involved in cardiac conduction	1/60	0.953561	0.999994	0.911124	0.969169	10.6009	-0.504091	RYR2
MyD88-dependent toll-like receptor signaling pathway	1/60	0.953561	0.999994	0.911124	0.969169	10.6054	-0.504306	BCL10
negative regulation of autophagy of mitochondrion	1/59	0.95112	0.999994	0.907518	0.967616	10.1268	-0.507511	FZD5
endoplasmic reticulum-Golgi intermediate compartment (ERGIC) derived vesicle fusion with Golgi cis cisterna membrane	4/146	0.936725	0.999994	0.83916	0.926874	7.8009	-0.509911	COG8;ANK2;WHAMM;CNIH3
vesicle targeting, rough ER to cis-Golgi	4/146	0.936725	0.999994	0.83916	0.926874	7.80221	-0.509997	COG8;ANK2;WHAMM;CNIH3
regulation of bundle of His cell action potential	1/59	0.95112	0.999994	0.907518	0.967616	10.1946	-0.51091	RYR2
macroautophagy	2/91	0.945132	0.999994	0.881136	0.953119	9.09814	-0.513417	MAP1LC3B;ZFYVE1
selective autophagy	2/91	0.945132	0.999994	0.881136	0.953119	9.10407	-0.513752	MAP1LC3B;ZFYVE1
positive regulation of receptor binding	4/42	0.155111	0.863988	0.102211	0.580318	0.27711	-0.516425	BDNF;BAMBI;TRIB3;DACT1
regulation of AV node cell action potential	1/59	0.95112	0.999994	0.907518	0.967616	10.3543	-0.518913	RYR2
positive regulation of neuron projection development	2/91	0.945132	0.999994	0.881136	0.953119	9.30213	-0.524928	SETX;AVIL
collateral sprouting	1/59	0.95112	0.999994	0.907518	0.967616	10.4885	-0.525638	BDNF
ubiquitin-dependent glycoprotein ERAD pathway	5/64	0.213087	0.951823	0.129506	0.64956	0.340335	-0.526176	RNF103;TRIM13;DNAJB9;MAN1B1;UBQLN2
negative regulation of outer hair cell apoptotic process	1/60	0.953561	0.999994	0.911124	0.969169	11.1003	-0.527839	BDNF
telomeric 3' overhang formation	3/17	0.0496823	0.602163	0.0405748	0.368013	0.176713	-0.530512	DCLRE1B;RAD50;TERF2
protein homotetramerization	5/173	0.93619	0.999994	0.825819	0.922435	8.05208	-0.530931	TOR1A;KCNC3;BCL10;NLRC4;TOR1B
positive regulation of B cell proliferation	2/90	0.94277	0.999994	0.877361	0.950311	9.07863	-0.535031	IRS2;IKZF3
protein import into nucleus, translocation	6/198	0.933317	0.999994	0.808705	0.915907	7.80491	-0.538621	BCL6;NUP50;ARHGEF2;RANBP6;STX11;RGPD4
transforming growth factor beta receptor complex assembly	2/89	0.940312	0.999994	0.873476	0.947281	8.85179	-0.544772	KLF10;TGFBRAP1
gap filling involved in double-strand break repair via nonhomologous end joining	5/66	0.231376	0.951823	0.141238	0.66213	0.374152	-0.547649	DCLRE1B;PIAS4;RNF168;DCLRE1A;RAD50
regulation of Purkinje myocyte action potential	1/58	0.94855	0.999994	0.903766	0.965507	10.3697	-0.547736	RYR2
phospholipid metabolic process	1/59	0.95112	0.999994	0.907518	0.967616	10.9333	-0.547927	CLN8
regulation of peroxisome proliferator activated receptor signaling pathway	3/18	0.0574818	0.61578	0.046014	0.387629	0.191841	-0.547952	SOCS2;NLRC4;CRK
positive regulation of epithelial cell migration	5/172	0.934177	0.999994	0.822121	0.922075	8.09475	-0.551168	SNAI2;LAMC2;ZNF268;VEGFA;HBEGF
negative regulation of translational termination	1/58	0.94855	0.999994	0.903766	0.965507	10.5055	-0.554912	RNF139
mRNA cleavage involved in mRNA processing	1/58	0.94855	0.999994	0.903766	0.965507	10.5154	-0.555433	CLP1
negative regulation of protein kinase activity by protein phosphorylation	13/374	0.935739	0.999994	0.742771	0.885571	8.42178	-0.559367	DYRK2;TP53RK;CCNT1;SOCS2;CDK9;MEX3B;WNK3;PIM1;TAF7;SMCR8;TRIB3;SOCS6;SOCS4
RNA-directed DNA methylation	1/58	0.94855	0.999994	0.903766	0.965507	10.616	-0.560748	WTAP
phosphatidylinositol biosynthetic process	2/88	0.937753	0.999994	0.869478	0.946151	8.74127	-0.561785	PIP4K2C;FGF2
negative regulation of neuron projection development	1/57	0.945845	0.999994	0.899862	0.962931	10.1378	-0.564436	BAG5
calcium ion transmembrane import into cytosol	1/58	0.94855	0.999994	0.903766	0.965507	10.6992	-0.565143	RYR2
steroid biosynthetic process	1/58	0.94855	0.999994	0.903766	0.965507	10.7035	-0.56537	CLN8
vesicle docking	2/89	0.940312	0.999994	0.873476	0.947281	9.20898	-0.566755	STX11;ARF6
regulation of vesicle fusion	1/58	0.94855	0.999994	0.903766	0.965507	10.8768	-0.57452	CAMSAP2
regulation of vascular endothelial growth factor signaling pathway	3/18	0.0574818	0.61578	0.046014	0.387629	0.202381	-0.578059	SOCS2;NLRC4;CRK
negative regulation of ubiquitin-protein transferase activity	4/41	0.1457	0.854301	0.0961087	0.560582	0.300745	-0.579297	BAG5;FEM1B;USP4;SMAD7
chromatin remodeling	5/66	0.231376	0.951823	0.141238	0.66213	0.39835	-0.583069	TADA2B;FOXA1;MSL3P1;MYC;RSF1
Cdc42 protein signal transduction	4/42	0.155111	0.863988	0.102211	0.580318	0.313137	-0.583566	GNA13;CDC42EP3;RHOG;ARHGAP5
chromatin remodeling at centromere	5/66	0.231376	0.951823	0.141238	0.66213	0.400595	-0.586355	TADA2B;FOXA1;MSL3P1;MYC;RSF1
ganglioside metabolic process	1/57	0.945845	0.999994	0.899862	0.962931	10.5501	-0.587388	CLN8
protein transmembrane transport	5/169	0.927793	0.999994	0.810649	0.915907	7.84511	-0.587965	ABCC2;LRRC8C;CTNS;LRRC8A;LRRC8B
cardiac muscle contraction	1/57	0.945845	0.999994	0.899862	0.962931	10.5658	-0.588265	RYR2
chromatin remodeling in response to cation stress	5/66	0.231376	0.951823	0.141238	0.66213	0.405465	-0.593483	TADA2B;FOXA1;MSL3P1;MYC;RSF1
CAAX-box protein maturation	6/196	0.929342	0.999994	0.801265	0.914083	8.11157	-0.594404	ADORA2B;SIAH2;SIAH1;GATA6;QSOX1;SCG2
DNA replication initiation	1/57	0.945845	0.999994	0.899862	0.962931	10.7343	-0.597644	PURA
tRNA methylation	4/42	0.155111	0.863988	0.102211	0.580318	0.323929	-0.603679	METTL2A;LCMT2;C9ORF64;ALKBH8
vesicle fusion with nuclear membrane involved in mitotic nuclear envelope reassembly	1/57	0.945845	0.999994	0.899862	0.962931	10.9325	-0.608683	ANKLE2
positive regulation of canonical Wnt signaling pathway	4/141	0.925254	0.999994	0.819461	0.922075	7.89992	-0.613722	ZRANB1;BAMBI;ZBED3;DACT1
Golgi to plasma membrane protein transport	3/114	0.927609	0.999994	0.837731	0.926706	8.18209	-0.614843	ANK2;PIGW;BLZF1
positive regulation of keratinocyte proliferation	4/42	0.155111	0.863988	0.102211	0.580318	0.330889	-0.616648	EPGN;MYC;VEGFA;ZFP36L1
positive regulation of guanyl-nucleotide exchange factor activity	3/114	0.927609	0.999994	0.837731	0.926706	8.21793	-0.617536	SNX18;CCL20;RGS16
endosomal vesicle fusion	1/57	0.945845	0.999994	0.899862	0.962931	11.1187	-0.619049	TGFBRAP1
viral budding	1/57	0.945845	0.999994	0.899862	0.962931	11.1363	-0.620028	NUP50
negative regulation of cardiac conduction	1/56	0.942999	0.999994	0.895801	0.960581	10.6449	-0.624752	RYR2
glycosylceramide metabolic process	1/56	0.942999	0.999994	0.895801	0.960581	10.6721	-0.626348	CLN8
lactosylceramide metabolic process	1/56	0.942999	0.999994	0.895801	0.960581	10.6785	-0.626723	CLN8
maturation of SSU-rRNA from tricistronic rRNA transcript (SSU-rRNA, LSU-rRNA,5S)	3/16	0.0424406	0.567769	0.0354826	0.343015	0.198563	-0.627388	RIOK3;RIOK2;SRFBP1
negative regulation of phosphorylation of RNA polymerase II C-terminal domain	4/43	0.164743	0.900818	0.108486	0.607981	0.349947	-0.631083	PID1;FAM129A;XDH;ZBED3
protein repair	6/194	0.92516	0.999994	0.793603	0.914083	8.11625	-0.631355	ADORA2B;SIAH2;SIAH1;GATA6;QSOX1;SCG2
cellular response to epidermal growth factor stimulus	4/42	0.155111	0.863988	0.102211	0.580318	0.339037	-0.631833	MARS;SNAI2;KLF4;ZFP36L1
regulation of retinoic acid receptor signaling pathway	3/18	0.0574818	0.61578	0.046014	0.387629	0.221719	-0.633292	SOCS2;NLRC4;CRK
protein localization to cell surface	4/42	0.155111	0.863988	0.102211	0.580318	0.343294	-0.639767	RRAGC;USP4;ANK2;ARF6
protein phosphorylation involved in double-strand break repair via nonhomologous end joining	12/342	0.923535	0.999994	0.725595	0.877277	8.05883	-0.641048	DCLRE1B;PIAS4;RNF168;CDK9;DCLRE1A;MEX3B;RAD50;DYRK2;TP53RK;CCNT1;WNK3;PIM1
positive regulation of response to interferon-gamma	3/18	0.0574818	0.61578	0.046014	0.387629	0.227338	-0.649343	RIOK3;POLR3D;EREG
regulation of gene expression, epigenetic	2/86	0.932322	0.999994	0.861132	0.939735	9.26636	-0.649363	MYC;ZFP36L1
regulation of actin cytoskeleton organization	1/56	0.942999	0.999994	0.895801	0.960581	11.1599	-0.654979	CRK
regulation of hypoxia-inducible factor-1alpha signaling pathway	3/19	0.0658202	0.663321	0.0517934	0.413265	0.241564	-0.657255	SOCS2;NLRC4;CRK
histone deubiquitination	14/250	0.364735	0.951823	0.147888	0.675468	0.652176	-0.657775	ZRANB1;USP49;INO80D;USP38;USP31;RIPK2;USP4;SIAH2;SMAD7;TADA2B;MYC;USP1;EP300;ATXN7L3
positive regulation of cardiac conduction	1/55	0.940002	0.999994	0.891575	0.958694	10.6365	-0.658112	RYR2
negative regulation of cytoplasmic translation	1/55	0.940002	0.999994	0.891575	0.958694	10.6652	-0.659887	RNF139
anion transport	2/85	0.92944	0.999994	0.856779	0.939488	9.05873	-0.662853	CTNS;LRRC8A
positive regulation of cell adhesion mediated by integrin	1/56	0.942999	0.999994	0.895801	0.960581	11.3947	-0.668762	VEGFA
fibroblast growth factor receptor signaling pathway	5/166	0.920864	0.999994	0.798596	0.914083	8.13762	-0.670886	SETX;SPRED2;SPRED1;FGF2;ZFP36L1
suppression by virus of host protein phosphorylation	4/42	0.155111	0.863988	0.102211	0.580318	0.363808	-0.677997	PID1;FAM129A;XDH;ZBED3
regulation of neurotrophin TRK receptor signaling pathway	3/20	0.0746764	0.68412	0.0579049	0.425836	0.262278	-0.680504	SOCS2;NLRC4;CRK
regulation of miRNA mediated inhibition of translation	1/55	0.940002	0.999994	0.891575	0.958694	11.0765	-0.685336	NUP50
regulation of production of miRNAs involved in gene silencing by miRNA	1/55	0.940002	0.999994	0.891575	0.958694	11.0821	-0.685679	NUP50
SCF-dependent proteasomal ubiquitin-dependent protein catabolic process	12/207	0.336232	0.951823	0.145463	0.668588	0.630616	-0.687342	RNF139;DDIT3;SIAH1;TRIM13;RLIM;KLHL11;RNF6;FBXL3;WWP2;FBXO45;RBCK1;TOPORS
actin filament reorganization	2/84	0.926443	0.999994	0.852301	0.937014	9.01757	-0.688966	ARHGEF2;WHAMM
cellular protein catabolic process	7/216	0.917443	0.999994	0.76766	0.897304	8.00891	-0.690089	ADORA2B;SIAH2;SIAH1;GATA6;QSOX1;CLN8;SCG2
cellular response to retinoic acid	1/56	0.942999	0.999994	0.895801	0.960581	11.7813	-0.69145	SETX
negative regulation of axonogenesis	1/54	0.936849	0.999994	0.887177	0.956422	10.6277	-0.693276	BAG5
rRNA processing	6/188	0.911283	0.999994	0.769264	0.897304	7.47237	-0.694197	IMP3;UTP3;RIOK3;DIS3L;RIOK2;RPP38
neutrophil chemotaxis	1/55	0.940002	0.999994	0.891575	0.958694	11.3085	-0.699687	CCL20
regulation of vascular endothelial growth factor receptor signaling pathway	3/19	0.0658202	0.663321	0.0517934	0.413265	0.259473	-0.705981	SOCS2;NLRC4;CRK
regulation of mRNA processing	2/84	0.926443	0.999994	0.852301	0.937014	9.26561	-0.707917	MYC;ZFP36L1
ventricular system development	6/87	0.265579	0.951823	0.15276	0.675468	0.534388	-0.708515	ZIC2;UTP3;DDIT4;HESX1;CTNS;POU6F1
regulation of ERK1 and ERK2 cascade	1/55	0.940002	0.999994	0.891575	0.958694	11.4833	-0.710502	INHBB
pericardium development	2/83	0.923326	0.999994	0.847696	0.933649	8.92531	-0.711996	SNAI2;POU6F1
NMS complex assembly	3/111	0.919268	0.999994	0.824605	0.922075	8.52544	-0.717649	CREBBP;MIS12;SLC2A1
lagging strand elongation	1/54	0.936849	0.999994	0.887177	0.956422	11.0437	-0.720412	WTAP
positive regulation of ryanodine-sensitive calcium-release channel activity	1/54	0.936849	0.999994	0.887177	0.956422	11.0531	-0.721028	ANK2
histone-tyrosine phosphorylation	1/54	0.936849	0.999994	0.887177	0.956422	11.054	-0.721086	BAZ1B
negative regulation of inflammatory response to antigenic stimulus	1/53	0.93353	0.999994	0.882602	0.953379	10.4901	-0.721529	KLF4
negative regulation of protein serine/threonine kinase activity	6/87	0.265579	0.951823	0.15276	0.675468	0.546297	-0.724304	SOCS2;TAF7;SMCR8;TRIB3;SOCS6;SOCS4
rRNA modification	6/187	0.908765	0.999994	0.765008	0.897042	7.59723	-0.726818	IMP3;UTP3;RIOK3;DIS3L;RIOK2;RPP38
negative regulation of MAPK cascade	6/87	0.265579	0.951823	0.15276	0.675468	0.549484	-0.72853	PID1;DDIT4;FAM129A;INHBB;XDH;ZBED3
maturation of 5.8S rRNA	6/187	0.908765	0.999994	0.765008	0.897042	7.61842	-0.728845	IMP3;UTP3;RIOK3;DIS3L;RIOK2;RPP38
positive regulation of neuron migration	5/163	0.913354	0.999994	0.785949	0.909261	8.10463	-0.734536	SNAI2;LAMC2;ZNF268;VEGFA;HBEGF
sphingomyelin metabolic process	1/54	0.936849	0.999994	0.887177	0.956422	11.2802	-0.735845	CLN8
regulation of lipid kinase activity	6/87	0.265579	0.951823	0.15276	0.675468	0.555404	-0.736378	CREBBP;ANKRD1;NR1D2;TRIB3;IRS2;NR1D1
deadenylation-independent decapping of nuclear-transcribed mRNA	3/17	0.0496823	0.602163	0.0405748	0.368013	0.247467	-0.742923	RAD9B;ZFP36L1;DCP1B
rhodopsin metabolic process	6/188	0.911283	0.999994	0.769264	0.897304	8.01165	-0.744297	ADORA2B;SIAH2;SIAH1;GATA6;QSOX1;SCG2
cellular protein metabolic process	6/188	0.911283	0.999994	0.769264	0.897304	8.01756	-0.744846	ADORA2B;SIAH2;SIAH1;GATA6;QSOX1;SCG2
posttranscriptional regulation of gene expression	2/84	0.926443	0.999994	0.852301	0.937014	9.74962	-0.744897	MYC;ZFP36L1
ferredoxin metabolic process	6/188	0.911283	0.999994	0.769264	0.897304	8.01823	-0.744908	ADORA2B;SIAH2;SIAH1;GATA6;QSOX1;SCG2
prosthetic group metabolic process	6/188	0.911283	0.999994	0.769264	0.897304	8.02228	-0.745285	ADORA2B;SIAH2;SIAH1;GATA6;QSOX1;SCG2
toll-like receptor 4 signaling pathway	1/53	0.93353	0.999994	0.882602	0.953379	10.8549	-0.74662	BCL10
ribonucleoprotein complex export from nucleus	2/82	0.920085	0.999994	0.842961	0.930128	8.98983	-0.748756	NXT1;RGPD4
positive regulation of GTPase activity	5/160	0.905225	0.999994	0.772695	0.901009	7.54461	-0.751231	SNX18;CCL20;RGS16;CRK;PRKG1
positive regulation of fat cell proliferation	18/328	0.369936	0.951823	0.127555	0.644132	0.757075	-0.752855	PID1;NOP2;RHOG;IRS2;LAMC2;FGF2;EREG;VEGFA;FOSL1;EPGN;SERTAD1;BAMBI;MYC;CDK13;ZNF268;NKX3-1;HBEGF;IL12RB2
microglia differentiation	3/110	0.916299	0.999994	0.820032	0.922075	8.66647	-0.757562	ANKLE2;RNF103;VEGFA
negative regulation of histamine secretion by mast cell	1/52	0.930037	0.999994	0.877842	0.950311	10.4686	-0.759296	KLF4
transforming growth factor beta receptor signaling pathway involved in regulation of multicellular organism growth	2/82	0.920085	0.999994	0.842961	0.930128	9.19172	-0.765571	KLF10;TGFBRAP1
planar cell polarity pathway involved in axon guidance	7/213	0.910586	0.999994	0.755509	0.892636	8.19431	-0.76754	FZD5;BDNF;SIAH2;SIAH1;GRB10;IRS2;ROBO1
actin-dependent intracellular transport of virus	1/54	0.936849	0.999994	0.887177	0.956422	11.7926	-0.769268	NUP50
microtubule-dependent intracellular transport of viral material	1/54	0.936849	0.999994	0.887177	0.956422	11.7968	-0.769542	NUP50
viral penetration into host nucleus	1/54	0.936849	0.999994	0.887177	0.956422	11.8009	-0.769808	NUP50
transport of viral material towards nucleus	1/54	0.936849	0.999994	0.887177	0.956422	11.8052	-0.77009	NUP50
response to gamma radiation	4/45	0.184617	0.915276	0.121539	0.64134	0.45789	-0.773593	RNF168;DCUN1D3;MYC;TRIM13
inactivation of MAPKK activity	6/90	0.291449	0.951823	0.16938	0.71916	0.628411	-0.774762	SOCS2;TAF7;SMCR8;TRIB3;SOCS6;SOCS4
neurotransmitter receptor transport, plasma membrane to endosome	2/82	0.920085	0.999994	0.842961	0.930128	9.30327	-0.774862	SNX18;ARF6
positive regulation of cell growth involved in cardiac muscle cell development	2/81	0.916715	0.999994	0.838093	0.926706	8.91435	-0.775179	SUPV3L1;ZNF639
metanephros development	1/53	0.93353	0.999994	0.882602	0.953379	11.2855	-0.776239	VEGFA
regulation of alternative mRNA splicing, via spliceosome	4/40	0.136521	0.810193	0.0901843	0.535205	0.389918	-0.776434	WTAP;YTHDC1;NSRP1;JMJD6
regulation of transcription from RNA polymerase II promoter in response to hypoxia	8/128	0.306276	0.951823	0.159139	0.695051	0.656945	-0.777343	CREBBP;MYC;GATA6;PMAIP1;EP300;ZFP36L1;NKX3-1;VEGFA
kidney development	1/52	0.930037	0.999994	0.877842	0.950311	10.8118	-0.784194	VEGFA
cleavage involved in rRNA processing	6/184	0.900837	0.999994	0.751892	0.889327	7.5226	-0.785592	IMP3;UTP3;RIOK3;DIS3L;RIOK2;RPP38
Wnt receptor catabolic process	4/45	0.184617	0.915276	0.121539	0.64134	0.465435	-0.786338	ZNRF3;GRB10;DKK1;DACT1
viral replication complex formation and maintenance	1/54	0.936849	0.999994	0.887177	0.956422	12.0719	-0.787489	NUP50
protein dephosphorylation	6/186	0.906185	0.999994	0.760694	0.893673	8.05332	-0.793344	DUSP4;CHRM3;LIPT1;DUSP12;WWP2;CTTNBP2NL
planar cell polarity pathway involved in heart morphogenesis	3/106	0.9034	0.999994	0.800718	0.914083	7.8344	-0.795897	FZD5;BAZ1B;VEGFA
global genome nucleotide-excision repair	1/52	0.930037	0.999994	0.877842	0.950311	11.0125	-0.798747	FAN1
leading strand elongation	1/52	0.930037	0.999994	0.877842	0.950311	11.2631	-0.816922	WTAP
regulation of TRAIL-activated apoptotic signaling pathway	3/17	0.0496823	0.602163	0.0405748	0.368013	0.273328	-0.82056	FEM1B;TNFRSF10B;TNFRSF10A
positive regulation of interleukin-6 secretion	1/51	0.92636	0.999994	0.872889	0.947022	10.7387	-0.821427	ARHGEF2
maturation of 5S rRNA	6/182	0.895229	0.999994	0.742858	0.885571	7.43629	-0.823016	IMP3;UTP3;RIOK3;DIS3L;RIOK2;RPP38
maturation of SSU-rRNA from tetracistronic rRNA transcript (SSU-rRNA, LSU-rRNA, 4.5S-rRNA, 5S-rRNA)	3/16	0.0424406	0.567769	0.0354826	0.343015	0.261173	-0.825216	RIOK3;RIOK2;SRFBP1
keratinocyte differentiation	2/80	0.913212	0.999994	0.833089	0.924295	9.12338	-0.828285	TXNIP;EREG
genome retention in viral capsid	1/53	0.93353	0.999994	0.882602	0.953379	12.0469	-0.828609	NUP50
negative regulation of translation in response to stress	1/51	0.92636	0.999994	0.872889	0.947022	10.851	-0.830019	RNF139
cytoplasmic sequestering of NF-kappaB	1/53	0.93353	0.999994	0.882602	0.953379	12.0741	-0.830479	RIOK3
protein autosumoylation	5/68	0.250092	0.951823	0.153414	0.675468	0.599959	-0.831498	PIAS4;SENP5;NUP50;TOPORS;SENP1
ribosome-associated ubiquitin-dependent protein catabolic process	11/192	0.360558	0.951823	0.16678	0.710442	0.816725	-0.833144	RNF139;DDIT3;SIAH1;TRIM13;RLIM;KLHL11;RNF6;FBXO45;WWP2;RBCK1;TOPORS
mitochondria-associated ubiquitin-dependent protein catabolic process	11/193	0.366919	0.951823	0.17057	0.71916	0.832597	-0.834773	RNF139;DDIT3;SIAH1;TRIM13;RLIM;KLHL11;RNF6;WWP2;FBXO45;RBCK1;TOPORS
protein denaturation involved in proteasomal ubiquitin-dependent protein catabolic process	11/192	0.360558	0.951823	0.16678	0.710442	0.819097	-0.835564	RNF139;DDIT3;SIAH1;TRIM13;RLIM;KLHL11;RNF6;FBXO45;WWP2;RBCK1;TOPORS
thrombopoietin-mediated signaling pathway	1/51	0.92636	0.999994	0.872889	0.947022	10.9305	-0.836095	CCL20
fatty acid biosynthetic process	1/51	0.92636	0.999994	0.872889	0.947022	10.9506	-0.837633	CLN8
mitochondrion to lysosome transport	1/52	0.930037	0.999994	0.877842	0.950311	11.5585	-0.838348	SLC25A25
beta-catenin-TCF complex assembly	4/132	0.899819	0.999994	0.779043	0.903955	7.98165	-0.842555	CREBBP;MYC;SLC2A1;EP300
chloroplast rRNA processing	6/181	0.892325	0.999994	0.738253	0.882965	7.39943	-0.84298	IMP3;UTP3;RIOK3;DIS3L;RIOK2;RPP38
snoRNA release from pre-rRNA	6/181	0.892325	0.999994	0.738253	0.882965	7.40395	-0.843494	IMP3;UTP3;RIOK3;DIS3L;RIOK2;RPP38
activation of MAPK activity by adrenergic receptor signaling pathway	6/90	0.291449	0.951823	0.16938	0.71916	0.684161	-0.843495	EPGN;ADORA2B;RIPK2;PEA15;FGF2;DUSP6
maturation of 2S rRNA	6/181	0.892325	0.999994	0.738253	0.882965	7.40413	-0.843515	IMP3;UTP3;RIOK3;DIS3L;RIOK2;RPP38
maturation of 4.5S rRNA	6/181	0.892325	0.999994	0.738253	0.882965	7.40926	-0.844099	IMP3;UTP3;RIOK3;DIS3L;RIOK2;RPP38
fibroblast chemotaxis	4/45	0.184617	0.915276	0.121539	0.64134	0.499715	-0.844254	HOXB9;CCL20;RHOG;HBEGF
rRNA 3'-end processing	6/181	0.892325	0.999994	0.738253	0.882965	7.41117	-0.844316	IMP3;UTP3;RIOK3;DIS3L;RIOK2;RPP38
rRNA 5'-end processing	6/181	0.892325	0.999994	0.738253	0.882965	7.41232	-0.844448	IMP3;UTP3;RIOK3;DIS3L;RIOK2;RPP38
positive regulation of motor neuron apoptotic process	3/18	0.0574818	0.61578	0.046014	0.387629	0.296485	-0.846845	DDIT3;FOXO3;ATF4
MyD88-independent toll-like receptor signaling pathway	1/51	0.92636	0.999994	0.872889	0.947022	11.0864	-0.848019	BCL10
Schwann cell chemotaxis	4/45	0.184617	0.915276	0.121539	0.64134	0.502675	-0.849255	HOXB9;CCL20;RHOG;HBEGF
negative regulation of tumor necrosis factor-mediated signaling pathway	1/52	0.930037	0.999994	0.877842	0.950311	11.8135	-0.856845	RBCK1
muscle cell chemotaxis toward tendon cell	4/45	0.184617	0.915276	0.121539	0.64134	0.508057	-0.858347	HOXB9;CCL20;RHOG;HBEGF
mitochondrial protein catabolic process	2/79	0.909571	0.999994	0.827946	0.923419	9.09811	-0.862337	TMEM11;SIAH2
positive regulation of dendrite extension	4/131	0.896566	0.999994	0.774139	0.902498	7.90131	-0.862688	SUPV3L1;SETX;ZNF639;AVIL
positive regulation of pathway-restricted SMAD protein phosphorylation	5/155	0.890196	0.999994	0.749232	0.887825	7.44091	-0.865476	FAM129A;PLAUR;INHBB;NKX3-1;VEGFA
tRNA 5'-leader removal	3/17	0.0496823	0.602163	0.0405748	0.368013	0.288737	-0.866821	ADAT1;SARS;RPP38
negative regulation by host of viral genome replication	1/51	0.92636	0.999994	0.872889	0.947022	11.3421	-0.867585	IFIT5
positive regulation of wound healing, spreading of epidermal cells	5/156	0.893357	0.999994	0.754063	0.891356	7.70602	-0.869001	SNAI2;LAMC2;ZNF268;VEGFA;HBEGF
negative regulation of cardiac muscle contraction	3/18	0.0574818	0.61578	0.046014	0.387629	0.304257	-0.869046	RYR2;ANK2;SMAD7
cell chemotaxis	4/45	0.184617	0.915276	0.121539	0.64134	0.51461	-0.869418	HOXB9;CCL20;RHOG;HBEGF
collagen fibril organization	5/154	0.886956	0.999994	0.74433	0.887132	7.25495	-0.870305	LAMA2;LAMA4;SERPINE1;LAMC2;FGF2
cell chemotaxis involved in Malpighian tubule morphogenesis	4/45	0.184617	0.915276	0.121539	0.64134	0.515928	-0.871646	HOXB9;CCL20;RHOG;HBEGF
axon guidance	6/182	0.895229	0.999994	0.742858	0.885571	7.92043	-0.876599	BDNF;SIAH2;SIAH1;GRB10;IRS2;ROBO1
cell chemotaxis to angiotensin	4/45	0.184617	0.915276	0.121539	0.64134	0.520372	-0.879154	HOXB9;CCL20;RHOG;HBEGF
positive regulation of NF-kappaB import into nucleus	10/170	0.340463	0.951823	0.162794	0.703674	0.817047	-0.880326	TRIM8;RIPK2;TRIM13;IFIT5;PELI1;MUL1;TNFRSF10B;RBCK1;BCL10;MID2
sarcomere organization	1/51	0.92636	0.999994	0.872889	0.947022	11.5201	-0.8812	ANKRD1
interferon-gamma-mediated signaling pathway	7/204	0.887018	0.999994	0.716368	0.870471	7.35337	-0.881593	TRIM8;SOCS2;CCL20;TRIM26;SOCS6;SOCS4;EREG
positive regulation of substrate-dependent cell migration, cell attachment to substrate	5/155	0.890196	0.999994	0.749232	0.887825	7.61635	-0.885881	SNAI2;LAMC2;ZNF268;VEGFA;HBEGF
mitochondrial transmembrane transport	6/180	0.889353	0.999994	0.733591	0.88128	7.55651	-0.886087	ABCC2;LRRC8C;CTNS;LRRC8A;LRRC8B;SLC25A25
phospholipid catabolic process	1/51	0.92636	0.999994	0.872889	0.947022	11.5931	-0.886779	CLN8
regulation of eIF2 alpha phosphorylation by dsRNA	4/47	0.20522	0.951823	0.135226	0.657999	0.561937	-0.889924	RIOK3;ALKBH1;SESN2;EIF1
poly(A)+ mRNA export from nucleus	3/104	0.896298	0.999994	0.790427	0.911721	8.17153	-0.894634	NXT1;NUP50;SMG5
positive regulation of MAPKKK cascade by fibroblast growth factor receptor signaling pathway	4/129	0.889781	0.999994	0.764074	0.896334	7.70772	-0.900107	SETX;SPRED2;SPRED1;FGF2
regulation of hair cycle by BMP signaling pathway	2/78	0.905788	0.999994	0.82266	0.922075	9.09894	-0.900345	RGMB;SMAD7
membrane protein proteolysis involved in retrograde protein transport, ER to cytosol	1/50	0.922491	0.999994	0.867736	0.944632	11.1911	-0.902876	RHBDD1
BMP signaling pathway involved in mesodermal cell fate specification	2/78	0.905788	0.999994	0.82266	0.922075	9.12707	-0.903127	RGMB;SMAD7
neuron projection morphogenesis	3/104	0.896298	0.999994	0.790427	0.911721	8.26086	-0.904415	TOR1A;BLOC1S3;LRP12
negative regulation of acute inflammatory response	1/49	0.918418	0.999994	0.862374	0.939735	10.653	-0.906603	KLF4
endoplasmic reticulum calcium ion homeostasis	2/78	0.905788	0.999994	0.82266	0.922075	9.1624	-0.906624	RYR2;ANK2
glycerophospholipid metabolic process	1/51	0.92636	0.999994	0.872889	0.947022	11.9311	-0.912633	CLN8
MAPK cascade involved in innate immune response	13/232	0.371451	0.951823	0.158333	0.692089	0.926508	-0.917557	RIPK2;IRS2;FGF2;DUSP6;EREG;ZFP36L1;RASGRP3;SETX;SPRED1;MYC;PEA15;SCG2;HBEGF
MAPK cascade	13/232	0.371451	0.951823	0.158333	0.692089	0.929131	-0.920155	RIPK2;IRS2;FGF2;DUSP6;EREG;ZFP36L1;RASGRP3;SETX;SPRED1;MYC;PEA15;SCG2;HBEGF
ERK5 cascade	13/232	0.371451	0.951823	0.158333	0.692089	0.931682	-0.92268	RIPK2;IRS2;FGF2;DUSP6;EREG;ZFP36L1;RASGRP3;SETX;SPRED1;MYC;PEA15;SCG2;HBEGF
transcription from RNA polymerase III promoter	6/89	0.282765	0.951823	0.163757	0.706961	0.731179	-0.923581	CRCP;RRAGC;TAF1B;EPC1;BAZ1B;TOPORS
MAPK cascade involved in osmosensory signaling pathway	13/232	0.371451	0.951823	0.158333	0.692089	0.933838	-0.924815	RIPK2;IRS2;FGF2;DUSP6;EREG;ZFP36L1;RASGRP3;SETX;SPRED1;MYC;PEA15;SCG2;HBEGF
transcription-coupled nucleotide-excision repair, DNA damage recognition	2/78	0.905788	0.999994	0.82266	0.922075	9.3463	-0.92482	UVSSA;EP300
regulation of actin cytoskeleton reorganization	1/49	0.918418	0.999994	0.862374	0.939735	10.8939	-0.927103	CRK
maturation of SSU-rRNA from tetracistronic rRNA transcript (SSU-rRNA, 5.8S rRNA, 2S rRNA, LSU-rRNA)	3/16	0.0424406	0.567769	0.0354826	0.343015	0.294496	-0.930503	RIOK3;RIOK2;SRFBP1
viral genome packaging	1/51	0.92636	0.999994	0.872889	0.947022	12.1836	-0.931953	NUP50
viral genome maturation	1/51	0.92636	0.999994	0.872889	0.947022	12.1842	-0.931994	NUP50
viral tail assembly	1/51	0.92636	0.999994	0.872889	0.947022	12.1855	-0.932096	NUP50
viral capsid assembly	1/51	0.92636	0.999994	0.872889	0.947022	12.1947	-0.9328	NUP50
viral head-tail joining	1/51	0.92636	0.999994	0.872889	0.947022	12.1954	-0.932849	NUP50
positive regulation of tumor necrosis factor secretion	1/49	0.918418	0.999994	0.862374	0.939735	10.9685	-0.933451	ARHGEF2
negative regulation of protein ubiquitination	4/44	0.174583	0.904837	0.114931	0.621722	0.535256	-0.934213	BAG5;RNF139;USP4;SMAD7
SH2 domain-mediated complex assembly	3/104	0.896298	0.999994	0.790427	0.911721	8.60754	-0.942369	CREBBP;SLC2A1;CRK
peptide cross-linking via chondroitin 4-sulfate glycosaminoglycan	1/50	0.922491	0.999994	0.867736	0.944632	11.6818	-0.942465	B3GAT3
negative regulation of translation, ncRNA-mediated	1/49	0.918418	0.999994	0.862374	0.939735	11.0765	-0.942645	RNF139
negative regulation of sprouting of injured axon	7/111	0.316142	0.951823	0.174843	0.727412	0.818945	-0.943068	CDKN1A;BTG1;BCL6;SERTAD2;DCUN1D3;SESN2;MUL1
negative regulation of translational fidelity	1/49	0.918418	0.999994	0.862374	0.939735	11.1132	-0.945763	RNF139
C-C chemokine receptor CCR4 signaling pathway	1/49	0.918418	0.999994	0.862374	0.939735	11.1176	-0.946144	CCL20
negative regulation of oskar mRNA translation	1/49	0.918418	0.999994	0.862374	0.939735	11.1178	-0.946155	RNF139
chemokine (C-C motif) ligand 21 signaling pathway	1/49	0.918418	0.999994	0.862374	0.939735	11.1259	-0.946848	CCL20
negative regulation by symbiont of host translation	1/49	0.918418	0.999994	0.862374	0.939735	11.1331	-0.947463	RNF139
positive regulation of protein export from nucleus in response to glucose starvation	4/46	0.194834	0.938306	0.128306	0.644132	0.579767	-0.948271	SESN2;PMAIP1;C12ORF66;ATF4
chemokine (C-C motif) ligand 19 signaling pathway	1/49	0.918418	0.999994	0.862374	0.939735	11.1444	-0.948424	CCL20
inactivation of MAPK activity	4/47	0.20522	0.951823	0.135226	0.657999	0.598944	-0.948532	DUSP4;SPRED2;SPRED1;DUSP6
MAPK import into nucleus	15/273	0.385298	0.951823	0.152759	0.675468	0.996177	-0.95009	RIPK2;IRS2;FGF2;RGPD4;DUSP6;EREG;ZFP36L1;RASGRP3;SETX;SPRED1;MYC;NUP50;PEA15;SCG2;HBEGF
C-X-C chemokine receptor CXCR4 signaling pathway	1/49	0.918418	0.999994	0.862374	0.939735	11.1685	-0.950471	CCL20
chemokine (C-X-C motif) ligand 12 signaling pathway	1/49	0.918418	0.999994	0.862374	0.939735	11.1743	-0.950967	CCL20
chemokine (C-C motif) ligand 2 signaling pathway	1/49	0.918418	0.999994	0.862374	0.939735	11.1764	-0.951147	CCL20
chemokine (C-C motif) ligand 5 signaling pathway	1/49	0.918418	0.999994	0.862374	0.939735	11.1769	-0.951185	CCL20
C-C chemokine receptor CCR7 signaling pathway	1/49	0.918418	0.999994	0.862374	0.939735	11.177	-0.951198	CCL20
C-C chemokine receptor CCR2 signaling pathway	1/49	0.918418	0.999994	0.862374	0.939735	11.1836	-0.951757	CCL20
regulation of rhodopsin gene expression	2/78	0.905788	0.999994	0.82266	0.922075	9.63153	-0.953044	MYC;ZFP36L1
nucleotide-excision repair, preincision complex assembly	1/49	0.918418	0.999994	0.862374	0.939735	11.2362	-0.956232	FAN1
base-excision repair, gap-filling	1/48	0.914131	0.999994	0.856795	0.939488	10.6596	-0.957034	PRMT6
RNA splicing, via transesterification reactions	3/102	0.888731	0.999994	0.779698	0.904523	8.11554	-0.957314	RRAGC;RP9;DCAF4
protein import into nucleus	8/224	0.874359	0.999994	0.683439	0.855793	7.15818	-0.96109	TOR1A;NUP50;DDX20;GEMIN6;ARHGEF2;STX11;RGPD4;TOPORS
positive regulation of stem cell proliferation	18/334	0.399427	0.951823	0.142476	0.66213	1.05144	-0.964931	NOP2;RHOG;IRS2;LAMC2;FGF2;EREG;VEGFA;ZFP36L1;FOSL1;EPGN;SERTAD1;BAMBI;MYC;CDK13;ZNF268;NKX3-1;HBEGF;IL12RB2
positive regulation of cardiac muscle cell proliferation	18/334	0.399427	0.951823	0.142476	0.66213	1.05151	-0.965	NOP2;RHOG;IRS2;LAMC2;FGF2;EREG;VEGFA;FOSL1;EPGN;SERTAD1;BAMBI;MYC;PIM1;CDK13;ZNF268;NKX3-1;HBEGF;IL12RB2
peptide cross-linking	4/128	0.886244	0.999994	0.758913	0.893496	7.99483	-0.965475	CHRM3;LIPT1;DUSP12;WWP2
BMP signaling pathway involved in spinal cord dorsal/ventral patterning	2/76	0.897772	0.999994	0.811651	0.916201	8.97098	-0.967419	RGMB;SMAD7
extracellular matrix assembly	5/149	0.869497	0.999994	0.718769	0.870471	6.92201	-0.967975	LAMA2;LAMA4;SERPINE1;LAMC2;FGF2
protein homotrimerization	4/126	0.878874	0.999994	0.74833	0.887825	7.52439	-0.971505	TOR1A;BCL10;NLRC4;TOR1B
positive regulation of fibroblast migration	5/152	0.880228	0.999994	0.734317	0.881958	7.62323	-0.972531	SNAI2;LAMC2;ZNF268;VEGFA;HBEGF
iron assimilation	1/49	0.918418	0.999994	0.862374	0.939735	11.4375	-0.973361	MYC
regulation of integrin-mediated signaling pathway	3/20	0.0746764	0.68412	0.0579049	0.425836	0.375539	-0.97437	SOCS2;NLRC4;CRK
sequestering of iron ion	1/49	0.918418	0.999994	0.862374	0.939735	11.4756	-0.976603	MYC
mesonephros development	1/49	0.918418	0.999994	0.862374	0.939735	11.5299	-0.981229	VEGFA
positive regulation of cell motility	4/47	0.20522	0.951823	0.135226	0.657999	0.620552	-0.982751	ETS1;EREG;VEGFA;HBEGF
positive regulation of leukocyte migration	5/151	0.876737	0.999994	0.729205	0.877922	7.54968	-0.993144	SNAI2;LAMC2;ZNF268;VEGFA;HBEGF
BMP signaling pathway involved in nephric duct formation	2/76	0.897772	0.999994	0.811651	0.916201	9.22434	-0.994741	RGMB;SMAD7
drug transmembrane transport	5/150	0.873161	0.999994	0.724022	0.875845	7.33833	-0.995336	ABCC2;LRRC8C;CTNS;LRRC8A;LRRC8B
protein homooligomerization	5/150	0.873161	0.999994	0.724022	0.875845	7.3452	-0.996268	TOR1A;DDIT3;BCL10;NLRC4;TOR1B
positive regulation of neuron death	4/48	0.215763	0.951823	0.142295	0.66213	0.649761	-0.996457	DDIT4;TRIM13;DKK1;NKX3-1
positive regulation of axon extension	3/100	0.880674	0.999994	0.768522	0.897304	7.89821	-1.00361	SUPV3L1;ZNF639;ROBO1
cholesterol metabolic process	1/48	0.914131	0.999994	0.856795	0.939488	11.2125	-1.00667	CLN8
glycosaminoglycan biosynthetic process	1/48	0.914131	0.999994	0.856795	0.939488	11.2193	-1.00728	B3GAT3
negative regulation of cell migration	4/126	0.878874	0.999994	0.74833	0.887825	7.80307	-1.00749	SERPINE1;CRK;SMAD7;ROBO1
positive regulation of cell-substrate adhesion	1/48	0.914131	0.999994	0.856795	0.939488	11.2272	-1.00799	VEGFA
toll-like receptor 9 signaling pathway	1/48	0.914131	0.999994	0.856795	0.939488	11.2446	-1.00955	BCL10
phosphatidylinositol-3-phosphate biosynthetic process	2/75	0.893531	0.999994	0.805921	0.91543	9.01588	-1.01496	PIP4K2C;FGF2
1-phosphatidyl-1D-myo-inositol 3,5-bisphosphate biosynthetic process	2/75	0.893531	0.999994	0.805921	0.91543	9.02028	-1.01546	PIP4K2C;FGF2
phosphatidylinositol 5-phosphate biosynthetic process	2/75	0.893531	0.999994	0.805921	0.91543	9.02749	-1.01627	PIP4K2C;FGF2
positive regulation of tyrosine phosphorylation of STAT protein	3/100	0.880674	0.999994	0.768522	0.897304	7.99853	-1.01636	RIPK2;ARHGEF2;VEGFA
1-phosphatidyl-1D-myo-inositol 4,5-bisphosphate biosynthetic process	2/75	0.893531	0.999994	0.805921	0.91543	9.03011	-1.01656	PIP4K2C;FGF2
BMP signaling pathway involved in ureter morphogenesis	2/75	0.893531	0.999994	0.805921	0.91543	9.04445	-1.01818	RGMB;SMAD7
embryonic hemopoiesis	1/49	0.918418	0.999994	0.862374	0.939735	11.9996	-1.0212	CDK13
colon epithelial cell chemotaxis	4/46	0.194834	0.938306	0.128306	0.644132	0.62486	-1.02203	HOXB9;CCL20;RHOG;HBEGF
transcription factor catabolic process	11/194	0.373294	0.951823	0.174401	0.726716	1.03853	-1.02335	RNF139;DDIT3;SIAH1;TRIM13;RLIM;KLHL11;RNF6;WWP2;FBXO45;RBCK1;TOPORS
positive regulation of telomere maintenance in response to DNA damage	3/18	0.0574818	0.61578	0.046014	0.387629	0.358315	-1.02345	RAD50;MYC;NKX3-1
positive regulation of melanization defense response	3/20	0.0746764	0.68412	0.0579049	0.425836	0.396041	-1.02756	RIOK3;POLR3D;EREG
positive regulation of I-kappaB phosphorylation	14/252	0.375917	0.951823	0.154055	0.677742	1.05086	-1.02815	RIPK2;IFIT5;FAM129A;PLAUR;MUL1;TNFRSF10B;BCL10;MID2;VEGFA;TRIM8;TRIM13;PELI1;RBCK1;NKX3-1
cellular response to thyroxine stimulus	4/48	0.215763	0.951823	0.142295	0.66213	0.672384	-1.03115	RRAGC;TIPARP;KLF9;SESN2
negative regulation of cell growth	9/155	0.367069	0.951823	0.187865	0.734551	1.02963	-1.0319	SOCS2;CDKN1A;BTG1;BCL6;SERTAD2;DCUN1D3;SESN2;MUL1;BLZF1
positive regulation of fibroblast chemotaxis	5/149	0.869497	0.999994	0.718769	0.870471	7.39642	-1.03432	SNAI2;LAMC2;ZNF268;VEGFA;HBEGF
positive regulation of cell chemotaxis to fibroblast growth factor	5/149	0.869497	0.999994	0.718769	0.870471	7.3988	-1.03465	SNAI2;LAMC2;ZNF268;VEGFA;HBEGF
positive regulation of endothelial cell chemotaxis to vascular endothelial growth factor	5/149	0.869497	0.999994	0.718769	0.870471	7.40034	-1.03487	SNAI2;LAMC2;ZNF268;VEGFA;HBEGF
inositolphosphoceramide metabolic process	1/49	0.918418	0.999994	0.862374	0.939735	12.1665	-1.03541	CLN8
ceramide phosphoethanolamine metabolic process	1/49	0.918418	0.999994	0.862374	0.939735	12.1699	-1.03569	CLN8
transforming growth factor beta receptor signaling pathway involved in neural plate anterior/posterior pattern formation	2/74	0.889125	0.999994	0.800037	0.914083	8.81911	-1.03639	KLF10;TGFBRAP1
cellular response to glucose stimulus	1/49	0.918418	0.999994	0.862374	0.939735	12.1811	-1.03664	IRS2
double-strand break repair via homologous recombination	7/110	0.308103	0.951823	0.169712	0.71916	0.881073	-1.03731	RNF168;SETX;RAD50;SFR1;TNKS1BP1;BAZ1B;FAN1
sphinganine-1-phosphate metabolic process	1/49	0.918418	0.999994	0.862374	0.939735	12.1944	-1.03778	CLN8
gene expression involved in extracellular matrix organization	5/146	0.857966	0.999994	0.702585	0.865557	6.77998	-1.03863	LAMA2;LAMA4;SERPINE1;LAMC2;FGF2
astrocyte chemotaxis	4/47	0.20522	0.951823	0.135226	0.657999	0.656418	-1.03955	HOXB9;CCL20;RHOG;HBEGF
pre-miRNA export from nucleus	2/74	0.889125	0.999994	0.800037	0.914083	8.86817	-1.04216	NXT1;RGPD4
positive regulation of membrane protein ectodomain proteolysis	2/75	0.893531	0.999994	0.805921	0.91543	9.3086	-1.04791	TIPARP;DACT1
cellular response to transforming growth factor beta stimulus	4/48	0.215763	0.951823	0.142295	0.66213	0.684061	-1.04906	ANKRD1;KLF4;SMAD7;ZFP36L1
malate-aspartate shuttle	1/48	0.914131	0.999994	0.856795	0.939488	11.6923	-1.04975	SLC25A25
Kdo2-lipid A metabolic process	1/49	0.918418	0.999994	0.862374	0.939735	12.3425	-1.05038	CLN8
negative regulation of histone phosphorylation	4/46	0.194834	0.938306	0.128306	0.644132	0.642984	-1.05167	PID1;FAM129A;XDH;ZBED3
cellular protein modification process	10/271	0.872606	0.999994	0.655773	0.851688	7.73462	-1.054	LIPT1;CHRM3;DUSP12;ADORA2B;SIAH2;SIAH1;GATA6;QSOX1;WWP2;SCG2
regulation of translation by machinery localization	7/194	0.854945	0.999994	0.66819	0.85413	6.72827	-1.05444	MRPS17;RRAGC;MRPS2;SARS;ANK2;FOXO3;PELO
mRNA 3'-end processing	3/99	0.876453	0.999994	0.762762	0.894988	8.0117	-1.05652	ZCCHC6;CLP1;CSTF2T
BMP signaling pathway involved in heart induction	2/74	0.889125	0.999994	0.800037	0.914083	9.0246	-1.06054	RGMB;SMAD7
negative regulation of branch elongation involved in ureteric bud branching by BMP signaling pathway	2/74	0.889125	0.999994	0.800037	0.914083	9.02945	-1.06111	RGMB;SMAD7
regulation of gene silencing	2/76	0.897772	0.999994	0.811651	0.916201	9.83999	-1.06113	MYC;ZFP36L1
rRNA export from nucleus	2/74	0.889125	0.999994	0.800037	0.914083	9.03365	-1.06161	NXT1;RGPD4
specification of ureteric bud anterior/posterior symmetry by BMP signaling pathway	2/74	0.889125	0.999994	0.800037	0.914083	9.03902	-1.06224	RGMB;SMAD7
BMP signaling pathway involved in heart development	2/74	0.889125	0.999994	0.800037	0.914083	9.04244	-1.06264	RGMB;SMAD7
BMP signaling pathway involved in Malpighian tubule cell chemotaxis	2/74	0.889125	0.999994	0.800037	0.914083	9.04399	-1.06282	RGMB;SMAD7
BMP signaling pathway involved in growth plate cartilage chondrocyte development	2/74	0.889125	0.999994	0.800037	0.914083	9.05259	-1.06383	RGMB;SMAD7
transforming growth factor beta receptor signaling pathway involved in determination of left/right asymmetry	3/98	0.872101	0.999994	0.756888	0.893496	7.77514	-1.06403	KLF10;ARMC4;TGFBRAP1
Notch signaling pathway	4/46	0.194834	0.938306	0.128306	0.644132	0.651117	-1.06497	CREBBP;MYC;SNAI2;EP300
BMP signaling pathway involved in determination of left/right symmetry	2/74	0.889125	0.999994	0.800037	0.914083	9.06507	-1.0653	RGMB;SMAD7
positive regulation of smooth muscle cell migration	5/148	0.865744	0.999994	0.713445	0.870471	7.38944	-1.0653	SNAI2;LAMC2;ZNF268;VEGFA;HBEGF
BMP signaling pathway involved in forebrain neuron fate commitment	2/74	0.889125	0.999994	0.800037	0.914083	9.06564	-1.06537	RGMB;SMAD7
BMP signaling pathway involved in renal system segmentation	2/74	0.889125	0.999994	0.800037	0.914083	9.06751	-1.06559	RGMB;SMAD7
Notch signaling pathway involved in forebrain neuron fate commitment	4/46	0.194834	0.938306	0.128306	0.644132	0.65454	-1.07057	CREBBP;MYC;SNAI2;EP300
regulation of RNA splicing	3/100	0.880674	0.999994	0.768522	0.897304	8.4269	-1.07079	MYC;AKAP17A;ZFP36L1
regulation of cardiac muscle cell contraction	3/20	0.0746764	0.68412	0.0579049	0.425836	0.412794	-1.07103	RYR2;ANK2;SMAD7
regulation of gene silencing by miRNA	2/75	0.893531	0.999994	0.805921	0.91543	9.5198	-1.07169	NUP50;FOXO3
negative regulation of chronic inflammatory response	1/46	0.904871	0.999994	0.844951	0.931003	10.7359	-1.07319	KLF4
positive regulation of trophoblast cell migration	5/148	0.865744	0.999994	0.713445	0.870471	7.44855	-1.07383	SNAI2;LAMC2;ZNF268;VEGFA;HBEGF
Notch signaling pathway involved in forebrain neuroblast division	4/47	0.20522	0.951823	0.135226	0.657999	0.679004	-1.07532	CREBBP;MYC;SNAI2;EP300
Notch signaling pathway involved in somitogenesis	4/46	0.194834	0.938306	0.128306	0.644132	0.658581	-1.07718	CREBBP;MYC;SNAI2;EP300
toll-like receptor 3 signaling pathway	1/47	0.90962	0.999994	0.85099	0.936141	11.4235	-1.08213	BCL10
transforming growth factor beta receptor signaling pathway involved in primitive streak formation	2/73	0.884552	0.999994	0.793995	0.914083	8.8308	-1.08331	KLF10;TGFBRAP1
transforming growth factor beta receptor signaling pathway involved in primary germ layer cell fate commitment	2/73	0.884552	0.999994	0.793995	0.914083	8.832	-1.08346	KLF10;TGFBRAP1
transforming growth factor beta receptor signaling pathway involved in heart development	2/73	0.884552	0.999994	0.793995	0.914083	8.83669	-1.08403	KLF10;TGFBRAP1
transforming growth factor receptor beta signaling pathway involved in oral/aboral axis specification	2/73	0.884552	0.999994	0.793995	0.914083	8.83726	-1.0841	KLF10;TGFBRAP1
Notch signaling pathway involved in negative regulation of venous endothelial cell fate commitment	4/46	0.194834	0.938306	0.128306	0.644132	0.662852	-1.08417	CREBBP;MYC;SNAI2;EP300
regulation of protein maturation	2/75	0.893531	0.999994	0.805921	0.91543	9.64855	-1.08618	MYC;ZFP36L1
base-excision repair, AP site formation	1/46	0.904871	0.999994	0.844951	0.931003	10.9084	-1.09043	PRMT6
GPI anchor biosynthetic process via N-threonyl-glycosylphosphatidylinositolethanolamine	3/19	0.0658202	0.663321	0.0517934	0.413265	0.401635	-1.09278	PIGC;DPM2;PIGY
tyrosine phosphorylation of STAT protein	2/74	0.889125	0.999994	0.800037	0.914083	9.3097	-1.09405	SOCS2;SOCS6
Notch signaling pathway involved in camera-type eye photoreceptor fate commitment	4/46	0.194834	0.938306	0.128306	0.644132	0.669004	-1.09423	CREBBP;MYC;SNAI2;EP300
regulation of rRNA processing	2/75	0.893531	0.999994	0.805921	0.91543	9.73255	-1.09564	MYC;ZFP36L1
GPI anchor biosynthetic process via N-cysteinyl-glycosylphosphatidylinositolethanolamine	3/19	0.0658202	0.663321	0.0517934	0.413265	0.402788	-1.09592	PIGC;DPM2;PIGY
positive regulation of stress fiber assembly	1/47	0.90962	0.999994	0.85099	0.936141	11.6192	-1.10067	SYNPO2
Notch signaling pathway involved in heart induction	4/46	0.194834	0.938306	0.128306	0.644132	0.673407	-1.10143	CREBBP;MYC;SNAI2;EP300
negative regulation of small GTPase mediated signal transduction	8/132	0.33614	0.951823	0.177717	0.727412	1.01058	-1.10177	INPP5B;GNA13;DDIT4;RHOG;ARAP2;ARHGEF2;ARHGAP26;ARHGAP5
positive regulation of endothelial cell migration	2/72	0.879804	0.999994	0.787792	0.909261	8.617	-1.10346	ETS1;VEGFA
mitochondrial calcium ion homeostasis	2/74	0.889125	0.999994	0.800037	0.914083	9.40367	-1.10509	RYR2;ANK2
Notch signaling pathway involved in arterial endothelial cell fate commitment	4/46	0.194834	0.938306	0.128306	0.644132	0.675978	-1.10563	CREBBP;MYC;SNAI2;EP300
GDP-alpha-D-mannosylchitobiosyldiphosphodolichol metabolic process	1/48	0.914131	0.999994	0.856795	0.939488	12.3607	-1.10976	CLN8
basement membrane organization	5/144	0.849814	0.999994	0.691443	0.859021	6.82068	-1.10998	LAMA2;LAMA4;SERPINE1;LAMC2;FGF2
beta-L-Ara4N-lipid A metabolic process	1/48	0.914131	0.999994	0.856795	0.939488	12.3686	-1.11046	CLN8
fibronectin fibril organization	5/144	0.849814	0.999994	0.691443	0.859021	6.82711	-1.11103	LAMA2;LAMA4;SERPINE1;LAMC2;FGF2
lipid A metabolic process	1/48	0.914131	0.999994	0.856795	0.939488	12.3757	-1.1111	CLN8
4-amino-4-deoxy-alpha-L-arabinopyranosyl undecaprenyl phosphate metabolic process	1/48	0.914131	0.999994	0.856795	0.939488	12.3858	-1.11202	CLN8
ubiquitin-dependent protein catabolic process via the N-end rule pathway	11/195	0.379682	0.951823	0.178274	0.727412	1.14867	-1.1124	RNF139;DDIT3;SIAH1;TRIM13;RLIM;KLHL11;RNF6;WWP2;FBXO45;RBCK1;TOPORS
negative regulation of MAP kinase activity	1/46	0.904871	0.999994	0.844951	0.931003	11.1316	-1.11274	TRIB3
neuron projection development	3/99	0.876453	0.999994	0.762762	0.894988	8.44429	-1.11357	TOR1A;BLOC1S3;LRP12
positive regulation of hematopoietic stem cell migration	5/146	0.857966	0.999994	0.702585	0.865557	7.28363	-1.11579	SNAI2;LAMC2;ZNF268;VEGFA;HBEGF
respiratory basal cell differentiation	2/71	0.874876	0.999994	0.781426	0.906141	8.36754	-1.11851	PTER;VEGFA
hematopoietic progenitor cell differentiation	1/47	0.90962	0.999994	0.85099	0.936141	11.8582	-1.12331	CDK13
extracellular matrix organization in marginal zone involved in cerebral cortex radial glia guided migration	5/143	0.845595	0.999994	0.685767	0.855951	6.72117	-1.12724	LAMA2;LAMA4;SERPINE1;LAMC2;FGF2
Notch signaling involved in heart development	4/48	0.215763	0.951823	0.142295	0.66213	0.735265	-1.12758	CREBBP;MYC;SNAI2;EP300
peptidyl-tyrosine dephosphorylation	3/97	0.867614	0.999994	0.750896	0.888343	7.9432	-1.12801	DUSP4;DUSP6;CTTNBP2NL
extracellular matrix organization	5/143	0.845595	0.999994	0.685767	0.855951	6.72599	-1.12805	LAMA2;LAMA4;SERPINE1;LAMC2;FGF2
extracellular matrix organization involved in endocardium development	5/143	0.845595	0.999994	0.685767	0.855951	6.72996	-1.12871	LAMA2;LAMA4;SERPINE1;LAMC2;FGF2
inflammatory cell apoptotic process	11/196	0.38608	0.951823	0.182187	0.727412	1.18605	-1.12877	YARS;RRAGC;GADD45A;FEM1B;SIAH1;TRIM35;EP300;TNFRSF10B;PMAIP1;TNFRSF10A;IER3
biofilm matrix organization	5/143	0.845595	0.999994	0.685767	0.855951	6.73087	-1.12886	LAMA2;LAMA4;SERPINE1;LAMC2;FGF2
cellulose microfibril organization	5/143	0.845595	0.999994	0.685767	0.855951	6.73767	-1.13001	LAMA2;LAMA4;SERPINE1;LAMC2;FGF2
inositol phosphate biosynthetic process	4/46	0.194834	0.938306	0.128306	0.644132	0.6909	-1.13004	INPP5B;PLCD4;FGF2;NUDT4
myeloid cell apoptotic process	11/196	0.38608	0.951823	0.182187	0.727412	1.18909	-1.13167	YARS;RRAGC;GADD45A;FEM1B;SIAH1;TRIM35;EP300;TNFRSF10B;PMAIP1;TNFRSF10A;IER3
fat cell apoptotic process	11/196	0.38608	0.951823	0.182187	0.727412	1.19073	-1.13323	YARS;RRAGC;GADD45A;FEM1B;SIAH1;TRIM35;EP300;TNFRSF10B;PMAIP1;TNFRSF10A;IER3
regulation of gene expression	2/74	0.889125	0.999994	0.800037	0.914083	9.65513	-1.13464	MYC;ZFP36L1
regulation of snoRNA processing	2/74	0.889125	0.999994	0.800037	0.914083	9.65667	-1.13482	MYC;ZFP36L1
regulation of tRNA processing	2/74	0.889125	0.999994	0.800037	0.914083	9.65856	-1.13504	MYC;ZFP36L1
regulation of histone gene expression	2/74	0.889125	0.999994	0.800037	0.914083	9.66748	-1.13609	MYC;ZFP36L1
epithelial cell apoptotic process	11/196	0.38608	0.951823	0.182187	0.727412	1.19381	-1.13616	YARS;RRAGC;GADD45A;FEM1B;SIAH1;TRIM35;EP300;TNFRSF10B;PMAIP1;TNFRSF10A;IER3
hepatoblast apoptotic process	11/196	0.38608	0.951823	0.182187	0.727412	1.19495	-1.13725	YARS;RRAGC;GADD45A;FEM1B;SIAH1;TRIM35;EP300;TNFRSF10B;PMAIP1;TNFRSF10A;IER3
regulation of mRNA catabolic process	2/74	0.889125	0.999994	0.800037	0.914083	9.69963	-1.13987	MYC;ZFP36L1
heart morphogenesis	3/96	0.862988	0.999994	0.744787	0.887483	7.74079	-1.14064	BAZ1B;POU6F1;VEGFA
retinal cell apoptotic process	11/196	0.38608	0.951823	0.182187	0.727412	1.19856	-1.14068	YARS;RRAGC;GADD45A;FEM1B;SIAH1;TRIM35;EP300;TNFRSF10B;PMAIP1;TNFRSF10A;IER3
positive regulation of cardiac neural crest cell migration involved in outflow tract morphogenesis	5/145	0.853937	0.999994	0.697049	0.860363	7.22697	-1.14112	SNAI2;LAMC2;ZNF268;VEGFA;HBEGF
leukocyte apoptotic process	11/196	0.38608	0.951823	0.182187	0.727412	1.20009	-1.14214	YARS;RRAGC;GADD45A;FEM1B;SIAH1;TRIM35;EP300;TNFRSF10B;PMAIP1;TNFRSF10A;IER3
positive regulation of cell migration by vascular endothelial growth factor signaling pathway	5/145	0.853937	0.999994	0.697049	0.860363	7.2342	-1.14226	SNAI2;LAMC2;ZNF268;VEGFA;HBEGF
positive regulation of glial cell migration	5/145	0.853937	0.999994	0.697049	0.860363	7.24584	-1.1441	SNAI2;LAMC2;ZNF268;VEGFA;HBEGF
ciliary receptor clustering involved in smoothened signaling pathway	1/47	0.90962	0.999994	0.85099	0.936141	12.0795	-1.14428	DYRK2
apoptotic process in bone marrow	11/196	0.38608	0.951823	0.182187	0.727412	1.2027	-1.14463	YARS;RRAGC;GADD45A;FEM1B;SIAH1;TRIM35;EP300;TNFRSF10B;PMAIP1;TNFRSF10A;IER3
RNA polyadenylation	1/47	0.90962	0.999994	0.85099	0.936141	12.1064	-1.14683	WTAP
myofibroblast cell apoptotic process	11/196	0.38608	0.951823	0.182187	0.727412	1.20511	-1.14692	YARS;RRAGC;GADD45A;FEM1B;SIAH1;TRIM35;EP300;TNFRSF10B;PMAIP1;TNFRSF10A;IER3
apoptotic process	11/196	0.38608	0.951823	0.182187	0.727412	1.20696	-1.14868	YARS;RRAGC;GADD45A;FEM1B;SIAH1;TRIM35;EP300;TNFRSF10B;PMAIP1;TNFRSF10A;IER3
glial cell apoptotic process	11/196	0.38608	0.951823	0.182187	0.727412	1.20936	-1.15096	YARS;RRAGC;GADD45A;FEM1B;SIAH1;TRIM35;EP300;TNFRSF10B;PMAIP1;TNFRSF10A;IER3
negative regulation by organism of inflammatory response of other organism involved in symbiotic interaction	1/45	0.899874	0.999994	0.838667	0.926706	10.9376	-1.15392	KLF4
GPI anchor biosynthetic process via N-aspartyl-glycosylphosphatidylinositolethanolamine	3/19	0.0658202	0.663321	0.0517934	0.413265	0.42454	-1.1551	PIGC;DPM2;PIGY
negative regulation of leukotriene production involved in inflammatory response	1/45	0.899874	0.999994	0.838667	0.926706	10.9567	-1.15594	KLF4
negative regulation of inflammatory response to wounding	1/45	0.899874	0.999994	0.838667	0.926706	10.9664	-1.15696	KLF4
positive regulation of endothelial cell chemotaxis by VEGF-activated vascular endothelial growth factor receptor signaling pathway	2/73	0.884552	0.999994	0.793995	0.914083	9.43342	-1.15724	CRK;VEGFA
GPI anchor biosynthetic process via N-asparaginyl-glycosylphosphatidylinositolethanolamine	3/19	0.0658202	0.663321	0.0517934	0.413265	0.425932	-1.15889	PIGC;DPM2;PIGY
protein K11-linked ubiquitination	9/236	0.836432	0.999994	0.614825	0.837162	6.49161	-1.15947	RNF139;SIAH2;SIAH1;RLIM;FBXL3;RBBP6;RBCK1;TOPORS;FBXL12
IRES-dependent viral translational initiation	1/48	0.914131	0.999994	0.856795	0.939488	12.9435	-1.16208	NUP50
positive regulation of peptidyl-tyrosine phosphorylation	6/169	0.851836	0.999994	0.678462	0.855644	7.27476	-1.16659	RIPK2;FAM129A;PLAUR;ARHGEF2;NKX3-1;VEGFA
regulation of insulin secretion	2/72	0.879804	0.999994	0.787792	0.909261	9.16788	-1.174	SLC2A1;RAPGEF4
ubiquitin-dependent catabolism of misfolded proteins by cytoplasm-associated proteasome	11/198	0.3989	0.951823	0.190133	0.734551	1.27803	-1.17457	RNF139;DDIT3;SIAH1;TRIM13;RLIM;KLHL11;RNF6;WWP2;FBXO45;RBCK1;TOPORS
nucleoside transmembrane transport	5/143	0.845595	0.999994	0.685767	0.855951	7.00732	-1.17523	ABCC2;LRRC8C;CTNS;LRRC8A;LRRC8B
canonical Wnt signaling pathway involved in positive regulation of endothelial cell migration	6/94	0.326668	0.951823	0.192644	0.734551	1.05162	-1.17657	HOXB9;FZD5;MYC;SNAI2;ETS1;VEGFA
positive regulation of cell migration in other organism	5/144	0.849814	0.999994	0.691443	0.859021	7.23192	-1.1769	SNAI2;LAMC2;ZNF268;VEGFA;HBEGF
positive regulation of distal tip cell migration	5/144	0.849814	0.999994	0.691443	0.859021	7.23506	-1.17742	SNAI2;LAMC2;ZNF268;VEGFA;HBEGF
heme transmembrane transport	5/143	0.845595	0.999994	0.685767	0.855951	7.02173	-1.17765	ABCC2;LRRC8C;CTNS;LRRC8A;LRRC8B
positive regulation of mesenchymal stem cell migration	5/144	0.849814	0.999994	0.691443	0.859021	7.23765	-1.17784	SNAI2;LAMC2;ZNF268;VEGFA;HBEGF
positive regulation of neuroblast migration	5/144	0.849814	0.999994	0.691443	0.859021	7.23942	-1.17812	SNAI2;LAMC2;ZNF268;VEGFA;HBEGF
positive regulation of formation of radial glial scaffolds	5/144	0.849814	0.999994	0.691443	0.859021	7.24229	-1.17859	SNAI2;LAMC2;ZNF268;VEGFA;HBEGF
positive regulation of metanephric mesenchymal cell migration	5/144	0.849814	0.999994	0.691443	0.859021	7.2432	-1.17874	SNAI2;LAMC2;ZNF268;VEGFA;HBEGF
mitochondrion distribution	2/72	0.879804	0.999994	0.787792	0.909261	9.21661	-1.18024	TMEM11;MUL1
sphingolipid biosynthetic process	1/46	0.904871	0.999994	0.844951	0.931003	11.8681	-1.18637	PPM1L
pronephros development	1/45	0.899874	0.999994	0.838667	0.926706	11.2523	-1.18712	VEGFA
adenylate cyclase-inhibiting G-protein coupled acetylcholine receptor signaling pathway	1/46	0.904871	0.999994	0.844951	0.931003	11.8903	-1.18858	CHRM3
positive regulation of proteasomal ubiquitin-dependent protein catabolic process	2/71	0.874876	0.999994	0.781426	0.906141	8.89446	-1.18895	TRIB3;SMAD7
positive regulation of mitochondrial translation	4/50	0.237267	0.951823	0.156854	0.687833	0.826537	-1.18903	PIWIL2;MTG1;ALKBH1;FAM129A
negative regulation of epithelial cell migration	3/95	0.858221	0.999994	0.73856	0.882965	7.78546	-1.19035	SERPINE1;SMAD7;ROBO1
vitamin transmembrane transport	5/143	0.845595	0.999994	0.685767	0.855951	7.10592	-1.19177	ABCC2;LRRC8C;CTNS;LRRC8A;LRRC8B
negative regulation of inhibitory G-protein coupled receptor phosphorylation	4/48	0.215763	0.951823	0.142295	0.66213	0.78019	-1.19648	PID1;FAM129A;XDH;ZBED3
positive regulation of vascular wound healing	6/92	0.308973	0.951823	0.180861	0.727412	1.01931	-1.19718	BTG1;SERPINE1;GATA6;FGF2;VEGFA;HBEGF
RNA splicing	5/142	0.841279	0.999994	0.680021	0.855644	6.9269	-1.19719	SETX;RRAGC;DDX20;RP9;DCAF4
muscle cell apoptotic process	11/197	0.392486	0.951823	0.18614	0.734551	1.28031	-1.19741	YARS;RRAGC;GADD45A;FEM1B;SIAH1;TRIM35;EP300;TNFRSF10B;PMAIP1;TNFRSF10A;IER3
GPI anchor biosynthetic process via N-glycyl-glycosylphosphatidylinositolethanolamine	3/19	0.0658202	0.663321	0.0517934	0.413265	0.440621	-1.19885	PIGC;DPM2;PIGY
siderophore transmembrane transport	5/142	0.841279	0.999994	0.680021	0.855644	6.93784	-1.19908	ABCC2;LRRC8C;CTNS;LRRC8A;LRRC8B
DNA synthesis involved in DNA repair	5/142	0.841279	0.999994	0.680021	0.855644	6.93942	-1.19936	RAD50;GADD45A;ALKBH1;RAD9B;FAN1
protein import into mitochondrial intermembrane space	2/72	0.879804	0.999994	0.787792	0.909261	9.36861	-1.19971	TIMM9;SLC25A25
melanocyte apoptotic process	11/197	0.392486	0.951823	0.18614	0.734551	1.2831	-1.20003	YARS;RRAGC;GADD45A;FEM1B;SIAH1;TRIM35;EP300;TNFRSF10B;PMAIP1;TNFRSF10A;IER3
carbon dioxide transmembrane transport	5/143	0.845595	0.999994	0.685767	0.855951	7.15612	-1.20019	ABCC2;LRRC8C;CTNS;LRRC8A;LRRC8B
negative regulation of viral entry into host cell	3/19	0.0658202	0.663321	0.0517934	0.413265	0.441755	-1.20194	TRIM26;PTX3;MID2
mesenchymal cell apoptotic process	11/197	0.392486	0.951823	0.18614	0.734551	1.28818	-1.20477	YARS;RRAGC;GADD45A;FEM1B;SIAH1;TRIM35;EP300;TNFRSF10B;PMAIP1;TNFRSF10A;IER3
Rho protein signal transduction	6/94	0.326668	0.951823	0.192644	0.734551	1.07905	-1.20726	GNA13;CDKN1A;CDC42EP3;RHOG;ARHGAP5;FGF2
regulation of inhibitory G-protein coupled receptor phosphorylation	4/50	0.237267	0.951823	0.156854	0.687833	0.841137	-1.21003	RGS5;RGS16;GRK6;SESN2
positive regulation of peptidyl-tyrosine autophosphorylation	5/73	0.298338	0.951823	0.185631	0.734551	1.00191	-1.21184	RAD50;RIPK2;TNKS1BP1;ARHGEF2;VEGFA
GPI anchor biosynthetic process via N-alanyl-glycosylphosphatidylinositolethanolamine	3/19	0.0658202	0.663321	0.0517934	0.413265	0.445949	-1.21335	PIGC;DPM2;PIGY
neural tube development	14/259	0.415338	0.951823	0.176685	0.727412	1.38308	-1.21526	CHRM3;BDNF;AVIL;SIAH1;ARHGAP26;CLN8;FGF2;VEGFA;ROBO1;ZEB2;SNAI2;EP300;FKTN;DACT1
cell cycle switching, mitotic to meiotic cell cycle	3/19	0.0658202	0.663321	0.0517934	0.413265	0.447231	-1.21684	ANGEL2;TRIM35;NKX3-1
toll-like receptor 5 signaling pathway	1/45	0.899874	0.999994	0.838667	0.926706	11.5945	-1.22323	BCL10
mRNA polyadenylation	2/72	0.879804	0.999994	0.787792	0.909261	9.56928	-1.22541	CLP1;CSTF2T
toll-like receptor 7 signaling pathway	1/45	0.899874	0.999994	0.838667	0.926706	11.6305	-1.22703	BCL10
DNA damage induced protein phosphorylation	19/470	0.85495	0.999994	0.532277	0.818412	7.84405	-1.22926	CDKN1A;DYRK2;CCNT1;TP53RK;FBXO45;BAZ1B;TOPORS;ALKBH8;SETX;RNF168;CDK9;MEX3B;RAD50;BCL6;MYC;DDIT3;WNK3;PIM1;RBBP6
GPI anchor biosynthetic process via N-seryl-glycosylphosphatidylinositolethanolamine	3/19	0.0658202	0.663321	0.0517934	0.413265	0.452407	-1.23092	PIGC;DPM2;PIGY
positive regulation of mitotic cell cycle	5/71	0.278829	0.951823	0.172456	0.71916	0.965266	-1.23279	FOXA1;EIF4EBP1;PIM1;ZNF268;NKX3-1
negative regulation of angiogenesis	2/70	0.869763	0.999994	0.774893	0.902797	8.85358	-1.23538	FGF2;ETS1
mitotic nuclear envelope disassembly	1/46	0.904871	0.999994	0.844951	0.931003	12.3693	-1.23647	NUP50
positive regulation of MAP kinase activity	4/118	0.845122	0.999994	0.702455	0.865557	7.35521	-1.23769	EPGN;TRIB3;FGF2;VEGFA
regulation of ubiquitin-protein transferase activity	3/18	0.0574818	0.61578	0.046014	0.387629	0.433747	-1.23891	BAG5;RNF139;FEM1B
negative regulation of autophagy	5/73	0.298338	0.951823	0.185631	0.734551	1.02443	-1.23907	LAMP3;EP300;SMCR8;PIP4K2C;C9ORF72
autoinducer AI-2 transmembrane transport	5/141	0.836863	0.999994	0.674206	0.855251	6.97322	-1.24189	ABCC2;LRRC8C;CTNS;LRRC8A;LRRC8B
S-adenosyl-L-methionine transmembrane transport	5/141	0.836863	0.999994	0.674206	0.855251	6.99605	-1.24596	ABCC2;LRRC8C;CTNS;LRRC8A;LRRC8B
oligopeptide transmembrane transport	5/141	0.836863	0.999994	0.674206	0.855251	6.99654	-1.24605	ABCC2;LRRC8C;CTNS;LRRC8A;LRRC8B
chemokine-mediated signaling pathway	5/139	0.827731	0.999994	0.662366	0.85413	6.60195	-1.24821	SOCS2;CCL20;SOCS6;SOCS4;EREG
sterol transmembrane transport	5/141	0.836863	0.999994	0.674206	0.855251	7.01386	-1.24913	ABCC2;LRRC8C;CTNS;LRRC8A;LRRC8B
negative regulation of I-kappaB phosphorylation	5/73	0.298338	0.951823	0.185631	0.734551	1.03299	-1.24943	PID1;RIOK3;FAM129A;XDH;ZBED3
reduced folate transmembrane transport	5/141	0.836863	0.999994	0.674206	0.855251	7.01585	-1.24948	ABCC2;LRRC8C;CTNS;LRRC8A;LRRC8B
carbohydrate transmembrane transport	5/141	0.836863	0.999994	0.674206	0.855251	7.01965	-1.25016	ABCC2;LRRC8C;CTNS;LRRC8A;LRRC8B
myeloid cell differentiation	1/45	0.899874	0.999994	0.838667	0.926706	11.8568	-1.2509	CDK13
canonical Wnt signaling pathway involved in midbrain dopaminergic neuron differentiation	4/52	0.259244	0.951823	0.171939	0.71916	0.927236	-1.25176	HOXB9;FZD5;MYC;SNAI2
positive regulation of protein serine/threonine kinase activity	2/68	0.858956	0.999994	0.761314	0.893673	8.25858	-1.25562	CDKN1A;EREG
ATP hydrolysis coupled transmembrane transport	5/141	0.836863	0.999994	0.674206	0.855251	7.05363	-1.25621	ABCC2;LRRC8C;CTNS;LRRC8A;LRRC8B
positive regulation of interleukin-12 secretion	1/44	0.894614	0.999994	0.832129	0.923419	11.2869	-1.25694	RIPK2
brain morphogenesis	6/94	0.326668	0.951823	0.192644	0.734551	1.12384	-1.25736	ZIC2;UTP3;DDIT4;HESX1;CTNS;POU6F1
negative regulation of gene silencing by miRNA	3/95	0.858221	0.999994	0.73856	0.882965	8.23029	-1.25836	PIWIL2;NUP50;FAM129A
positive regulation of B cell differentiation	2/70	0.869763	0.999994	0.774893	0.902797	9.02474	-1.25926	IKZF3;ZFP36L1
negative regulation of canonical Wnt signaling pathway involved in osteoblast differentiation	6/164	0.831619	0.999994	0.651116	0.851688	6.83702	-1.26062	ZNRF3;SIAH2;DDIT3;SNAI2;DKK1;DACT1
modulation by virus of host morphology or physiology	1/47	0.90962	0.999994	0.85099	0.936141	13.3207	-1.26185	NUP50
positive regulation of epithelial cell proliferation involved in wound healing	5/72	0.288554	0.951823	0.178997	0.727412	1.01716	-1.2642	EPGN;MYC;FGF2;EREG;VEGFA
protein sumoylation	5/72	0.288554	0.951823	0.178997	0.727412	1.02021	-1.268	PIAS4;SENP5;NUP50;TOPORS;SENP1
RNA splicing, via endonucleolytic cleavage and ligation	3/94	0.853309	0.999994	0.732212	0.879819	8.00373	-1.26966	RRAGC;RP9;DCAF4
canonical Wnt signaling pathway involved in metanephric kidney development	4/52	0.259244	0.951823	0.171939	0.71916	0.940993	-1.27033	HOXB9;FZD5;MYC;SNAI2
viral translational termination-reinitiation	1/46	0.904871	0.999994	0.844951	0.931003	12.7183	-1.27135	NUP50
transcription-coupled nucleotide-excision repair	3/93	0.848249	0.999994	0.725744	0.877277	7.73023	-1.27225	UVSSA;EP300;FAN1
maturation of SSU-rRNA	7/186	0.824275	0.999994	0.626239	0.841641	6.59474	-1.27444	IMP3;UTP3;RIOK3;DIS3L;SRFBP1;RIOK2;RPP38
import across plasma membrane	5/140	0.832348	0.999994	0.668321	0.85413	6.95651	-1.27655	ABCC2;LRRC8C;CTNS;LRRC8A;LRRC8B
vacuolar transmembrane transport	5/140	0.832348	0.999994	0.668321	0.85413	6.95905	-1.27702	ABCC2;LRRC8C;CTNS;LRRC8A;LRRC8B
organic acid transmembrane transport	5/140	0.832348	0.999994	0.668321	0.85413	6.95929	-1.27706	ABCC2;LRRC8C;CTNS;LRRC8A;LRRC8B
transmembrane transport	5/140	0.832348	0.999994	0.668321	0.85413	6.96017	-1.27722	ABCC2;LRRC8C;CTNS;LRRC8A;LRRC8B
5-amino-1-ribofuranosylimidazole-4-carboxamide transmembrane transport	5/140	0.832348	0.999994	0.668321	0.85413	6.96218	-1.27759	ABCC2;LRRC8C;CTNS;LRRC8A;LRRC8B
nucleotide transmembrane transport	5/140	0.832348	0.999994	0.668321	0.85413	6.96634	-1.27836	ABCC2;LRRC8C;CTNS;LRRC8A;LRRC8B
sulfathiazole transmembrane transport	5/140	0.832348	0.999994	0.668321	0.85413	6.9671	-1.2785	ABCC2;LRRC8C;CTNS;LRRC8A;LRRC8B
canonical Wnt signaling pathway involved in neural plate anterior/posterior pattern formation	4/52	0.259244	0.951823	0.171939	0.71916	0.947077	-1.27854	HOXB9;FZD5;MYC;SNAI2
urea transmembrane transport	5/140	0.832348	0.999994	0.668321	0.85413	6.9708	-1.27917	ABCC2;LRRC8C;CTNS;LRRC8A;LRRC8B
peptide pheromone export by transmembrane transport	5/140	0.832348	0.999994	0.668321	0.85413	6.97374	-1.27972	ABCC2;LRRC8C;CTNS;LRRC8A;LRRC8B
triose phosphate transmembrane transport	5/140	0.832348	0.999994	0.668321	0.85413	6.97378	-1.27972	ABCC2;LRRC8C;CTNS;LRRC8A;LRRC8B
(+)-abscisic acid D-glucopyranosyl ester transmembrane transport	5/140	0.832348	0.999994	0.668321	0.85413	6.97508	-1.27996	ABCC2;LRRC8C;CTNS;LRRC8A;LRRC8B
purine-containing compound transmembrane transport	5/140	0.832348	0.999994	0.668321	0.85413	6.97609	-1.28015	ABCC2;LRRC8C;CTNS;LRRC8A;LRRC8B
phytochelatin transmembrane transport	5/140	0.832348	0.999994	0.668321	0.85413	6.97646	-1.28021	ABCC2;LRRC8C;CTNS;LRRC8A;LRRC8B
purine nucleotide-sugar transmembrane transport	5/140	0.832348	0.999994	0.668321	0.85413	6.97672	-1.28026	ABCC2;LRRC8C;CTNS;LRRC8A;LRRC8B
polyamine transmembrane transport	5/140	0.832348	0.999994	0.668321	0.85413	6.98263	-1.28135	ABCC2;LRRC8C;CTNS;LRRC8A;LRRC8B
pyrimidine-containing compound transmembrane transport	5/140	0.832348	0.999994	0.668321	0.85413	6.98593	-1.28195	ABCC2;LRRC8C;CTNS;LRRC8A;LRRC8B
hydrogen peroxide transmembrane transport	5/140	0.832348	0.999994	0.668321	0.85413	6.99288	-1.28323	ABCC2;LRRC8C;CTNS;LRRC8A;LRRC8B
positive regulation of centromere clustering at the mitotic nuclear envelope	3/19	0.0658202	0.663321	0.0517934	0.413265	0.471914	-1.284	FOXA1;EIF4EBP1;NKX3-1
activation of protein kinase B activity	1/44	0.894614	0.999994	0.832129	0.923419	11.535	-1.28457	VEGFA
smooth muscle cell chemotaxis	4/49	0.226449	0.951823	0.149506	0.675468	0.865456	-1.2854	HOXB9;CCL20;RHOG;HBEGF
positive regulation of focal adhesion assembly	1/45	0.899874	0.999994	0.838667	0.926706	12.2081	-1.28796	VEGFA
branchiomeric skeletal muscle development	5/72	0.288554	0.951823	0.178997	0.727412	1.03877	-1.29106	LAMA2;MKX;POU6F1;FKTN;HBEGF
adherens junction organization	1/45	0.899874	0.999994	0.838667	0.926706	12.2509	-1.29248	PVR
RNA import into mitochondrion	1/45	0.899874	0.999994	0.838667	0.926706	12.2582	-1.29324	SLC25A25
mRNA metabolic process	1/45	0.899874	0.999994	0.838667	0.926706	12.2741	-1.29493	WTAP
RNA modification	1/45	0.899874	0.999994	0.838667	0.926706	12.2746	-1.29498	WTAP
toll-like receptor 8 signaling pathway	1/44	0.894614	0.999994	0.832129	0.923419	11.6499	-1.29737	BCL10
toll-like receptor signaling pathway	1/44	0.894614	0.999994	0.832129	0.923419	11.6507	-1.29745	BCL10
TIRAP-dependent toll-like receptor signaling pathway	1/44	0.894614	0.999994	0.832129	0.923419	11.6692	-1.29952	BCL10
toll-like receptor 11 signaling pathway	1/44	0.894614	0.999994	0.832129	0.923419	11.6828	-1.30103	BCL10
kidney mesenchyme development	1/44	0.894614	0.999994	0.832129	0.923419	11.6974	-1.30266	VEGFA
toll-like receptor 21 signaling pathway	1/44	0.894614	0.999994	0.832129	0.923419	11.6988	-1.30281	BCL10
toll-like receptor 10 signaling pathway	1/44	0.894614	0.999994	0.832129	0.923419	11.6999	-1.30294	BCL10
toll-like receptor 1 signaling pathway	1/44	0.894614	0.999994	0.832129	0.923419	11.7037	-1.30336	BCL10
toll-like receptor 13 signaling pathway	1/44	0.894614	0.999994	0.832129	0.923419	11.7074	-1.30377	BCL10
nucleotide-excision repair	5/138	0.823012	0.999994	0.656343	0.851688	6.69417	-1.30392	RAD50;GADD45A;ALKBH1;RAD9B;FAN1
toll-like receptor 15 signaling pathway	1/44	0.894614	0.999994	0.832129	0.923419	11.7168	-1.30482	BCL10
toll-like receptor TLR1:TLR2 signaling pathway	1/44	0.894614	0.999994	0.832129	0.923419	11.7178	-1.30492	BCL10
RNA processing	3/92	0.843039	0.999994	0.719155	0.870471	7.643	-1.30498	SETX;WTAP;DDX20
toll-like receptor 6 signaling pathway	1/44	0.894614	0.999994	0.832129	0.923419	11.7296	-1.30624	BCL10
toll-like receptor TLR6:TLR2 signaling pathway	1/44	0.894614	0.999994	0.832129	0.923419	11.7324	-1.30655	BCL10
canonical Wnt signaling pathway involved in osteoblast differentiation	4/52	0.259244	0.951823	0.171939	0.71916	0.96825	-1.30713	HOXB9;FZD5;MYC;SNAI2
toll-like receptor 12 signaling pathway	1/44	0.894614	0.999994	0.832129	0.923419	11.745	-1.30795	BCL10
negative regulation of cell cycle	3/92	0.843039	0.999994	0.719155	0.870471	7.66394	-1.30856	BEX2;EP300;YY1AP1
kidney morphogenesis	1/44	0.894614	0.999994	0.832129	0.923419	11.797	-1.31375	VEGFA
kidney smooth muscle tissue development	1/44	0.894614	0.999994	0.832129	0.923419	11.8043	-1.31456	VEGFA
canonical Wnt signaling pathway involved in mesonephros development	4/51	0.248202	0.951823	0.164334	0.706961	0.944092	-1.3156	HOXB9;FZD5;MYC;SNAI2
positive regulation of spinal cord association neuron differentiation by canonical Wnt signaling pathway	4/51	0.248202	0.951823	0.164334	0.706961	0.946126	-1.31844	HOXB9;FZD5;MYC;SNAI2
negative regulation of membrane protein ectodomain proteolysis	1/44	0.894614	0.999994	0.832129	0.923419	11.8457	-1.31917	CLN8
canonical Wnt signaling pathway involved in heart development	4/51	0.248202	0.951823	0.164334	0.706961	0.949324	-1.32289	HOXB9;FZD5;MYC;SNAI2
spermatogenesis	5/138	0.823012	0.999994	0.656343	0.851688	6.80068	-1.32467	PIWIL2;HSF2BP;CDYL;BCL2L2;CCT6B
canonical Wnt signaling pathway involved in mesenchymal stem cell differentiation	4/51	0.248202	0.951823	0.164334	0.706961	0.950816	-1.32497	HOXB9;FZD5;MYC;SNAI2
positive regulation of mitotic cohesin unloading	3/18	0.0574818	0.61578	0.046014	0.387629	0.46477	-1.32752	FOXA1;EIF4EBP1;NKX3-1
vascular endothelial growth factor receptor-2 signaling pathway	2/70	0.869763	0.999994	0.774893	0.902797	9.52163	-1.3286	CRK;VEGFA
sucrose catabolic process via 3'-ketosucrose	1/43	0.889078	0.999994	0.825327	0.922075	11.3197	-1.33085	IRS2
MAPK cascade involved in axon regeneration	13/237	0.400688	0.951823	0.175325	0.727412	1.45528	-1.33096	RIPK2;IRS2;FGF2;DUSP6;EREG;ZFP36L1;RASGRP3;SETX;SPRED1;MYC;PEA15;SCG2;HBEGF
regulation of heart induction by canonical Wnt signaling pathway	4/51	0.248202	0.951823	0.164334	0.706961	0.955336	-1.33127	HOXB9;FZD5;MYC;SNAI2
latency-replication decision	1/45	0.899874	0.999994	0.838667	0.926706	12.6192	-1.33133	NUP50
regulation of insulin-like growth factor receptor signaling pathway	3/21	0.0840276	0.68412	0.0643396	0.451206	0.538661	-1.33405	SOCS2;NLRC4;CRK
calcium ion transmembrane transport	3/91	0.837674	0.999994	0.712443	0.870471	7.53762	-1.33511	PANX1;RYR2;SLC3A2
insulin receptor signaling pathway via phosphatidylinositol 3-kinase	2/67	0.85325	0.999994	0.754262	0.891356	8.4541	-1.34169	ATP6V0E1;IRS2
sphingolipid biosynthesis involved in endoplasmic reticulum membrane organization	1/44	0.894614	0.999994	0.832129	0.923419	12.0716	-1.34433	PPM1L
regulation of protein kinase activity	1/44	0.894614	0.999994	0.832129	0.923419	12.0735	-1.34454	SESN2
negative regulation of neuron migration	3/92	0.843039	0.999994	0.719155	0.870471	7.87889	-1.34526	SERPINE1;SMAD7;ROBO1
cell migration involved in kidney development	1/43	0.889078	0.999994	0.825327	0.922075	11.4936	-1.3513	VEGFA
negative regulation of type I interferon-mediated signaling pathway	1/43	0.889078	0.999994	0.825327	0.922075	11.5067	-1.35284	MUL1
negative regulation of single stranded viral RNA replication via double stranded DNA intermediate	1/44	0.894614	0.999994	0.832129	0.923419	12.1667	-1.35492	IFIT5
renal capsule development	1/43	0.889078	0.999994	0.825327	0.922075	11.5292	-1.35549	VEGFA
neutrophil mediated killing of gram-negative bacterium	1/44	0.894614	0.999994	0.832129	0.923419	12.214	-1.36018	SERPINE1
cilium movement involved in cell motility	1/45	0.899874	0.999994	0.838667	0.926706	12.9099	-1.362	ARMC4
positive regulation of inhibitory G-protein coupled receptor phosphorylation	4/113	0.820231	0.999994	0.670871	0.854207	6.8896	-1.3653	FAM129A;PLAUR;NKX3-1;VEGFA
induction by virus of host protein phosphorylation	4/113	0.820231	0.999994	0.670871	0.854207	6.8913	-1.36564	FAM129A;PLAUR;NKX3-1;VEGFA
male germ-line stem cell asymmetric division	5/137	0.818189	0.999994	0.650252	0.851688	6.8085	-1.36621	PIWIL2;HSF2BP;CDYL;BCL2L2;CCT6B
male germline ring canal formation	5/137	0.818189	0.999994	0.650252	0.851688	6.8093	-1.36637	PIWIL2;HSF2BP;CDYL;BCL2L2;CCT6B
positive regulation of osteoblast differentiation	2/68	0.858956	0.999994	0.761314	0.893673	8.99144	-1.36704	SNAI2;ZNF268
male germ-line cyst encapsulation	5/137	0.818189	0.999994	0.650252	0.851688	6.81335	-1.36718	PIWIL2;HSF2BP;CDYL;BCL2L2;CCT6B
testicular fusome organization	5/137	0.818189	0.999994	0.650252	0.851688	6.81586	-1.36769	PIWIL2;HSF2BP;CDYL;BCL2L2;CCT6B
anaphase-promoting complex-dependent catabolic process	11/201	0.418164	0.951823	0.20234	0.751114	1.57038	-1.36919	RNF139;DDIT3;SIAH1;TRIM13;RLIM;KLHL11;RNF6;WWP2;FBXO45;RBCK1;TOPORS
viral DNA repair	6/160	0.813901	0.997738	0.628249	0.841641	6.65751	-1.37089	RAD50;GADD45A;ALKBH1;NUP50;RAD9B;FAN1
RNA biosynthetic process	1/44	0.894614	0.999994	0.832129	0.923419	12.3416	-1.37439	WTAP
lamin depolymerization	1/45	0.899874	0.999994	0.838667	0.926706	13.0365	-1.37536	NUP50
DNA synthesis involved in UV-damage excision repair	1/44	0.894614	0.999994	0.832129	0.923419	12.3816	-1.37885	RAD50
peptidyl-threonine dephosphorylation	3/89	0.826468	0.999994	0.698651	0.861949	7.25024	-1.38186	DUSP4;PDP1;CTTNBP2NL
ubiquitin-dependent catabolism of misfolded proteins by nucleus-associated proteasome	11/200	0.41174	0.951823	0.198233	0.740923	1.56103	-1.3852	RNF139;DDIT3;SIAH1;TRIM13;RLIM;KLHL11;RNF6;WWP2;FBXO45;RBCK1;TOPORS
platelet degranulation	5/136	0.81326	0.997738	0.644094	0.84849	6.70354	-1.38565	TMEM79;SERPINE1;QSOX1;GTPBP2;VEGFA
protein import into mitochondrial outer membrane	2/68	0.858956	0.999994	0.761314	0.893673	9.12163	-1.38683	TIMM9;SLC25A25
heart looping	1/43	0.889078	0.999994	0.825327	0.922075	11.8305	-1.39091	RYR2
positive regulation of protein targeting to mitochondrion	4/113	0.820231	0.999994	0.670871	0.854207	7.05111	-1.39731	HHAT;FZD5;B3GAT3;ZBED3
DNA strand resection involved in replication fork processing	1/44	0.894614	0.999994	0.832129	0.923419	12.5922	-1.40231	CDK9
positive regulation of rRNA processing	12/220	0.415254	0.951823	0.192001	0.734551	1.59606	-1.40272	PID1;VDR;MYC;LAMP3;ANK2;RIOK2;KLF4;DKK1;TERF2;ATF4;NKX3-1;VEGFA
regulation of Notch signaling pathway	3/21	0.0840276	0.68412	0.0643396	0.451206	0.566971	-1.40416	SOCS2;NLRC4;CRK
very long-chain fatty acid biosynthetic process	1/43	0.889078	0.999994	0.825327	0.922075	11.9474	-1.40465	ACOT2
regulation of extrinsic apoptotic signaling pathway via death domain receptors	3/19	0.0658202	0.663321	0.0517934	0.413265	0.516708	-1.40587	FEM1B;TNFRSF10B;TNFRSF10A
positive regulation of chondrocyte differentiation	1/43	0.889078	0.999994	0.825327	0.922075	11.9728	-1.40764	ZNF268
negative regulation of mitotic nuclear envelope disassembly	3/20	0.0746764	0.68412	0.0579049	0.425836	0.542994	-1.40885	ANGEL2;TRIM35;NKX3-1
positive regulation of sprouting of injured axon	2/67	0.85325	0.999994	0.754262	0.891356	8.8809	-1.40943	SUPV3L1;ZNF639
biosynthetic process of antibacterial peptides active against Gram-negative bacteria	1/43	0.889078	0.999994	0.825327	0.922075	11.9944	-1.41018	SERPINE1
positive regulation of protein secretion	1/43	0.889078	0.999994	0.825327	0.922075	12.0256	-1.41385	ANKRD1
central nervous system neuron differentiation	6/159	0.80925	0.997441	0.622399	0.841641	6.69077	-1.41608	NGRN;ANKLE2;RNF103;FZD5;DDIT4;IER2
hyaluronan biosynthetic process	1/43	0.889078	0.999994	0.825327	0.922075	12.0602	-1.41792	B3GAT3
G1 cell size control checkpoint	3/19	0.0658202	0.663321	0.0517934	0.413265	0.521247	-1.41822	CDKN1A;DCUN1D3;DACT1
farnesyl diphosphate metabolic process	1/44	0.894614	0.999994	0.832129	0.923419	12.7724	-1.42237	CLN8
protein O-linked glycosylation	2/67	0.85325	0.999994	0.754262	0.891356	8.96333	-1.42251	DOLK;FUT4
nucleotide-excision repair, DNA incision	2/66	0.847334	0.999994	0.747031	0.887825	8.60217	-1.42504	RAD9B;FAN1
epidermal growth factor catabolic process	1/43	0.889078	0.999994	0.825327	0.922075	12.1279	-1.42587	SIAH2
isopentenyl diphosphate metabolic process	1/44	0.894614	0.999994	0.832129	0.923419	12.8344	-1.42928	CLN8
B cell proliferation	1/43	0.889078	0.999994	0.825327	0.922075	12.1694	-1.43076	AKAP17A
positive regulation of peptidyl-serine phosphorylation	6/160	0.813901	0.997738	0.628249	0.841641	6.95061	-1.43124	RIPK2;FAM129A;PLAUR;TNKS1BP1;NKX3-1;VEGFA
RNA replication	1/43	0.889078	0.999994	0.825327	0.922075	12.1777	-1.43173	WTAP
mitochondrial RNA metabolic process	1/43	0.889078	0.999994	0.825327	0.922075	12.18	-1.432	WTAP
RNA metabolic process	1/43	0.889078	0.999994	0.825327	0.922075	12.1834	-1.43241	WTAP
negative regulation of protein tyrosine kinase activity	6/97	0.353442	0.951823	0.210842	0.756637	1.37746	-1.43261	SOCS2;TAF7;SMCR8;TRIB3;SOCS6;SOCS4
RNA exon ligation	1/43	0.889078	0.999994	0.825327	0.922075	12.1861	-1.43272	WTAP
ncRNA metabolic process	1/43	0.889078	0.999994	0.825327	0.922075	12.2191	-1.4366	WTAP
lymphatic endothelial cell migration	3/20	0.0746764	0.68412	0.0579049	0.425836	0.554396	-1.43843	S100A2;S100P;SCG2
vascular endothelial growth factor receptor signaling pathway involved in lymphatic endothelial cell fate commitment	2/68	0.858956	0.999994	0.761314	0.893673	9.46533	-1.43909	CRK;VEGFA
vascular endothelial growth factor receptor-1 signaling pathway	2/68	0.858956	0.999994	0.761314	0.893673	9.47173	-1.44006	CRK;VEGFA
vascular endothelial growth factor receptor-3 signaling pathway	2/68	0.858956	0.999994	0.761314	0.893673	9.47623	-1.44075	CRK;VEGFA
kidney vasculature development	1/42	0.883252	0.999994	0.818249	0.920975	11.6271	-1.44345	VEGFA
cell differentiation involved in kidney development	1/42	0.883252	0.999994	0.818249	0.920975	11.6521	-1.44655	VEGFA
negative regulation of canonical Wnt signaling pathway	7/179	0.793463	0.98732	0.587237	0.83418	6.26163	-1.44861	ZNRF3;SIAH2;DDIT3;GRB10;SNAI2;DKK1;DACT1
collecting duct development	1/42	0.883252	0.999994	0.818249	0.920975	11.6716	-1.44896	VEGFA
protein polyubiquitination involved in nucleus-associated proteasomal ubiquitin-dependent protein catabolic process	12/292	0.791647	0.98732	0.518305	0.815657	6.23197	-1.45603	RNF139;SIAH2;SIAH1;RLIM;KLHL11;FBXL3;RBBP6;FBXO45;RBCK1;TOPORS;KLHL31;FBXL12
hepatoblast differentiation	3/87	0.814606	0.997738	0.684363	0.855951	7.11361	-1.45865	PTER;CEBPG;VEGFA
negative regulation of dendrite extension	8/137	0.374038	0.951823	0.202204	0.751114	1.48673	-1.46205	CDKN1A;BAG5;BTG1;BCL6;SERTAD2;DCUN1D3;SESN2;MUL1
tRNA aminoacylation for protein translation	7/179	0.793463	0.98732	0.587237	0.83418	6.32337	-1.4629	CARS;YARS;MRPS17;MARS;SARS;MRPS2;PELO
cellular response to BMP stimulus	1/43	0.889078	0.999994	0.825327	0.922075	12.4616	-1.46511	KLF4
positive regulation of protein import into mitochondrial outer membrane	3/89	0.826468	0.999994	0.698651	0.861949	7.70748	-1.469	HHAT;FZD5;ZBED3
Golgi calcium ion homeostasis	2/66	0.847334	0.999994	0.747031	0.887825	8.94615	-1.48203	RYR2;ANK2
vacuolar calcium ion homeostasis	2/66	0.847334	0.999994	0.747031	0.887825	8.94955	-1.48259	RYR2;ANK2
negative regulation of NF-kappaB import into nucleus	1/44	0.894614	0.999994	0.832129	0.923419	13.318	-1.48313	RIOK3
rRNA acetylation involved in maturation of SSU-rRNA	3/17	0.0496823	0.602163	0.0405748	0.368013	0.494084	-1.48329	RIOK3;RIOK2;SRFBP1
protein N-linked glucosylation via asparagine	1/42	0.883252	0.999994	0.818249	0.920975	11.9586	-1.48459	DPM2
protection from non-homologous end joining at telomere	3/18	0.0574818	0.61578	0.046014	0.387629	0.519826	-1.48477	DCLRE1B;DCLRE1A;TERF2
protein N-linked N-acetylgalactosaminylation via asparagine	1/42	0.883252	0.999994	0.818249	0.920975	11.9877	-1.48821	DPM2
protein N-linked N-acetylglucosaminylation via asparagine	1/42	0.883252	0.999994	0.818249	0.920975	11.9898	-1.48847	DPM2
positive regulation of signal transduction	3/22	0.0938495	0.68412	0.0710879	0.478196	0.629208	-1.48875	SOCS2;NLRC4;CRK
mammary gland epithelial cell differentiation	2/65	0.841202	0.999994	0.739619	0.882965	8.63581	-1.49334	PTER;VEGFA
positive regulation of fibroblast proliferation	18/345	0.45394	0.951823	0.172268	0.71916	1.89431	-1.49611	CDKN1A;NOP2;RHOG;IRS2;LAMC2;FGF2;EREG;VEGFA;FOSL1;EPGN;SERTAD1;BAMBI;MYC;CDK13;ZNF268;NKX3-1;HBEGF;IL12RB2
geranylgeranyl diphosphate metabolic process	1/43	0.889078	0.999994	0.825327	0.922075	12.7779	-1.50229	CLN8
cellular calcium ion homeostasis	3/87	0.814606	0.997738	0.684363	0.855951	7.32798	-1.50261	RYR2;TMTC2;ANK2
sphingoid biosynthetic process	1/42	0.883252	0.999994	0.818249	0.920975	12.1239	-1.50512	PPM1L
adenylate cyclase-activating adrenergic receptor signaling pathway	1/43	0.889078	0.999994	0.825327	0.922075	12.8047	-1.50545	GNA13
dimethylallyl diphosphate metabolic process	1/43	0.889078	0.999994	0.825327	0.922075	12.8049	-1.50547	CLN8
mitotic G1/S transition checkpoint	3/20	0.0746764	0.68412	0.0579049	0.425836	0.580254	-1.50552	CDKN1A;DCUN1D3;DACT1
5alpha,9alpha,10beta-labda-8(20),13-dien-15-yl diphosphate metabolic process	1/43	0.889078	0.999994	0.825327	0.922075	12.8169	-1.50689	CLN8
geranyl diphosphate metabolic process	1/43	0.889078	0.999994	0.825327	0.922075	12.8369	-1.50924	CLN8
copal-8-ol diphosphate(3-) metabolic process	1/43	0.889078	0.999994	0.825327	0.922075	12.851	-1.51089	CLN8
dolichyl diphosphate metabolic process	1/43	0.889078	0.999994	0.825327	0.922075	12.852	-1.51101	CLN8
regulation of cell migration	2/66	0.847334	0.999994	0.747031	0.887825	9.12514	-1.51168	EREG;HBEGF
Rap protein signal transduction	2/66	0.847334	0.999994	0.747031	0.887825	9.12603	-1.51182	CDKN1A;FGF2
phytyl diphosphate metabolic process	1/43	0.889078	0.999994	0.825327	0.922075	12.8764	-1.51388	CLN8
protein deubiquitination	13/243	0.435941	0.951823	0.196842	0.736231	1.82346	-1.51392	ZRANB1;USP49;INO80D;USP38;USP31;RIPK2;USP4;SIAH2;SMAD7;TADA2B;MYC;USP1;EP300
protein K29-linked deubiquitination	13/243	0.435941	0.951823	0.196842	0.736231	1.82698	-1.51685	ZRANB1;USP49;INO80D;USP38;USP31;RIPK2;USP4;SIAH2;SMAD7;TADA2B;MYC;USP1;EP300
positive regulation of insulin secretion	4/111	0.80939	0.997441	0.657611	0.852279	7.19151	-1.52082	SLC2A1;ANKRD1;IRS2;RAPGEF4
protein K33-linked deubiquitination	13/243	0.435941	0.951823	0.196842	0.736231	1.83367	-1.5224	ZRANB1;USP49;INO80D;USP38;USP31;RIPK2;USP4;SIAH2;SMAD7;TADA2B;MYC;USP1;EP300
protein K48-linked deubiquitination	13/243	0.435941	0.951823	0.196842	0.736231	1.83442	-1.52302	ZRANB1;USP49;INO80D;USP38;USP31;RIPK2;USP4;SIAH2;SMAD7;TADA2B;MYC;USP1;EP300
protein K11-linked deubiquitination	13/243	0.435941	0.951823	0.196842	0.736231	1.83664	-1.52487	ZRANB1;USP49;INO80D;USP38;USP31;RIPK2;USP4;SIAH2;SMAD7;TADA2B;MYC;USP1;EP300
positive regulation of response to DNA damage stimulus	3/19	0.0658202	0.663321	0.0517934	0.413265	0.560516	-1.52507	MYC;NKX3-1;IER3
protein K27-linked deubiquitination	13/243	0.435941	0.951823	0.196842	0.736231	1.84109	-1.52856	ZRANB1;USP49;INO80D;USP38;USP31;RIPK2;USP4;SIAH2;SMAD7;TADA2B;MYC;USP1;EP300
potassium ion transport	2/65	0.841202	0.999994	0.739619	0.882965	8.84297	-1.52916	KCND3;KCNC4
protein linear deubiquitination	13/243	0.435941	0.951823	0.196842	0.736231	1.8439	-1.53089	ZRANB1;USP49;INO80D;USP38;USP31;RIPK2;USP4;SIAH2;SMAD7;TADA2B;MYC;USP1;EP300
positive regulation of root hair elongation	2/65	0.841202	0.999994	0.739619	0.882965	8.86224	-1.53249	SUPV3L1;ZNF639
positive regulation of chondrocyte hypertrophy	2/65	0.841202	0.999994	0.739619	0.882965	8.86702	-1.53332	SUPV3L1;ZNF639
protein K6-linked deubiquitination	13/242	0.430064	0.951823	0.193174	0.734551	1.81748	-1.53363	ZRANB1;USP49;INO80D;USP38;USP31;RIPK2;USP4;SIAH2;SMAD7;TADA2B;MYC;USP1;EP300
positive regulation of unidimensional cell growth	2/65	0.841202	0.999994	0.739619	0.882965	8.87482	-1.53467	SUPV3L1;ZNF639
monoubiquitinated protein deubiquitination	13/242	0.430064	0.951823	0.193174	0.734551	1.81974	-1.53554	ZRANB1;USP49;INO80D;USP38;USP31;RIPK2;USP4;SIAH2;SMAD7;TADA2B;MYC;USP1;EP300
positive regulation of cytokine secretion	2/65	0.841202	0.999994	0.739619	0.882965	8.88259	-1.53601	ANKRD1;EREG
mitochondrial ATP synthesis coupled proton transport	2/64	0.834847	0.999994	0.732022	0.879784	8.53064	-1.53984	MT-ATP8;SLC25A25
insulin receptor signaling pathway involved in dauer larval development	2/64	0.834847	0.999994	0.732022	0.879784	8.53536	-1.54069	ATP6V0E1;IRS2
negative regulation of cell cycle switching, mitotic to meiotic cell cycle	3/19	0.0658202	0.663321	0.0517934	0.413265	0.566926	-1.54251	FOXA1;EIF4EBP1;NKX3-1
positive regulation of exocyst assembly	1/41	0.87712	0.999994	0.810886	0.915907	11.7735	-1.54365	VEGFA
negative regulation of inflammatory response	3/87	0.814606	0.997738	0.684363	0.855951	7.53276	-1.5446	BCL6;NR1D2;KLF4
G-protein coupled receptor signaling pathway involved in defense response to Gram-negative bacterium	1/42	0.883252	0.999994	0.818249	0.920975	12.4422	-1.54463	SERPINE1
glutathione metabolic process	1/42	0.883252	0.999994	0.818249	0.920975	12.4552	-1.54625	CTNS
keratan sulfate biosynthetic process	2/65	0.841202	0.999994	0.739619	0.882965	8.94295	-1.54645	B3GAT3;CHST2
histone H3-K4 acetylation	1/42	0.883252	0.999994	0.818249	0.920975	12.4789	-1.5492	TAF5L
ATP-dependent chromatin remodeling	5/75	0.318057	0.951823	0.199158	0.743871	1.35264	-1.54948	TADA2B;FOXA1;MSL3P1;MYC;RSF1
insulin receptor signaling pathway	7/177	0.783948	0.983608	0.575732	0.829001	6.38908	-1.55518	ATP6V0E1;GOT1;MARS;INHBB;IRS2;TRIB3;ZFP36L1
ERK1 and ERK2 cascade	13/245	0.447687	0.951823	0.204274	0.756637	1.942	-1.56071	RIPK2;IRS2;FGF2;DUSP6;EREG;ZFP36L1;RASGRP3;SETX;SPRED1;MYC;PEA15;SCG2;HBEGF
DNA synthesis involved in double-strand break repair via homologous recombination	3/86	0.808422	0.996699	0.677032	0.855644	7.36024	-1.56531	RAD50;SFR1;FAN1
protein localization to plasma membrane	2/64	0.834847	0.999994	0.732022	0.879784	8.7049	-1.57129	ANK2;PIGW
determination of digestive tract left/right asymmetry	1/42	0.883252	0.999994	0.818249	0.920975	12.6584	-1.57147	ARMC4
nucleotide-excision repair, preincision complex stabilization	2/64	0.834847	0.999994	0.732022	0.879784	8.70641	-1.57157	FAN1;VEGFA
protein K29-linked ubiquitination	9/217	0.758515	0.978357	0.51699	0.813844	5.70159	-1.57588	RNF139;SIAH2;SIAH1;RLIM;FBXL3;RBBP6;RBCK1;TOPORS;FBXL12
positive regulation of cerebellar granule cell migration by calcium	7/178	0.788746	0.98732	0.581503	0.829001	6.65614	-1.57958	RYR2;SNAI2;LAMC2;ZNF268;VEGFA;HBEGF;NUDT4
negative regulation of substrate-dependent cell migration, cell attachment to substrate	3/87	0.814606	0.997738	0.684363	0.855951	7.72136	-1.58327	SERPINE1;SMAD7;ROBO1
positive regulation of macrophage derived foam cell differentiation	1/41	0.87712	0.999994	0.810886	0.915907	12.0832	-1.58425	ZNF268
positive regulation of protein kinase activity	7/176	0.77907	0.983608	0.569923	0.824744	6.34982	-1.58526	RAD50;CDKN1A;FAM129A;PLAUR;EREG;NKX3-1;VEGFA
positive regulation of mesodermal to mesenchymal transition involved in gastrulation	1/41	0.87712	0.999994	0.810886	0.915907	12.1039	-1.58696	BAMBI
regulation of atrial cardiac muscle cell action potential	2/64	0.834847	0.999994	0.732022	0.879784	8.80592	-1.58953	RYR2;ANK2
histone H3-K14 acetylation	1/42	0.883252	0.999994	0.818249	0.920975	12.8056	-1.58975	TAF5L
negative regulation of smooth muscle cell migration	3/86	0.808422	0.996699	0.677032	0.855644	7.48535	-1.59192	SERPINE1;SMAD7;ROBO1
DNA ligation involved in DNA repair	5/132	0.792474	0.98732	0.618793	0.841641	6.84573	-1.59229	RAD50;GADD45A;ALKBH1;RAD9B;FAN1
endocytosis	5/131	0.787004	0.986838	0.612305	0.837162	6.69118	-1.60268	DNM3;SNX18;C9ORF72;LRP12;ARF6
central nervous system development	14/333	0.779134	0.983608	0.480116	0.793019	6.42614	-1.60379	CHRM3;ANKLE2;BDNF;AVIL;SIAH1;ARHGAP26;CLN8;FGF2;VEGFA;ROBO1;ZEB2;RNF103;EP300;FKTN
regulation of autophagosome assembly	3/87	0.814606	0.997738	0.684363	0.855951	7.82351	-1.60421	ATP6V0E1;RRAGC;UBQLN2
activation of JUN kinase activity	8/143	0.419843	0.951823	0.233243	0.756637	1.85151	-1.60688	EPGN;ADORA2B;RIPK2;PEA15;MUL1;DKK1;FGF2;DUSP6
hyaluronan catabolic process	1/41	0.87712	0.999994	0.810886	0.915907	12.2812	-1.61021	FGF2
neuron apoptotic process	11/206	0.450249	0.951823	0.223414	0.756637	2.01864	-1.61078	YARS;RRAGC;GADD45A;FEM1B;SIAH1;TRIM35;EP300;TNFRSF10B;PMAIP1;TNFRSF10A;IER3
mitochondrial fusion	4/109	0.79802	0.990834	0.643997	0.84849	7.15945	-1.61532	DNM3;TMEM11;PLD6;STX11
positive regulation of cell cycle	3/86	0.808422	0.996699	0.677032	0.855644	7.62263	-1.62112	BEX2;EP300;YY1AP1
regulation of heart contraction involved in acute-phase response	1/41	0.87712	0.999994	0.810886	0.915907	12.4161	-1.6279	CEBPB
glycosaminoglycan catabolic process	1/41	0.87712	0.999994	0.810886	0.915907	12.4175	-1.62808	B3GAT3
protein linear polyubiquitination	9/214	0.744129	0.976534	0.500786	0.805685	5.5372	-1.63647	RNF139;SIAH2;SIAH1;RLIM;FBXL3;RBBP6;RBCK1;TOPORS;FBXL12
positive regulation of spinal cord association neuron differentiation by negative regulation of canonical Wnt signaling pathway	6/151	0.768731	0.98185	0.573791	0.828269	6.24723	-1.64311	ZNRF3;SIAH2;DDIT3;SNAI2;DKK1;DACT1
regulation of TORC1 signaling	3/18	0.0574818	0.61578	0.046014	0.387629	0.576015	-1.64527	RRAGC;SMCR8;C9ORF72
protein K33-linked ubiquitination	9/214	0.744129	0.976534	0.500786	0.805685	5.57378	-1.64728	RNF139;SIAH2;SIAH1;RLIM;FBXL3;RBBP6;RBCK1;TOPORS;FBXL12
negative regulation of ERK1 and ERK2 cascade	2/63	0.828264	0.999994	0.724238	0.875845	8.75961	-1.65052	DUSP4;DUSP6
endothelial cell differentiation	2/63	0.828264	0.999994	0.724238	0.875845	8.76484	-1.6515	PTER;VEGFA
anoikis	11/203	0.43101	0.951823	0.210663	0.756637	1.96318	-1.65226	YARS;RRAGC;GADD45A;FEM1B;SIAH1;TRIM35;EP300;TNFRSF10B;PMAIP1;TNFRSF10A;IER3
negative regulation of histone H3-S10 phosphorylation	3/20	0.0746764	0.68412	0.0579049	0.425836	0.636921	-1.65255	DDIT4;DKK1;SMAD7
mitochondrial depolarization	1/40	0.870666	0.999994	0.803224	0.914083	11.9717	-1.65804	PID1
negative regulation of collateral sprouting	7/120	0.38967	0.951823	0.223801	0.756637	1.75952	-1.65827	CDKN1A;BTG1;BCL6;SERTAD2;DCUN1D3;SESN2;MUL1
protein heterotetramerization	2/62	0.821445	0.999994	0.716263	0.870471	8.44063	-1.66019	MAT2A;KCNC3
protein stabilization	8/141	0.40457	0.951823	0.222712	0.756637	1.83689	-1.66226	CDKN1A;PER3;FKBPL;MUL1;EP300;ANK2;SMAD7;ZBED3
cardiac epithelial to mesenchymal transition	4/54	0.281594	0.951823	0.187502	0.734551	1.3126	-1.66344	CUL7;SNAI2;BAZ1B;VEGFA
histone H3-K79 acetylation	1/41	0.87712	0.999994	0.810886	0.915907	12.6904	-1.66386	TAF5L
histone H3-K56 acetylation	1/41	0.87712	0.999994	0.810886	0.915907	12.7165	-1.66727	TAF5L
histone H3-K9 acetylation	1/41	0.87712	0.999994	0.810886	0.915907	12.7171	-1.66735	TAF5L
negative regulation of dendrite development	1/40	0.870666	0.999994	0.803224	0.914083	12.0401	-1.66752	BAG5
seminiferous tubule development	1/40	0.870666	0.999994	0.803224	0.914083	12.0412	-1.66767	GATA6
histone H3-K18 acetylation	1/41	0.87712	0.999994	0.810886	0.915907	12.728	-1.66878	TAF5L
antisense RNA transcription	5/76	0.327977	0.951823	0.206046	0.756637	1.49792	-1.6699	RRAGC;TAF1B;EPC1;BAZ1B;TOPORS
tRNA export from nucleus	3/85	0.802064	0.993894	0.669576	0.85413	7.5794	-1.67176	NXT1;NUP50;RGPD4
telomeric repeat-containing RNA transcription	5/76	0.327977	0.951823	0.206046	0.756637	1.49978	-1.67198	RRAGC;TAF1B;EPC1;BAZ1B;TOPORS
histone H3-K23 acetylation	1/41	0.87712	0.999994	0.810886	0.915907	12.7533	-1.6721	TAF5L
histone H3-K36 acetylation	1/41	0.87712	0.999994	0.810886	0.915907	12.7563	-1.6725	TAF5L
positive regulation of tumor necrosis factor-mediated signaling pathway	1/41	0.87712	0.999994	0.810886	0.915907	12.7625	-1.67331	RBCK1
negative regulation of viral genome replication	1/40	0.870666	0.999994	0.803224	0.914083	12.0826	-1.6734	IFIT5
histone H3-K27 acetylation	1/41	0.87712	0.999994	0.810886	0.915907	12.7639	-1.6735	TAF5L
adenylate cyclase-activating dopamine receptor signaling pathway	1/41	0.87712	0.999994	0.810886	0.915907	12.7666	-1.67385	GNA13
regulation of mRNA stability involved in cellular response to UV	8/142	0.412209	0.951823	0.227955	0.756637	1.88965	-1.67466	CREBBP;YTHDF2;MYC;RHBDD1;EP300;TRIAP1;ZFP36L1;ATF4
transcription from RNA polymerase V promoter	5/76	0.327977	0.951823	0.206046	0.756637	1.50327	-1.67587	RRAGC;TAF1B;EPC1;BAZ1B;TOPORS
transcription from plastid promoter	5/76	0.327977	0.951823	0.206046	0.756637	1.50548	-1.67833	RRAGC;TAF1B;EPC1;BAZ1B;TOPORS
transcription from RNA polymerase IV promoter	5/76	0.327977	0.951823	0.206046	0.756637	1.50635	-1.6793	RRAGC;TAF1B;EPC1;BAZ1B;TOPORS
chemoattraction of axon	8/142	0.412209	0.951823	0.227955	0.756637	1.89604	-1.68032	BDNF;SIAH2;SIAH1;GRB10;IRS2;SCG2;VEGFA;ROBO1
ncRNA transcription	5/76	0.327977	0.951823	0.206046	0.756637	1.50983	-1.68318	RRAGC;TAF1B;EPC1;BAZ1B;TOPORS
transcription from bacterial-type RNA polymerase promoter	5/76	0.327977	0.951823	0.206046	0.756637	1.51197	-1.68557	RRAGC;TAF1B;EPC1;BAZ1B;TOPORS
positive regulation of neural crest formation	1/40	0.870666	0.999994	0.803224	0.914083	12.1761	-1.68635	BAMBI
stress-activated MAPK cascade	13/250	0.476947	0.951823	0.223388	0.756637	2.28907	-1.69471	RIPK2;IRS2;FGF2;DUSP6;EREG;ZFP36L1;RASGRP3;SETX;SPRED1;MYC;PEA15;SCG2;HBEGF
negative regulation of peptidyl-serine phosphorylation of STAT protein	3/18	0.0574818	0.61578	0.046014	0.387629	0.59565	-1.70135	DDIT4;DKK1;SMAD7
monocyte chemotaxis	1/40	0.870666	0.999994	0.803224	0.914083	12.2863	-1.70161	CCL20
miRNA export from nucleus	2/62	0.821445	0.999994	0.716263	0.870471	8.66001	-1.70334	NXT1;RGPD4
exonucleolytic nuclear-transcribed mRNA catabolic process involved in deadenylation-dependent decay	1/40	0.870666	0.999994	0.803224	0.914083	12.3135	-1.70538	DCP1B
postreplication repair	5/128	0.769922	0.98185	0.592462	0.836835	6.52486	-1.70603	RAD50;GADD45A;ALKBH1;RAD9B;FAN1
release from viral latency	1/42	0.883252	0.999994	0.818249	0.920975	13.7587	-1.70807	NUP50
canonical Wnt signaling pathway involved in neural crest cell differentiation	4/53	0.270378	0.951823	0.179664	0.727412	1.30624	-1.70848	HOXB9;FZD5;MYC;SNAI2
regulation of hair cycle by canonical Wnt signaling pathway	4/55	0.292879	0.951823	0.195448	0.734551	1.39354	-1.71126	HOXB9;FZD5;MYC;SNAI2
positive regulation of glial cell proliferation	17/330	0.478424	0.951823	0.193442	0.734551	2.32416	-1.7135	NOP2;RHOG;IRS2;LAMC2;FGF2;EREG;VEGFA;FOSL1;EPGN;SERTAD1;BAMBI;MYC;CDK13;ZNF268;NKX3-1;HBEGF;IL12RB2
positive regulation of chondrocyte proliferation	17/330	0.478424	0.951823	0.193442	0.734551	2.3278	-1.71619	NOP2;RHOG;IRS2;LAMC2;FGF2;EREG;VEGFA;FOSL1;EPGN;SERTAD1;BAMBI;MYC;CDK13;ZNF268;NKX3-1;HBEGF;IL12RB2
positive regulation of myoblast proliferation	17/330	0.478424	0.951823	0.193442	0.734551	2.32816	-1.71645	NOP2;RHOG;IRS2;LAMC2;FGF2;EREG;VEGFA;FOSL1;EPGN;SERTAD1;BAMBI;MYC;CDK13;ZNF268;NKX3-1;HBEGF;IL12RB2
MAPK cascade in response to starvation	4/55	0.292879	0.951823	0.195448	0.734551	1.39822	-1.717	KLF10;MARS;INHBB;ZFYVE1
positive regulation of cell proliferation involved in heart morphogenesis	17/329	0.47334	0.951823	0.190333	0.734551	2.29795	-1.71873	NOP2;RHOG;IRS2;LAMC2;FGF2;EREG;VEGFA;FOSL1;EPGN;SERTAD1;BAMBI;MYC;CDK13;ZNF268;NKX3-1;HBEGF;IL12RB2
negative regulation of transforming growth factor beta receptor signaling pathway	2/62	0.821445	0.999994	0.716263	0.870471	8.73849	-1.71878	BAMBI;SMAD7
positive regulation of protein targeting to membrane	1/41	0.87712	0.999994	0.810886	0.915907	13.1148	-1.7195	B3GAT3
double-strand break repair	9/164	0.43142	0.951823	0.230397	0.756637	2.04651	-1.72045	RNF168;SETX;RAD50;GADD45A;ALKBH1;TNKS1BP1;BAZ1B;RAD9B;FAN1
positive regulation of cell proliferation involved in kidney development	17/330	0.478424	0.951823	0.193442	0.734551	2.33444	-1.72109	NOP2;RHOG;IRS2;LAMC2;FGF2;EREG;VEGFA;FOSL1;EPGN;SERTAD1;BAMBI;MYC;CDK13;ZNF268;NKX3-1;HBEGF;IL12RB2
regulation of stress-activated MAPK cascade	1/41	0.87712	0.999994	0.810886	0.915907	13.1437	-1.72329	INHBB
positive regulation of mesenchymal cell proliferation	17/329	0.47334	0.951823	0.190333	0.734551	2.30733	-1.72575	NOP2;RHOG;IRS2;LAMC2;FGF2;EREG;VEGFA;FOSL1;EPGN;SERTAD1;BAMBI;MYC;CDK13;ZNF268;NKX3-1;HBEGF;IL12RB2
regulation of actin filament length	1/39	0.863874	0.999994	0.795253	0.914083	11.8097	-1.72809	CRK
protein N-linked glycosylation via asparagine	2/62	0.821445	0.999994	0.716263	0.870471	8.78762	-1.72844	DPM2;ENTPD5
substantia nigra development	1/40	0.870666	0.999994	0.803224	0.914083	12.4805	-1.7285	ZNF148
regulation of smooth muscle cell proliferation	5/127	0.764001	0.981515	0.585724	0.832683	6.42696	-1.73004	BCL6;TNFRSF10B;TNFRSF10A;ARHGEF2;TNFRSF10D
positive regulation of hair follicle cell proliferation	17/328	0.46825	0.951823	0.187248	0.734551	2.28202	-1.73149	NOP2;RHOG;IRS2;LAMC2;FGF2;EREG;VEGFA;FOSL1;EPGN;SERTAD1;BAMBI;MYC;CDK13;ZNF268;NKX3-1;HBEGF;IL12RB2
positive regulation of secondary heart field cardioblast proliferation	17/328	0.46825	0.951823	0.187248	0.734551	2.28422	-1.73316	NOP2;RHOG;IRS2;LAMC2;FGF2;EREG;VEGFA;FOSL1;EPGN;SERTAD1;BAMBI;MYC;CDK13;ZNF268;NKX3-1;HBEGF;IL12RB2
virion maturation	1/42	0.883252	0.999994	0.818249	0.920975	13.9692	-1.7342	NUP50
positive regulation of inositol 1,4,5-trisphosphate-sensitive calcium-release channel activity	1/40	0.870666	0.999994	0.803224	0.914083	12.5429	-1.73715	ANK2
positive regulation of hemocyte proliferation	17/328	0.46825	0.951823	0.187248	0.734551	2.29102	-1.73832	NOP2;RHOG;IRS2;LAMC2;FGF2;EREG;VEGFA;FOSL1;EPGN;SERTAD1;BAMBI;MYC;CDK13;ZNF268;NKX3-1;HBEGF;IL12RB2
regulation of actin filament bundle assembly	1/39	0.863874	0.999994	0.795253	0.914083	11.885	-1.73912	CRK
positive regulation of cell proliferation by VEGF-activated platelet derived growth factor receptor signaling pathway	17/327	0.463154	0.951823	0.184189	0.73058	2.25966	-1.73925	NOP2;RHOG;IRS2;LAMC2;FGF2;EREG;VEGFA;FOSL1;EPGN;SERTAD1;BAMBI;MYC;CDK13;ZNF268;NKX3-1;HBEGF;IL12RB2
positive regulation of chorionic trophoblast cell proliferation	17/328	0.46825	0.951823	0.187248	0.734551	2.29329	-1.74004	NOP2;RHOG;IRS2;LAMC2;FGF2;EREG;VEGFA;FOSL1;EPGN;SERTAD1;BAMBI;MYC;CDK13;ZNF268;NKX3-1;HBEGF;IL12RB2
mitochondrial translational termination	4/103	0.760617	0.978357	0.601072	0.837162	6.3605	-1.74039	MRPS17;MRPL50;MRPL40;MRPS2
positive regulation of germ cell proliferation	17/327	0.463154	0.951823	0.184189	0.73058	2.26302	-1.74184	NOP2;RHOG;IRS2;LAMC2;FGF2;EREG;VEGFA;FOSL1;EPGN;SERTAD1;BAMBI;MYC;CDK13;ZNF268;NKX3-1;HBEGF;IL12RB2
negative regulation of endothelial cell proliferation	4/54	0.281594	0.951823	0.187502	0.734551	1.3748	-1.74227	SCG2;XDH;EREG;NKX3-1
positive regulation of mammary stem cell proliferation	17/327	0.463154	0.951823	0.184189	0.73058	2.26554	-1.74378	NOP2;RHOG;IRS2;LAMC2;FGF2;EREG;VEGFA;FOSL1;EPGN;SERTAD1;BAMBI;MYC;CDK13;ZNF268;NKX3-1;HBEGF;IL12RB2
regulation of mitotic nuclear division	4/55	0.292879	0.951823	0.195448	0.734551	1.42025	-1.74406	CUL7;PIM1;CDK13;ZNF268
positive regulation of leukocyte proliferation	17/327	0.463154	0.951823	0.184189	0.73058	2.26753	-1.74531	NOP2;RHOG;IRS2;LAMC2;FGF2;EREG;VEGFA;FOSL1;EPGN;SERTAD1;BAMBI;MYC;CDK13;ZNF268;NKX3-1;HBEGF;IL12RB2
viral capsid secondary envelopment	1/41	0.87712	0.999994	0.810886	0.915907	13.3308	-1.74782	NUP50
positive regulation of synoviocyte proliferation	17/327	0.463154	0.951823	0.184189	0.73058	2.27086	-1.74787	NOP2;RHOG;IRS2;LAMC2;FGF2;EREG;VEGFA;FOSL1;EPGN;SERTAD1;BAMBI;MYC;CDK13;ZNF268;NKX3-1;HBEGF;IL12RB2
positive regulation of Wnt signaling pathway by BMP signaling pathway	4/104	0.767203	0.98185	0.608438	0.837162	6.60206	-1.74957	ZRANB1;RGMB;SMAD7;DACT1
positive regulation of sebum secreting cell proliferation	17/327	0.463154	0.951823	0.184189	0.73058	2.2732	-1.74968	NOP2;RHOG;IRS2;LAMC2;FGF2;EREG;VEGFA;FOSL1;EPGN;SERTAD1;BAMBI;MYC;CDK13;ZNF268;NKX3-1;HBEGF;IL12RB2
positive regulation of skeletal muscle cell proliferation	17/327	0.463154	0.951823	0.184189	0.73058	2.27548	-1.75143	NOP2;RHOG;IRS2;LAMC2;FGF2;EREG;VEGFA;FOSL1;EPGN;SERTAD1;BAMBI;MYC;CDK13;ZNF268;NKX3-1;HBEGF;IL12RB2
negative regulation of stem cell proliferation	15/288	0.466945	0.951823	0.200785	0.749432	2.30026	-1.75175	KLF10;KLF11;CDKN1A;BTG1;VDR;KLF4;ETS1;EREG;ZFP36L1;RNF139;ZNF503;ZNF268;HIST1H2AC;FKTN;NKX3-1
positive regulation of cell proliferation involved in compound eye morphogenesis	17/327	0.463154	0.951823	0.184189	0.73058	2.27929	-1.75436	NOP2;RHOG;IRS2;LAMC2;FGF2;EREG;VEGFA;FOSL1;EPGN;SERTAD1;BAMBI;MYC;CDK13;ZNF268;NKX3-1;HBEGF;IL12RB2
regulation of trophectodermal cell proliferation	5/127	0.764001	0.981515	0.585724	0.832683	6.51912	-1.75485	BCL6;TNFRSF10B;TNFRSF10A;ARHGEF2;TNFRSF10D
positive regulation of cell proliferation in bone marrow	17/327	0.463154	0.951823	0.184189	0.73058	2.28035	-1.75518	NOP2;RHOG;IRS2;LAMC2;FGF2;EREG;VEGFA;FOSL1;EPGN;SERTAD1;BAMBI;MYC;CDK13;ZNF268;NKX3-1;HBEGF;IL12RB2
regulation of cell proliferation involved in embryonic placenta development	5/127	0.764001	0.981515	0.585724	0.832683	6.52039	-1.7552	BCL6;TNFRSF10B;TNFRSF10A;ARHGEF2;TNFRSF10D
transmission of virus	1/41	0.87712	0.999994	0.810886	0.915907	13.3969	-1.75649	NUP50
definitive hemopoiesis	1/40	0.870666	0.999994	0.803224	0.914083	12.6834	-1.75661	CDK13
regulation of cardiac muscle contraction by calcium ion signaling	4/54	0.281594	0.951823	0.187502	0.734551	1.38897	-1.76022	RYR2;ANK2;SMAD7;NUDT4
regulation of insulin receptor signaling pathway	3/22	0.0938495	0.68412	0.0710879	0.478196	0.744188	-1.76079	SOCS2;NLRC4;CRK
positive regulation of angiogenesis	6/100	0.380369	0.951823	0.229613	0.756637	1.8259	-1.76494	BTG1;SERPINE1;GATA6;FGF2;ETS1;VEGFA
regulation of growth plate cartilage chondrocyte proliferation	5/126	0.757966	0.978357	0.578927	0.829001	6.37825	-1.76752	BCL6;TNFRSF10B;TNFRSF10A;ARHGEF2;TNFRSF10D
establishment of viral latency	1/41	0.87712	0.999994	0.810886	0.915907	13.5194	-1.77255	NUP50
negative regulation of trophoblast cell migration	3/82	0.781922	0.983608	0.646459	0.849355	7.22337	-1.77695	SERPINE1;SMAD7;ROBO1
ncRNA export from nucleus	2/61	0.814384	0.997738	0.708096	0.865557	8.6635	-1.77882	NXT1;RGPD4
positive regulation of RNA splicing	13/248	0.465268	0.951823	0.215654	0.756637	2.32855	-1.78168	PID1;VDR;ANK2;AKAP17A;KLF4;DKK1;TERF2;VEGFA;SETX;MYC;LAMP3;ATF4;NKX3-1
intracellular signal transduction involved in positive regulation of cell growth	2/61	0.814384	0.997738	0.708096	0.865557	8.68723	-1.78369	SUPV3L1;ZNF639
positive regulation of pseudohyphal growth	2/61	0.814384	0.997738	0.708096	0.865557	8.69167	-1.78461	SUPV3L1;ZNF639
heparin biosynthetic process	1/40	0.870666	0.999994	0.803224	0.914083	12.8891	-1.78509	B3GAT3
positive regulation of direction of cell growth	2/61	0.814384	0.997738	0.708096	0.865557	8.69492	-1.78527	SUPV3L1;ZNF639
positive regulation of cytokinesis	2/61	0.814384	0.997738	0.708096	0.865557	8.70901	-1.78817	KLHL21;NKX3-1
uncoating of virus	1/41	0.87712	0.999994	0.810886	0.915907	13.6691	-1.79218	NUP50
mitochondrial translational elongation	4/103	0.760617	0.978357	0.601072	0.837162	6.55878	-1.79464	MRPS17;MRPL50;MRPL40;MRPS2
Wnt signaling pathway, calcium modulating pathway	1/38	0.856725	0.999994	0.78696	0.909261	11.6151	-1.79614	FZD5
positive regulation of canonical Wnt signaling pathway involved in controlling type B pancreatic cell proliferation	18/419	0.773536	0.982399	0.432281	0.77791	6.9962	-1.79651	NOP2;RHOG;IRS2;LAMC2;FGF2;EREG;VEGFA;FOSL1;EPGN;SERTAD1;BAMBI;MYC;CDK13;ZNF268;NKX3-1;HBEGF;IL12RB2;ZBED3
nucleotide-excision repair, DNA incision, 5'-to lesion	1/39	0.863874	0.999994	0.795253	0.914083	12.2888	-1.7982	FAN1
positive regulation of cell growth	4/104	0.767203	0.98185	0.608438	0.837162	6.78602	-1.79832	SUPV3L1;SOCS2;ZNF639;BLZF1
viral protein processing	1/41	0.87712	0.999994	0.810886	0.915907	13.7403	-1.80151	NUP50
transcription initiation from mitochondrial promoter	3/20	0.0746764	0.68412	0.0579049	0.425836	0.694398	-1.80168	TAF7;RSF1;TEFM
transmembrane L-cystine transport from lysosomal lumen to cytosol	3/18	0.0574818	0.61578	0.046014	0.387629	0.630986	-1.80228	CTNS;SLC1A4;SLC3A2
positive regulation blood vessel branching	5/78	0.347899	0.951823	0.220049	0.756637	1.70784	-1.80321	BTG1;SERPINE1;GATA6;FGF2;VEGFA
response to interferon-alpha	1/40	0.870666	0.999994	0.803224	0.914083	13.0239	-1.80376	LAMP3
regulation of cell proliferation involved in kidney morphogenesis	5/124	0.745551	0.976534	0.565159	0.818412	6.15125	-1.80621	BCL6;TNFRSF10B;TNFRSF10A;ARHGEF2;TNFRSF10D
cholesterol catabolic process	1/38	0.856725	0.999994	0.78696	0.909261	11.6839	-1.80678	CLN8
viral translational frameshifting	1/41	0.87712	0.999994	0.810886	0.915907	13.7805	-1.80679	NUP50
viral translation	1/41	0.87712	0.999994	0.810886	0.915907	13.7839	-1.80724	NUP50
regulation of translation in response to oxidative stress	5/80	0.367887	0.951823	0.234334	0.756637	1.80847	-1.80843	SETX;PYROXD1;SESN2;FOXO3;ETV5
positive regulation of oxidative stress-induced neuron intrinsic apoptotic signaling pathway	3/21	0.0840276	0.68412	0.0643396	0.451206	0.730803	-1.80992	DDIT3;FOXO3;ATF4
ribosomal skipping	1/41	0.87712	0.999994	0.810886	0.915907	13.8052	-1.81003	NUP50
glycerol biosynthetic process from pyruvate	1/38	0.856725	0.999994	0.78696	0.909261	11.7086	-1.81059	GOT1
regulation of cellular pH reduction	1/38	0.856725	0.999994	0.78696	0.909261	11.7146	-1.81152	WNK3
DNA-templated transcription, elongation	5/80	0.367887	0.951823	0.234334	0.756637	1.81274	-1.8127	RRAGC;TAF1B;EPC1;BAZ1B;TOPORS
protein K48-linked ubiquitination	11/243	0.670184	0.976534	0.398863	0.77791	4.53862	-1.81637	RNF139;SIAH2;SIAH1;PELI1;RLIM;RNF6;FBXL3;RBBP6;RBCK1;TOPORS;FBXL12
cellular response to interferon-gamma	3/82	0.781922	0.983608	0.646459	0.849355	7.38904	-1.8177	CDK9;PID1;CCL20
extrinsic apoptotic signaling pathway in absence of ligand	1/39	0.863874	0.999994	0.795253	0.914083	12.4233	-1.81788	TNFRSF10A
activation of protein kinase A activity	1/39	0.863874	0.999994	0.795253	0.914083	12.4706	-1.8248	VEGFA
negative regulation of cytosolic calcium ion concentration	1/39	0.863874	0.999994	0.795253	0.914083	12.4729	-1.82515	RYR2
protein transport from ciliary membrane to plasma membrane	2/60	0.807074	0.995714	0.699733	0.862894	8.52211	-1.82663	ANK2;PIGW
regulation of osteoblast proliferation	5/124	0.745551	0.976534	0.565159	0.818412	6.22509	-1.82789	BCL6;TNFRSF10B;TNFRSF10A;ARHGEF2;TNFRSF10D
cellular response to oxidative stress	5/78	0.347899	0.951823	0.220049	0.756637	1.73123	-1.82791	SETX;PYROXD1;SESN2;FOXO3;ETV5
nucleotide-excision repair, DNA incision, 3'-to lesion	1/39	0.863874	0.999994	0.795253	0.914083	12.5108	-1.83069	FAN1
interleukin-4-mediated signaling pathway	4/104	0.767203	0.98185	0.608438	0.837162	6.91103	-1.83145	SOCS2;SOCS6;SOCS4;EREG
age-dependent response to oxidative stress involved in chronological cell aging	5/78	0.347899	0.951823	0.220049	0.756637	1.73567	-1.83259	SETX;PYROXD1;SESN2;FOXO3;ETV5
positive regulation of phosphorylation of RNA polymerase II C-terminal domain	5/122	0.732671	0.976534	0.551165	0.818412	5.9074	-1.83755	CCNT1;FAM129A;PLAUR;NKX3-1;VEGFA
age-dependent response to oxidative stress involved in replicative cell aging	5/78	0.347899	0.951823	0.220049	0.756637	1.7415	-1.83875	SETX;PYROXD1;SESN2;FOXO3;ETV5
negative regulation of canonical Wnt signaling pathway involved in neural crest cell differentiation	6/142	0.715884	0.976534	0.515685	0.812025	5.51176	-1.84223	ZNRF3;SIAH2;DDIT3;SNAI2;DKK1;DACT1
negative regulation of canonical Wnt signaling pathway involved in heart development	6/142	0.715884	0.976534	0.515685	0.812025	5.51418	-1.84304	ZNRF3;SIAH2;DDIT3;SNAI2;DKK1;DACT1
regulation of neural precursor cell proliferation	5/123	0.739169	0.976534	0.55819	0.818412	6.12488	-1.85112	BCL6;TNFRSF10B;TNFRSF10A;ARHGEF2;TNFRSF10D
regulation of myoblast proliferation	5/123	0.739169	0.976534	0.55819	0.818412	6.12498	-1.85115	BCL6;TNFRSF10B;TNFRSF10A;ARHGEF2;TNFRSF10D
positive regulation of gene expression	12/282	0.751927	0.978357	0.471326	0.78946	6.4958	-1.85206	PID1;VDR;MYC;LAMP3;ANK2;KLF4;DKK1;TERF2;ATF4;NKX3-1;VEGFA;ZFP36L1
positive regulation of heart induction by negative regulation of canonical Wnt signaling pathway	6/143	0.722142	0.976534	0.522297	0.815657	5.68999	-1.85229	ZNRF3;SIAH2;DDIT3;SNAI2;DKK1;DACT1
negative regulation of canonical Wnt signaling pathway involved in neural plate anterior/posterior pattern formation	6/143	0.722142	0.976534	0.522297	0.815657	5.69279	-1.8532	ZNRF3;SIAH2;DDIT3;SNAI2;DKK1;DACT1
negative regulation of leukocyte migration	3/81	0.774843	0.982699	0.638503	0.848449	7.27924	-1.8569	SERPINE1;SMAD7;ROBO1
chondroitin sulfate catabolic process	1/39	0.863874	0.999994	0.795253	0.914083	12.695	-1.85765	B3GAT3
regulation of cardiac muscle cell proliferation	5/123	0.739169	0.976534	0.55819	0.818412	6.14903	-1.85841	BCL6;TNFRSF10B;TNFRSF10A;ARHGEF2;TNFRSF10D
T cell chemotaxis	1/38	0.856725	0.999994	0.78696	0.909261	12.019	-1.85859	CCL20
single strand break repair	5/124	0.745551	0.976534	0.565159	0.818412	6.33138	-1.8591	RAD50;GADD45A;ALKBH1;RAD9B;FAN1
heterochromatin assembly	5/78	0.347899	0.951823	0.220049	0.756637	1.76138	-1.85974	TADA2B;FOXA1;MSL3P1;MYC;RSF1
calcium-mediated signaling using intracellular calcium source	4/53	0.270378	0.951823	0.179664	0.727412	1.42442	-1.86304	RYR2;GPR143;CCL20;NUDT4
phospholipid biosynthetic process	2/62	0.821445	0.999994	0.716263	0.870471	9.49208	-1.867	FITM2;CLN8
positive regulation of dendrite development	2/62	0.821445	0.999994	0.716263	0.870471	9.49501	-1.86758	SETX;AVIL
regulation of cell proliferation involved in tissue homeostasis	5/122	0.732671	0.976534	0.551165	0.818412	6.00524	-1.86799	BCL6;TNFRSF10B;TNFRSF10A;ARHGEF2;TNFRSF10D
mitochondrial tRNA methylation	3/18	0.0574818	0.61578	0.046014	0.387629	0.654971	-1.87078	METTL2A;LCMT2;ALKBH8
regulation of chorionic trophoblast cell proliferation	5/122	0.732671	0.976534	0.551165	0.818412	6.01864	-1.87215	BCL6;TNFRSF10B;TNFRSF10A;ARHGEF2;TNFRSF10D
regulation of epithelial cell proliferation	5/122	0.732671	0.976534	0.551165	0.818412	6.02079	-1.87282	BCL6;TNFRSF10B;TNFRSF10A;ARHGEF2;TNFRSF10D
protein K6-linked ubiquitination	10/220	0.661361	0.976534	0.402813	0.77791	4.53722	-1.87594	RNF139;SIAH2;SIAH1;RLIM;RNF6;FBXL3;RBBP6;RBCK1;TOPORS;FBXL12
regulation of fibroblast proliferation	5/122	0.732671	0.976534	0.551165	0.818412	6.0326	-1.8765	BCL6;TNFRSF10B;TNFRSF10A;ARHGEF2;TNFRSF10D
regulation of cell proliferation involved in heart morphogenesis	5/122	0.732671	0.976534	0.551165	0.818412	6.03645	-1.87769	BCL6;TNFRSF10B;TNFRSF10A;ARHGEF2;TNFRSF10D
positive regulation of histone phosphorylation	5/120	0.719324	0.976534	0.536958	0.818412	5.70319	-1.87888	CDK9;FAM129A;PLAUR;NKX3-1;VEGFA
actin filament polymerization	1/39	0.863874	0.999994	0.795253	0.914083	12.8533	-1.8808	MID1IP1
regulation of cell proliferation involved in compound eye morphogenesis	5/122	0.732671	0.976534	0.551165	0.818412	6.04903	-1.88161	BCL6;TNFRSF10B;TNFRSF10A;ARHGEF2;TNFRSF10D
detection of lipopolysaccharide	3/80	0.767575	0.98185	0.630423	0.842939	7.11868	-1.88302	TNFRSF10B;TNFRSF10A;TNFRSF10D
regulation of cell proliferation involved in imaginal disc-derived wing morphogenesis	5/122	0.732671	0.976534	0.551165	0.818412	6.05888	-1.88467	BCL6;TNFRSF10B;TNFRSF10A;ARHGEF2;TNFRSF10D
mesenchymal to epithelial transition	2/59	0.799509	0.991552	0.691173	0.859021	8.43616	-1.88765	PTER;VEGFA
regulation of cellular response to heat	5/78	0.347899	0.951823	0.220049	0.756637	1.78822	-1.88808	CREBBP;BAG4;BAG5;NUP50;EP300
promoter clearance during DNA-templated transcription	5/77	0.337927	0.951823	0.21301	0.756637	1.74241	-1.89039	RRAGC;TAF1B;EPC1;BAZ1B;TOPORS
mitochondrial DNA repair	5/123	0.739169	0.976534	0.55819	0.818412	6.26225	-1.89263	RAD50;GADD45A;ALKBH1;RAD9B;FAN1
regulation of cardiac muscle contraction by regulation of the release of sequestered calcium ion	3/21	0.0840276	0.68412	0.0643396	0.451206	0.767458	-1.90069	RYR2;ANK2;CLIC2
odontogenesis of dentin-containing tooth	1/38	0.856725	0.999994	0.78696	0.909261	12.304	-1.90267	ZNF22
positive regulation of trophectodermal cell proliferation	17/335	0.503726	0.955956	0.209353	0.756637	2.77556	-1.90326	NOP2;RHOG;IRS2;LAMC2;FGF2;EREG;VEGFA;FOSL1;EPGN;SERTAD1;BAMBI;MYC;CDK13;ZNF268;NKX3-1;HBEGF;IL12RB2
regulation of cyclin-dependent protein kinase activity	3/82	0.781922	0.983608	0.646459	0.849355	7.7473	-1.90583	BEX2;EP300;YY1AP1
C-terminal protein amino acid modification	16/355	0.695128	0.976534	0.368745	0.77791	5.24595	-1.90774	UBE2F;CUL7;FEM1B;DCUN1D3;RHBDD1;KLHL21;KLHL11;DCAF4;KCTD6;FBXL12;SOCS2;FBXL3;QSOX1;FEM1C;SOCS6;SCG2
N-terminal protein amino acid propionylation	16/355	0.695128	0.976534	0.368745	0.77791	5.24893	-1.90882	UBE2F;CUL7;FEM1B;DCUN1D3;RHBDD1;KLHL21;KLHL11;DCAF4;KCTD6;FBXL12;SOCS2;FBXL3;QSOX1;FEM1C;SOCS6;SCG2
positive regulation of osteoblast proliferation	17/335	0.503726	0.955956	0.209353	0.756637	2.78384	-1.90894	NOP2;RHOG;IRS2;LAMC2;FGF2;EREG;VEGFA;FOSL1;EPGN;SERTAD1;BAMBI;MYC;CDK13;ZNF268;NKX3-1;HBEGF;IL12RB2
CAAX-box protein modification	16/355	0.695128	0.976534	0.368745	0.77791	5.25033	-1.90933	UBE2F;CUL7;FEM1B;DCUN1D3;RHBDD1;KLHL21;KLHL11;DCAF4;KCTD6;FBXL12;SOCS2;FBXL3;QSOX1;FEM1C;SOCS6;SCG2
mismatch repair	6/140	0.703079	0.976534	0.50236	0.805685	5.42422	-1.91087	RAD50;SETD2;GADD45A;ALKBH1;RAD9B;FAN1
ceramide biosynthetic process	2/60	0.807074	0.995714	0.699733	0.862894	8.92534	-1.91306	PPM1L;CLN8
positive regulation of protein complex assembly	1/38	0.856725	0.999994	0.78696	0.909261	12.3777	-1.91406	VEGFA
tumor necrosis factor-mediated signaling pathway	12/272	0.707418	0.976534	0.423682	0.77791	5.53243	-1.91496	SOCS2;BAG4;PID1;CCL20;ANKRD1;ARHGEF2;SOCS6;FOXO3;SOCS4;EREG;NKX3-1;ZFP36L1
apoptotic mitochondrial changes	12/268	0.688306	0.976534	0.404584	0.77791	5.12956	-1.916	YARS;RRAGC;GADD45A;TMEM11;FEM1B;SIAH1;TRIM35;EP300;TNFRSF10B;PMAIP1;TNFRSF10A;IER3
regulation of sebum secreting cell proliferation	5/121	0.726056	0.976534	0.544088	0.818412	5.99645	-1.91964	BCL6;TNFRSF10B;TNFRSF10A;ARHGEF2;TNFRSF10D
regulation of mesenchymal cell proliferation	5/121	0.726056	0.976534	0.544088	0.818412	5.99663	-1.91969	BCL6;TNFRSF10B;TNFRSF10A;ARHGEF2;TNFRSF10D
regulation of cell proliferation	5/121	0.726056	0.976534	0.544088	0.818412	6.00059	-1.92096	BCL6;TNFRSF10B;TNFRSF10A;ARHGEF2;TNFRSF10D
regulation of mammary stem cell proliferation	5/121	0.726056	0.976534	0.544088	0.818412	6.00542	-1.92251	BCL6;TNFRSF10B;TNFRSF10A;ARHGEF2;TNFRSF10D
regulation of hair follicle cell proliferation	5/121	0.726056	0.976534	0.544088	0.818412	6.00646	-1.92284	BCL6;TNFRSF10B;TNFRSF10A;ARHGEF2;TNFRSF10D
regulation of hemocyte proliferation	5/121	0.726056	0.976534	0.544088	0.818412	6.00667	-1.92291	BCL6;TNFRSF10B;TNFRSF10A;ARHGEF2;TNFRSF10D
regulation of synoviocyte proliferation	5/121	0.726056	0.976534	0.544088	0.818412	6.00709	-1.92304	BCL6;TNFRSF10B;TNFRSF10A;ARHGEF2;TNFRSF10D
regulation of leukocyte proliferation	5/121	0.726056	0.976534	0.544088	0.818412	6.01023	-1.92405	BCL6;TNFRSF10B;TNFRSF10A;ARHGEF2;TNFRSF10D
regulation of germ cell proliferation	5/121	0.726056	0.976534	0.544088	0.818412	6.01344	-1.92507	BCL6;TNFRSF10B;TNFRSF10A;ARHGEF2;TNFRSF10D
positive regulation of neural precursor cell proliferation	17/335	0.503726	0.955956	0.209353	0.756637	2.80762	-1.92525	NOP2;RHOG;IRS2;LAMC2;FGF2;EREG;VEGFA;FOSL1;EPGN;SERTAD1;BAMBI;MYC;CDK13;ZNF268;NKX3-1;HBEGF;IL12RB2
protein K27-linked ubiquitination	10/217	0.64444	0.976534	0.38705	0.77791	4.38283	-1.9257	RNF139;SIAH2;SIAH1;RLIM;RNF6;FBXL3;RBBP6;RBCK1;TOPORS;FBXL12
regulation of glial cell proliferation	5/121	0.726056	0.976534	0.544088	0.818412	6.0173	-1.92631	BCL6;TNFRSF10B;TNFRSF10A;ARHGEF2;TNFRSF10D
regulation of fat cell proliferation	5/121	0.726056	0.976534	0.544088	0.818412	6.01843	-1.92667	BCL6;TNFRSF10B;TNFRSF10A;ARHGEF2;TNFRSF10D
negative regulation of endothelial cell chemotaxis to vascular endothelial growth factor	3/80	0.767575	0.98185	0.630423	0.842939	7.2846	-1.92691	SERPINE1;SMAD7;ROBO1
regulation of cell proliferation involved in kidney development	5/121	0.726056	0.976534	0.544088	0.818412	6.02182	-1.92776	BCL6;TNFRSF10B;TNFRSF10A;ARHGEF2;TNFRSF10D
regulation of skeletal muscle cell proliferation	5/121	0.726056	0.976534	0.544088	0.818412	6.02301	-1.92814	BCL6;TNFRSF10B;TNFRSF10A;ARHGEF2;TNFRSF10D
[truncated: 3,443 more rows]

## Sheet: GO-BP_1037 DW
Term	Overlap	P-value	Adjusted P-value	Old P-value	Old Adjusted P-value	Z-score	Combined Score	Genes
viral RNA editing	38/119	2.41379e-20	1.30921e-17	8.72037e-20	5.50256e-17	-3.15886	142.687	RPL4;RPL5;RPL30;RPL3;NUP188;RPL31;RPL34;RPLP1;RPL11;AAAS;RPL10A;RPL9;RPL7;RPS4X;RPL7A;RPL18A;RPL14;RPS3;RPLP2;RPL38;RPL39;RPL19;RPS9;RPS8;RPL23;RPL22;RPS6;RPL13A;RPS3A;RPS25;RPS28;RPS29;RPL27A;RPL27;RPS20;RPL26;TP53;RPS21
viral transcription	38/119	2.41379e-20	1.30921e-17	8.72037e-20	5.50256e-17	-3.15643	142.578	RPL4;RPL5;RPL30;RPL3;NUP188;RPL31;RPL34;RPLP1;RPL11;AAAS;RPL10A;RPL9;RPL7;RPS4X;RPL7A;RPL18A;RPL14;RPS3;RPLP2;RPL38;RPL39;RPL19;RPS9;RPS8;RPL23;RPL22;RPS6;RPL13A;RPS3A;RPS25;RPS28;RPS29;RPL27A;RPL27;RPS20;RPL26;TP53;RPS21
DNA-templated viral transcription	37/108	4.88819e-21	5.55201e-18	3.8474e-20	4.36988e-17	-3.04147	142.242	RPL4;RPL5;RPL30;RPL3;NUP188;RPL31;RPL34;RPLP1;RPL11;AAAS;RPL10A;RPL9;RPL7;RPS4X;RPL7A;RPL18A;RPL14;RPS3;RPLP2;RPL38;RPL39;RPL19;RPS9;RPS8;RPL23;RPL22;RPS6;RPL13A;RPS3A;RPS25;RPS28;RPS29;RPL27A;RPL27;RPS20;RPL26;RPS21
RNA-templated viral transcription	37/108	4.88819e-21	5.55201e-18	3.8474e-20	4.36988e-17	-3.03969	142.159	RPL4;RPL5;RPL30;RPL3;NUP188;RPL31;RPL34;RPLP1;RPL11;AAAS;RPL10A;RPL9;RPL7;RPS4X;RPL7A;RPL18A;RPL14;RPS3;RPLP2;RPL38;RPL39;RPL19;RPS9;RPS8;RPL23;RPL22;RPS6;RPL13A;RPS3A;RPS25;RPS28;RPS29;RPL27A;RPL27;RPS20;RPL26;RPS21
middle viral transcription	37/108	4.88819e-21	5.55201e-18	3.8474e-20	4.36988e-17	-3.03683	142.025	RPL4;RPL5;RPL30;RPL3;NUP188;RPL31;RPL34;RPLP1;RPL11;AAAS;RPL10A;RPL9;RPL7;RPS4X;RPL7A;RPL18A;RPL14;RPS3;RPLP2;RPL38;RPL39;RPL19;RPS9;RPS8;RPL23;RPL22;RPS6;RPL13A;RPS3A;RPS25;RPS28;RPS29;RPL27A;RPL27;RPS20;RPL26;RPS21
early viral transcription	37/110	1.0089e-20	9.54925e-18	6.39462e-20	5.50256e-17	-3.07466	141.566	RPL4;RPL5;RPL30;RPL3;NUP188;RPL31;RPL34;RPLP1;RPL11;AAAS;RPL10A;RPL9;RPL7;RPS4X;RPL7A;RPL18A;RPL14;RPS3;RPLP2;RPL38;RPL39;RPL19;RPS9;RPS8;RPL23;RPL22;RPS6;RPL13A;RPS3A;RPS25;RPS28;RPS29;RPL27A;RPL27;RPS20;RPL26;RPS21
late viral transcription	37/112	2.04472e-20	1.30921e-17	1.05321e-19	5.98119e-17	-3.10908	140.954	RPL4;RPL5;RPL30;RPL3;NUP188;RPL31;RPL34;RPLP1;RPL11;AAAS;RPL10A;RPL9;RPL7;RPS4X;RPL7A;RPL18A;RPL14;RPS3;RPLP2;RPL38;RPL39;RPL19;RPS9;RPS8;RPL23;RPL22;RPS6;RPL13A;RPS3A;RPS25;RPS28;RPS29;RPL27A;RPL27;RPS20;RPL26;RPS21
SRP-dependent cotranslational protein targeting to membrane, docking	35/88	1.77267e-22	1.0067e-18	8.26578e-21	4.36988e-17	-2.69411	134.933	RPL4;RPL5;RPL30;RPL3;RPL31;RPL34;RPLP1;RPL11;RPL10A;RPL9;RPL7;RPS4X;RPL7A;RPL18A;RPL14;RPS3;RPLP2;RPL38;RPL39;RPL19;RPS9;RPS8;RPL23;RPL22;RPS6;RPL13A;RPS3A;RPS25;RPS28;RPS29;RPL27A;RPL27;RPS20;RPL26;RPS21
SRP-dependent cotranslational protein targeting to membrane, translocation	35/92	1.02646e-21	2.91462e-18	2.63538e-20	4.36988e-17	-2.75741	133.261	RPL4;RPL5;RPL30;RPL3;RPL31;RPL34;RPLP1;RPL11;RPL10A;RPL9;RPL7;RPS4X;RPL7A;RPL18A;RPL14;RPS3;RPLP2;RPL38;RPL39;RPL19;RPS9;RPS8;RPL23;RPL22;RPS6;RPL13A;RPS3A;RPS25;RPS28;RPS29;RPL27A;RPL27;RPS20;RPL26;RPS21
nuclear-transcribed mRNA catabolic process, 5'-3' exonucleolytic nonsense-mediated decay	37/111	1.43949e-20	1.16784e-17	8.21582e-20	5.50256e-17	-2.80308	128.065	RPL4;RPL5;RPL30;RPL3;RPL31;RPL34;RPLP1;RPL11;RPL10A;RPL9;RPL7;RPS4X;RPL7A;RPL18A;RPL14;RPS3;RPLP2;RPL38;RPL39;RPL19;RPS9;RPS8;RPL23;RPL22;RPS6;RPL13A;RPS3A;RPS25;RPS28;RPS29;RPL27A;RPL27;RPS20;EIF3E;RPL26;PABPC1;RPS21
nuclear-transcribed mRNA catabolic process, 3'-5' exonucleolytic nonsense-mediated decay	40/143	5.22335e-19	2.11881e-16	4.78007e-19	2.08815e-16	-3.02283	127.249	RPL4;RPL5;RPL30;RPL3;RPL31;RPL34;RPLP1;RPL11;RPL10A;RPL9;RPL7;RPS4X;RPL7A;RPL18A;RPL14;RPS3;RPLP2;RPL38;RPL39;DCPS;RPL19;RPS9;RPS8;RPL23;RPL22;RPS6;RPL13A;RPS3A;LSM2;RPS25;RPS28;LSM6;RPS29;RPL27A;RPL27;RPS20;EIF3E;RPL26;PABPC1;RPS21
SRP-dependent cotranslational protein targeting to membrane, signal sequence recognition	35/102	5.34525e-20	2.52964e-17	3.91352e-19	1.85208e-16	-2.86717	127.232	RPL4;RPL5;RPL30;RPL3;RPL31;RPL34;RPLP1;RPL11;RPL10A;RPL9;RPL7;RPS4X;RPL7A;RPL18A;RPL14;RPS3;RPLP2;RPL38;RPL39;RPL19;RPS9;RPS8;RPL23;RPL22;RPS6;RPL13A;RPS3A;RPS25;RPS28;RPS29;RPL27A;RPL27;RPS20;RPL26;RPS21
SRP-dependent cotranslational protein targeting to membrane, signal sequence processing	35/108	4.45015e-19	1.94403e-16	1.74776e-18	7.08965e-16	-2.89089	122.158	RPL4;RPL5;RPL30;RPL3;RPL31;RPL34;RPLP1;RPL11;RPL10A;RPL9;RPL7;RPS4X;RPL7A;RPL18A;RPL14;RPS3;RPLP2;RPL38;RPL39;RPL19;RPS9;RPS8;RPL23;RPL22;RPS6;RPL13A;RPS3A;RPS25;RPS28;RPS29;RPL27A;RPL27;RPS20;RPL26;RPS21
SRP-dependent cotranslational protein targeting to membrane	35/100	2.53589e-20	1.30921e-17	2.33069e-19	1.20327e-16	-2.7023	121.931	RPL4;RPL5;RPL30;RPL3;RPL31;RPL34;RPLP1;RPL11;RPL10A;RPL9;RPL7;RPS4X;RPL7A;RPL18A;RPL14;RPS3;RPLP2;RPL38;RPL39;RPL19;RPS9;RPS8;RPL23;RPL22;RPS6;RPL13A;RPS3A;RPS25;RPS28;RPS29;RPL27A;RPL27;RPS20;RPL26;RPS21
nuclear-transcribed mRNA catabolic process, nonsense-mediated decay	37/125	1.36061e-18	5.15126e-16	2.20188e-18	8.33633e-16	-2.92199	120.207	RPL4;RPL5;RPL30;RPL3;RPL31;RPL34;RPLP1;RPL11;RPL10A;RPL9;RPL7;RPS4X;RPL7A;RPL18A;RPL14;RPS3;RPLP2;RPL38;RPL39;RPL19;RPS9;RPS8;RPL23;RPL22;RPS6;RPL13A;RPS3A;RPS25;RPS28;RPS29;RPL27A;RPL27;RPS20;EIF3E;RPL26;PABPC1;RPS21
translational elongation	38/162	2.38286e-15	8.45768e-13	5.39548e-16	1.91506e-13	-3.21426	108.226	RPL4;RPL5;RPL30;RPL3;RPL31;RPL34;RPLP1;RPL11;RPL10A;RPL9;RPL7;RPS4X;RPL7A;EEF2K;RPL18A;RPL14;RPS3;RPLP2;RPL38;RPL39;RPL19;RPS9;RPS8;RPL23;RPL22;RPS6;RPL13A;MRPL28;RPS3A;EEF2;RPS25;RPS28;RPS29;RPL27A;RPL27;RPS20;RPL26;RPS21
maintenance of translational fidelity	36/152	9.41071e-15	2.96908e-12	2.51003e-15	7.91916e-13	-3.0959	99.9882	RPL4;RPL5;RPL30;RPL3;RPL31;RPL34;RPLP1;RPL11;RPL10A;RPL9;RPL7;RPS4X;RPL7A;RPL18A;RPL14;RPS3;RPLP2;RPL38;RPL39;RPL19;RPS9;RPS8;RPL23;RPL22;RPS6;RPL13A;MRPL28;RPS3A;RPS25;RPS28;RPS29;RPL27A;RPL27;RPS20;RPL26;RPS21
N-terminal peptidyl-proline dimethylation involved in translation	36/153	1.17056e-14	3.49876e-12	2.9875e-15	8.92949e-13	-3.11582	99.9516	RPL4;RPL5;RPL30;RPL3;RPL31;RPL34;RPLP1;RPL11;RPL10A;RPL9;RPL7;RPS4X;RPL7A;RPL18A;RPL14;RPS3;RPLP2;RPL38;RPL39;RPL19;RPS9;RPS8;RPL23;RPL22;RPS6;RPL13A;MRPL28;RPS3A;RPS25;RPS28;RPS29;RPL27A;RPL27;RPS20;RPL26;RPS21
plastid translation	36/152	9.41071e-15	2.96908e-12	2.51003e-15	7.91916e-13	-3.09356	99.9124	RPL4;RPL5;RPL30;RPL3;RPL31;RPL34;RPLP1;RPL11;RPL10A;RPL9;RPL7;RPS4X;RPL7A;RPL18A;RPL14;RPS3;RPLP2;RPL38;RPL39;RPL19;RPS9;RPS8;RPL23;RPL22;RPS6;RPL13A;MRPL28;RPS3A;RPS25;RPS28;RPS29;RPL27A;RPL27;RPS20;RPL26;RPS21
cytoplasmic translation	36/157	2.74756e-14	7.80169e-12	5.92249e-15	1.68169e-12	-3.18028	99.3057	RPL4;RPL5;RPL30;RPL3;RPL31;RPL34;RPLP1;RPL11;RPL10A;RPL9;RPL7;RPS4X;RPL7A;RPL18A;RPL14;RPS3;RPLP2;RPL38;RPL39;RPL19;RPS9;RPS8;RPL23;RPL22;RPS6;RPL13A;MRPL28;RPS3A;RPS25;RPS28;RPS29;RPL27A;RPL27;RPS20;RPL26;RPS21
tRNA aminoacylation for protein translation	38/179	7.32899e-14	1.89188e-11	8.7194e-15	2.25079e-12	-3.24499	98.1428	RPL4;RPL5;RPL30;RPL3;RPL31;RPL34;RPLP1;RPL11;RPL10A;RPL9;RPL7;RPS4X;RPL7A;RPL18A;RPL14;RPS3;RPLP2;RPL38;RPL39;RPL19;RPS9;RPS8;RPL23;RPL22;RPS6;RPL13A;MRPL28;RPS3A;RPS25;RPS28;QARS;PPA1;RPS29;RPL27A;RPL27;RPS20;RPL26;RPS21
translational termination	36/159	4.16171e-14	1.12545e-11	8.27936e-15	2.23897e-12	-3.15738	97.2796	RPL4;RPL5;RPL30;RPL3;RPL31;RPL34;RPLP1;RPL11;RPL10A;RPL9;RPL7;RPS4X;RPL7A;RPL18A;RPL14;RPS3;RPLP2;RPL38;RPL39;RPL19;RPS9;RPS8;RPL23;RPL22;RPS6;RPL13A;MRPL28;RPS3A;RPS25;RPS28;RPS29;RPL27A;RPL27;RPS20;RPL26;RPS21
mitochondrial translation	36/167	2.04033e-13	5.03785e-11	3.02225e-14	7.46233e-12	-3.24621	94.8558	RPL4;RPL5;RPL30;RPL3;RPL31;RPL34;RPLP1;RPL11;RPL10A;RPL9;RPL7;RPS4X;RPL7A;RPL18A;RPL14;RPS3;RPLP2;RPL38;RPL39;RPL19;RPS9;RPS8;RPL23;RPL22;RPS6;RPL13A;MRPL28;RPS3A;RPS25;RPS28;RPS29;RPL27A;RPL27;RPS20;RPL26;RPS21
regulation of translation by machinery localization	37/194	4.80791e-12	1.13767e-09	3.50353e-13	8.29023e-11	-3.30501	86.1311	RPL4;RPL5;CD63;RPL30;RPL3;RPL31;RPL34;RPLP1;RPL11;RPL10A;RPL9;RPL7;RPS4X;RPL7A;RPL18A;RPL14;RPS3;RPLP2;RPL38;RPL39;RPL19;RPS9;RPS8;RPL23;RPL22;RPS6;MRPL28;RPL13A;RPS3A;RPS25;RPS28;RPS29;RPL27A;RPL27;RPS20;RPL26;RPS21
translation	47/348	1.79438e-09	1.9227e-07	1.51992e-11	2.33287e-09	-4.23713	85.3299	RPL4;RPL5;RPL30;RPL3;RPL31;RPL34;RPLP1;RPL11;PCSK9;UBE2L6;RPL10A;RPL9;RPL7;HSP90B1;RPS4X;RPL7A;LGALS1;RPL18A;UBB;RPL14;RPS3;RPLP2;RPL38;LTA4H;APOL1;RPL39;RPL19;SNCA;RPS9;RPS8;GOLM1;RPL23;RPL22;RPS6;MRPL28;RPL13A;RPS3A;HSPG2;RPS25;RPS28;RPS29;RPL27A;RPL27;RPS20;RPL26;RPS21;ITM2B
maturation of 2S rRNA	35/181	1.20491e-11	2.28089e-09	1.09617e-12	2.07505e-10	-3.33718	83.9036	RPL4;RPL5;RPL30;RPL3;RPL31;RPL34;RPLP1;RPL11;RPL10A;RPL9;RPL7;RPS4X;RPL7A;RPL18A;RPL14;RPS3;RPLP2;RPL38;RPL39;RPL19;RPS9;RPS8;RPL23;RPL22;RPS6;RPL13A;RPS3A;RPS25;RPS28;RPS29;RPL27A;RPL27;RPS20;RPL26;RPS21
rRNA 3'-end processing	35/181	1.20491e-11	2.28089e-09	1.09617e-12	2.07505e-10	-3.33601	83.8742	RPL4;RPL5;RPL30;RPL3;RPL31;RPL34;RPLP1;RPL11;RPL10A;RPL9;RPL7;RPS4X;RPL7A;RPL18A;RPL14;RPS3;RPLP2;RPL38;RPL39;RPL19;RPS9;RPS8;RPL23;RPL22;RPS6;RPL13A;RPS3A;RPS25;RPS28;RPS29;RPL27A;RPL27;RPS20;RPL26;RPS21
chloroplast rRNA processing	35/181	1.20491e-11	2.28089e-09	1.09617e-12	2.07505e-10	-3.33214	83.7769	RPL4;RPL5;RPL30;RPL3;RPL31;RPL34;RPLP1;RPL11;RPL10A;RPL9;RPL7;RPS4X;RPL7A;RPL18A;RPL14;RPS3;RPLP2;RPL38;RPL39;RPL19;RPS9;RPS8;RPL23;RPL22;RPS6;RPL13A;RPS3A;RPS25;RPS28;RPS29;RPL27A;RPL27;RPS20;RPL26;RPS21
snoRNA release from pre-rRNA	35/181	1.20491e-11	2.28089e-09	1.09617e-12	2.07505e-10	-3.33131	83.7558	RPL4;RPL5;RPL30;RPL3;RPL31;RPL34;RPLP1;RPL11;RPL10A;RPL9;RPL7;RPS4X;RPL7A;RPL18A;RPL14;RPS3;RPLP2;RPL38;RPL39;RPL19;RPS9;RPS8;RPL23;RPL22;RPS6;RPL13A;RPS3A;RPS25;RPS28;RPS29;RPL27A;RPL27;RPS20;RPL26;RPS21
maturation of 4.5S rRNA	35/181	1.20491e-11	2.28089e-09	1.09617e-12	2.07505e-10	-3.32948	83.71	RPL4;RPL5;RPL30;RPL3;RPL31;RPL34;RPLP1;RPL11;RPL10A;RPL9;RPL7;RPS4X;RPL7A;RPL18A;RPL14;RPS3;RPLP2;RPL38;RPL39;RPL19;RPS9;RPS8;RPL23;RPL22;RPS6;RPL13A;RPS3A;RPS25;RPS28;RPS29;RPL27A;RPL27;RPS20;RPL26;RPS21
rRNA 5'-end processing	35/181	1.20491e-11	2.28089e-09	1.09617e-12	2.07505e-10	-3.32648	83.6344	RPL4;RPL5;RPL30;RPL3;RPL31;RPL34;RPLP1;RPL11;RPL10A;RPL9;RPL7;RPS4X;RPL7A;RPL18A;RPL14;RPS3;RPLP2;RPL38;RPL39;RPL19;RPS9;RPS8;RPL23;RPL22;RPS6;RPL13A;RPS3A;RPS25;RPS28;RPS29;RPL27A;RPL27;RPS20;RPL26;RPS21
maturation of 5S rRNA	35/182	1.41901e-11	2.59953e-09	1.25921e-12	2.30679e-10	-3.30865	82.645	RPL4;RPL5;RPL30;RPL3;RPL31;RPL34;RPLP1;RPL11;RPL10A;RPL9;RPL7;RPS4X;RPL7A;RPL18A;RPL14;RPS3;RPLP2;RPL38;RPL39;RPL19;RPS9;RPS8;RPL23;RPL22;RPS6;RPL13A;RPS3A;RPS25;RPS28;RPS29;RPL27A;RPL27;RPS20;RPL26;RPS21
cleavage involved in rRNA processing	35/184	1.96048e-11	3.47923e-09	1.65726e-12	2.94112e-10	-3.34489	82.4691	RPL4;RPL5;RPL30;RPL3;RPL31;RPL34;RPLP1;RPL11;RPL10A;RPL9;RPL7;RPS4X;RPL7A;RPL18A;RPL14;RPS3;RPLP2;RPL38;RPL39;RPL19;RPS9;RPS8;RPL23;RPL22;RPS6;RPL13A;RPS3A;RPS25;RPS28;RPS29;RPL27A;RPL27;RPS20;RPL26;RPS21
maturation of 5.8S rRNA	35/187	3.15364e-11	5.117e-09	2.48613e-12	4.03392e-10	-3.37965	81.7195	RPL4;RPL5;RPL30;RPL3;RPL31;RPL34;RPLP1;RPL11;RPL10A;RPL9;RPL7;RPS4X;RPL7A;RPL18A;RPL14;RPS3;RPLP2;RPL38;RPL39;RPL19;RPS9;RPS8;RPL23;RPL22;RPS6;RPL13A;RPS3A;RPS25;RPS28;RPS29;RPL27A;RPL27;RPS20;RPL26;RPS21
rRNA modification	35/187	3.15364e-11	5.117e-09	2.48613e-12	4.03392e-10	-3.37485	81.6036	RPL4;RPL5;RPL30;RPL3;RPL31;RPL34;RPLP1;RPL11;RPL10A;RPL9;RPL7;RPS4X;RPL7A;RPL18A;RPL14;RPS3;RPLP2;RPL38;RPL39;RPL19;RPS9;RPS8;RPL23;RPL22;RPS6;RPL13A;RPS3A;RPS25;RPS28;RPS29;RPL27A;RPL27;RPS20;RPL26;RPS21
maturation of SSU-rRNA	35/186	2.69485e-11	4.6376e-09	2.17361e-12	3.74059e-10	-3.34033	81.2939	RPL4;RPL5;RPL30;RPL3;RPL31;RPL34;RPLP1;RPL11;RPL10A;RPL9;RPL7;RPS4X;RPL7A;RPL18A;RPL14;RPS3;RPLP2;RPL38;RPL39;RPL19;RPS9;RPS8;RPL23;RPL22;RPS6;RPL13A;RPS3A;RPS25;RPS28;RPS29;RPL27A;RPL27;RPS20;RPL26;RPS21
rRNA processing	35/188	3.68602e-11	5.8147e-09	2.84118e-12	4.48197e-10	-3.32277	79.8259	RPL4;RPL5;RPL30;RPL3;RPL31;RPL34;RPLP1;RPL11;RPL10A;RPL9;RPL7;RPS4X;RPL7A;RPL18A;RPL14;RPS3;RPLP2;RPL38;RPL39;RPL19;RPS9;RPS8;RPL23;RPL22;RPS6;RPL13A;RPS3A;RPS25;RPS28;RPS29;RPL27A;RPL27;RPS20;RPL26;RPS21
maturation of LSU-rRNA	35/203	3.3343e-10	4.98303e-08	1.91279e-11	2.85862e-09	-3.46044	75.5122	RPL4;RPL5;RPL30;RPL3;RPL31;RPL34;RPLP1;RPL11;RPL10A;RPL9;RPL7;RPS4X;RPL7A;RPL18A;RPL14;RPS3;RPLP2;RPL38;RPL39;RPL19;RPS9;RPS8;RPL23;RPL22;RPS6;RPL13A;RPS3A;RPS25;RPS28;RPS29;RPL27A;RPL27;RPS20;RPL26;RPS21
negative regulation of ubiquitin-protein ligase activity involved in mitotic cell cycle	22/79	4.94299e-11	7.58682e-09	5.14436e-11	7.49098e-09	-2.68555	63.7294	RPL5;RPL23;RPL11;PLK1;FBXO43;PSMA7;PSMB8;PSMB9;PSMA5;PSMA6;PSMB7;PSMC5;PSMB4;PSMD4;UBB;PSMA2;PSMB3;PSMC2;PSMD3;PSME1;PSMD1;PSME2
regulation of mRNA stability involved in cellular response to UV	26/142	1.7191e-08	1.74335e-06	2.57688e-09	2.81425e-07	-3.24105	57.9464	HSPB1;AURKB;PSMA7;CASP9;PSMB7;PSMB4;PSMD4;UBB;PSMB3;PSMD3;PSMD1;HSPA8;NPM1;PSMB8;PSMB9;PSMA5;PSMA6;PSMC5;PSMA2;PSMC2;HNRNPD;PSME1;PSME2;RPL26;PABPC1;TP53
regulation of cellular amino acid biosynthetic process	17/52	4.87864e-10	5.65425e-08	1.07269e-09	1.21836e-07	-2.36624	50.7346	OAZ2;PSMA7;PSMB8;PSMB9;PSMA5;PSMA6;PSMB7;PSMC5;PSMB4;PSMD4;PSMA2;PSMB3;PSMC2;PSMD3;PSME1;PSMD1;PSME2
regulation of tetrapyrrole biosynthetic process from glycine and succinyl-CoA	17/52	4.87864e-10	5.65425e-08	1.07269e-09	1.21836e-07	-2.36089	50.6198	OAZ2;PSMA7;PSMB8;PSMB9;PSMA5;PSMA6;PSMB7;PSMC5;PSMB4;PSMD4;PSMA2;PSMB3;PSMC2;PSMD3;PSME1;PSMD1;PSME2
positive regulation of cellular amino acid metabolic process	17/52	4.87864e-10	5.65425e-08	1.07269e-09	1.21836e-07	-2.35649	50.5254	OAZ2;PSMA7;PSMB8;PSMB9;PSMA5;PSMA6;PSMB7;PSMC5;PSMB4;PSMD4;PSMA2;PSMB3;PSMC2;PSMD3;PSME1;PSMD1;PSME2
negative regulation of cellular amino acid metabolic process	17/52	4.87864e-10	5.65425e-08	1.07269e-09	1.21836e-07	-2.35464	50.4858	OAZ2;PSMA7;PSMB8;PSMB9;PSMA5;PSMA6;PSMB7;PSMC5;PSMB4;PSMD4;PSMA2;PSMB3;PSMC2;PSMD3;PSME1;PSMD1;PSME2
regulation of 1-aminocyclopropane-1-carboxylate metabolic process	17/52	4.87864e-10	5.65425e-08	1.07269e-09	1.21836e-07	-2.35256	50.4412	OAZ2;PSMA7;PSMB8;PSMB9;PSMA5;PSMA6;PSMB7;PSMC5;PSMB4;PSMD4;PSMA2;PSMB3;PSMC2;PSMD3;PSME1;PSMD1;PSME2
regulation of selenocysteine metabolic process	17/52	4.87864e-10	5.65425e-08	1.07269e-09	1.21836e-07	-2.35167	50.422	OAZ2;PSMA7;PSMB8;PSMB9;PSMA5;PSMA6;PSMB7;PSMC5;PSMB4;PSMD4;PSMA2;PSMB3;PSMC2;PSMD3;PSME1;PSMD1;PSME2
regulation of glutamine family amino acid metabolic process	17/52	4.87864e-10	5.65425e-08	1.07269e-09	1.21836e-07	-2.34924	50.37	OAZ2;PSMA7;PSMB8;PSMB9;PSMA5;PSMA6;PSMB7;PSMC5;PSMB4;PSMD4;PSMA2;PSMB3;PSMC2;PSMD3;PSME1;PSMD1;PSME2
regulation of ornithine metabolic process	17/52	4.87864e-10	5.65425e-08	1.07269e-09	1.21836e-07	-2.34262	50.2282	OAZ2;PSMA7;PSMB8;PSMB9;PSMA5;PSMA6;PSMB7;PSMC5;PSMB4;PSMD4;PSMA2;PSMB3;PSMC2;PSMD3;PSME1;PSMD1;PSME2
regulation of tryptophan metabolic process	17/52	4.87864e-10	5.65425e-08	1.07269e-09	1.21836e-07	-2.34256	50.2269	OAZ2;PSMA7;PSMB8;PSMB9;PSMA5;PSMA6;PSMB7;PSMC5;PSMB4;PSMD4;PSMA2;PSMB3;PSMC2;PSMD3;PSME1;PSMD1;PSME2
regulation of sulfur amino acid metabolic process	17/52	4.87864e-10	5.65425e-08	1.07269e-09	1.21836e-07	-2.34015	50.1752	OAZ2;PSMA7;PSMB8;PSMB9;PSMA5;PSMA6;PSMB7;PSMC5;PSMB4;PSMD4;PSMA2;PSMB3;PSMC2;PSMD3;PSME1;PSMD1;PSME2
regulation of gamma-aminobutyric acid catabolic process	17/52	4.87864e-10	5.65425e-08	1.07269e-09	1.21836e-07	-2.33613	50.0888	OAZ2;PSMA7;PSMB8;PSMB9;PSMA5;PSMA6;PSMB7;PSMC5;PSMB4;PSMD4;PSMA2;PSMB3;PSMC2;PSMD3;PSME1;PSMD1;PSME2
mitotic G2 cell size control checkpoint	17/56	1.78952e-09	1.9227e-07	2.74128e-09	2.88292e-07	-2.46687	49.686	PSMA7;PSMB8;PSMB9;PSMA5;PSMA6;PSMB7;PSMC5;PSMB4;PSMD4;UBB;PSMA2;PSMB3;PSMC2;PSMD3;PSME1;PSMD1;PSME2
mitotic cytokinesis checkpoint	17/56	1.78952e-09	1.9227e-07	2.74128e-09	2.88292e-07	-2.46532	49.6548	PSMA7;PSMB8;PSMB9;PSMA5;PSMA6;PSMB7;PSMC5;PSMB4;PSMD4;UBB;PSMA2;PSMB3;PSMC2;PSMD3;PSME1;PSMD1;PSME2
regulation of cellular amino acid metabolic process	17/54	9.50042e-10	1.07906e-07	1.72983e-09	1.92621e-07	-2.38133	49.471	OAZ2;PSMA7;PSMB8;PSMB9;PSMA5;PSMA6;PSMB7;PSMC5;PSMB4;PSMD4;PSMA2;PSMB3;PSMC2;PSMD3;PSME1;PSMD1;PSME2
regulation of 3'-UTR-mediated mRNA stabilization	21/103	5.87968e-08	5.30011e-06	1.7484e-08	1.62774e-06	-2.95826	49.2526	HSPA8;HSPB1;PSMA7;PSMB8;PSMB9;PSMA5;PSMA6;PSMB7;PSMC5;PSMB4;PSMD4;UBB;PSMA2;PSMB3;PSMC2;PSMD3;HNRNPD;PSME1;PSMD1;PSME2;PABPC1
regulation of mRNA stability, ncRNA-mediated	21/103	5.87968e-08	5.30011e-06	1.7484e-08	1.62774e-06	-2.95566	49.2092	HSPA8;HSPB1;PSMA7;PSMB8;PSMB9;PSMA5;PSMA6;PSMB7;PSMC5;PSMB4;PSMD4;UBB;PSMA2;PSMB3;PSMC2;PSMD3;HNRNPD;PSME1;PSMD1;PSME2;PABPC1
regulation of mitochondrial mRNA stability	21/103	5.87968e-08	5.30011e-06	1.7484e-08	1.62774e-06	-2.95223	49.1522	HSPA8;HSPB1;PSMA7;PSMB8;PSMB9;PSMA5;PSMA6;PSMB7;PSMC5;PSMB4;PSMD4;UBB;PSMA2;PSMB3;PSMC2;PSMD3;HNRNPD;PSME1;PSMD1;PSME2;PABPC1
mRNA stabilization	22/114	8.07843e-08	6.6489e-06	1.9085e-08	1.74812e-06	-3.00948	49.1493	HSPA8;CIRBP;HSPB1;PSMA7;PSMB8;PSMB9;PSMA5;PSMA6;PSMB7;PSMC5;PSMB4;PSMD4;UBB;PSMA2;PSMB3;PSMC2;PSMD3;HNRNPD;PSME1;PSMD1;PSME2;PABPC1
regulation of mRNA stability involved in response to stress	21/103	5.87968e-08	5.30011e-06	1.7484e-08	1.62774e-06	-2.94966	49.1094	HSPA8;HSPB1;PSMA7;PSMB8;PSMB9;PSMA5;PSMA6;PSMB7;PSMC5;PSMB4;PSMD4;UBB;PSMA2;PSMB3;PSMC2;PSMD3;HNRNPD;PSME1;PSMD1;PSME2;PABPC1
regulation of mRNA stability	21/103	5.87968e-08	5.30011e-06	1.7484e-08	1.62774e-06	-2.94684	49.0624	HSPA8;HSPB1;PSMA7;PSMB8;PSMB9;PSMA5;PSMA6;PSMB7;PSMC5;PSMB4;PSMD4;UBB;PSMA2;PSMB3;PSMC2;PSMD3;HNRNPD;PSME1;PSMD1;PSME2;PABPC1
neutrophil degranulation	46/487	6.58807e-05	0.0044016	6.28146e-07	4.5155e-05	-5.00234	48.1608	CYFIP1;GPI;CD63;PDXK;HSP90AB1;HFE;GDI2;LPCAT1;MGST1;IQGAP1;IQGAP2;CNN2;PSMB7;GM2A;ALDH3B1;PSMD3;TIMP2;PSMD1;LTA4H;CAPN1;OSTF1;SPTAN1;PGM1;AP1M1;DYNC1H1;HGSNAT;HSPA8;HSP90AA1;XRCC6;JUP;GCA;FUCA1;AGL;TUBB;SURF4;EEF2;PSMA5;BST2;PSMA2;IMPDH2;PSMC2;CAT;CD47;ALDOA;GLA;PPIA
mitotic G2/M transition checkpoint	17/57	2.42773e-09	2.55317e-07	3.42954e-09	3.54115e-07	-2.41224	47.85	PSMA7;PSMB8;PSMB9;PSMA5;PSMA6;PSMB7;PSMC5;PSMB4;PSMD4;UBB;PSMA2;PSMB3;PSMC2;PSMD3;PSME1;PSMD1;PSME2
mRNA destabilization	24/153	1.17382e-06	8.65732e-05	1.42953e-07	1.14342e-05	-3.30594	45.1435	HSPA8;RPL13A;HSPB1;PSMA7;PSMB8;PSMB9;PSMA5;PSMA6;PSMB7;PSMC5;PSMB4;PSMD4;UBB;PSMA2;PSMB3;PSMC2;PSMD3;HNRNPD;RPS3;PSME1;PSMD1;PSME2;PABPC1;GAPDH
NIK/NF-kappaB signaling	17/64	1.70017e-08	1.74335e-06	1.48162e-08	1.50252e-06	-2.49443	44.6251	PSMA7;PSMB8;PSMB9;PSMA5;PSMA6;PSMB7;PSMC5;PSMB4;PSMD4;UBB;PSMA2;PSMB3;PSMC2;PSMD3;PSME1;PSMD1;PSME2
signal transduction involved in mitotic G2 DNA damage checkpoint	17/67	3.58637e-08	3.51155e-06	2.63746e-08	2.34033e-06	-2.56163	43.9154	PSMA7;PSMB8;PSMB9;PSMA5;PSMA6;PSMB7;PSMC5;PSMB4;PSMD4;UBB;PSMA2;PSMB3;PSMC2;PSMD3;PSME1;PSMD1;PSME2
planar cell polarity pathway involved in midbrain dopaminergic neuron differentiation	19/87	7.86646e-08	6.56965e-06	3.24377e-08	2.66977e-06	-2.64915	43.3349	FZD3;AP2A1;PSMA7;PSMB8;PSMB9;PSMA5;PSMA6;PSMB7;PSMC5;PSMB4;PSMD4;UBB;PSMA2;PSMB3;PSMC2;PSMD3;PSME1;PSMD1;PSME2
negative regulation of G2/M transition of mitotic cell cycle	17/67	3.58637e-08	3.51155e-06	2.63746e-08	2.34033e-06	-2.52147	43.2269	PSMA7;PSMB8;PSMB9;PSMA5;PSMA6;PSMB7;PSMC5;PSMB4;PSMD4;UBB;PSMA2;PSMB3;PSMC2;PSMD3;PSME1;PSMD1;PSME2
planar cell polarity pathway involved in axis elongation	19/87	7.86646e-08	6.56965e-06	3.24377e-08	2.66977e-06	-2.63118	43.041	FZD3;AP2A1;PSMA7;PSMB8;PSMB9;PSMA5;PSMA6;PSMB7;PSMC5;PSMB4;PSMD4;UBB;PSMA2;PSMB3;PSMC2;PSMD3;PSME1;PSMD1;PSME2
Wnt signaling pathway, planar cell polarity pathway	19/87	7.86646e-08	6.56965e-06	3.24377e-08	2.66977e-06	-2.62985	43.0193	FZD3;AP2A1;PSMA7;PSMB8;PSMB9;PSMA5;PSMA6;PSMB7;PSMC5;PSMB4;PSMD4;UBB;PSMA2;PSMB3;PSMC2;PSMD3;PSME1;PSMD1;PSME2
planar cell polarity pathway involved in cardiac muscle cell fate commitment	19/86	6.45897e-08	5.64316e-06	2.76295e-08	2.37739e-06	-2.59578	42.9736	FZD3;AP2A1;PSMA7;PSMB8;PSMB9;PSMA5;PSMA6;PSMB7;PSMC5;PSMB4;PSMD4;UBB;PSMA2;PSMB3;PSMC2;PSMD3;PSME1;PSMD1;PSME2
planar cell polarity pathway involved in gastrula mediolateral intercalation	19/86	6.45897e-08	5.64316e-06	2.76295e-08	2.37739e-06	-2.59343	42.9348	FZD3;AP2A1;PSMA7;PSMB8;PSMB9;PSMA5;PSMA6;PSMB7;PSMC5;PSMB4;PSMD4;UBB;PSMA2;PSMB3;PSMC2;PSMD3;PSME1;PSMD1;PSME2
regulation of transcription from RNA polymerase II promoter in response to hypoxia	21/128	2.58338e-06	0.00018809	4.48504e-07	3.26545e-05	-3.16756	40.7551	ACAA2;NDRG1;PSMA7;PSMB8;PSMB9;PSMA5;PSMA6;PSMB7;PSMC5;PSMB4;PSMD4;UBB;PSMA2;PSMB3;PSMC2;PSMD3;PSME1;PGK1;PSMD1;PSME2;TP53
planar cell polarity pathway involved in neural tube closure	20/111	9.8192e-07	7.33727e-05	2.25303e-07	1.68355e-05	-2.89536	40.0537	FZD3;IFT122;AP2A1;PSMA7;PSMB8;PSMB9;PSMA5;PSMA6;PSMB7;PSMC5;PSMB4;PSMD4;UBB;PSMA2;PSMB3;PSMC2;PSMD3;PSME1;PSMD1;PSME2
antigen processing and presentation of exogenous peptide antigen via MHC class I, TAP-dependent	17/78	3.8907e-07	3.15647e-05	1.76301e-07	1.37152e-05	-2.69816	39.8235	HFE;PSMA7;PSMB8;PSMB9;PSMA5;PSMA6;PSMB7;PSMC5;PSMB4;PSMD4;PSMA2;PSMB3;PSMC2;PSMD3;PSME1;PSMD1;PSME2
planar cell polarity pathway involved in heart morphogenesis	20/106	4.55808e-07	3.64582e-05	1.16811e-07	9.47668e-06	-2.70636	39.5161	FZD3;AP2A1;PSMA7;PSMB8;PSMB9;TGFBR3;PSMA5;PSMA6;PSMB7;PSMC5;PSMB4;PSMD4;UBB;PSMA2;PSMB3;PSMC2;PSMD3;PSME1;PSMD1;PSME2
positive regulation of canonical Wnt signaling pathway involved in heart development	19/100	7.85853e-07	5.95048e-05	2.20024e-07	1.66602e-05	-2.79558	39.296	JUP;NRARP;PSMA7;PSMB8;PSMB9;PSMA5;PSMA6;PSMB7;PSMC5;PSMB4;PSMD4;UBB;PSMA2;PSMB3;PSMC2;PSMD3;PSME1;PSMD1;PSME2
positive regulation of canonical Wnt signaling pathway involved in neural crest cell differentiation	19/100	7.85853e-07	5.95048e-05	2.20024e-07	1.66602e-05	-2.7927	39.2555	JUP;NRARP;PSMA7;PSMB8;PSMB9;PSMA5;PSMA6;PSMB7;PSMC5;PSMB4;PSMD4;UBB;PSMA2;PSMB3;PSMC2;PSMD3;PSME1;PSMD1;PSME2
positive regulation of ubiquitin-protein ligase activity involved in regulation of mitotic cell cycle transition	19/97	4.80574e-07	3.79053e-05	1.45213e-07	1.14537e-05	-2.66453	38.7644	PLK1;CLU;PSMA7;PSMB8;PSMB9;PSMA5;PSMA6;PSMB7;PSMC5;PSMB4;PSMD4;UBB;PSMA2;PSMB3;PSMC2;PSMD3;PSME1;PSMD1;PSME2
negative regulation of transcription from RNA polymerase II promoter in response to hypoxia	17/80	5.70777e-07	4.44033e-05	2.41264e-07	1.7794e-05	-2.68209	38.5584	PSMA7;PSMB8;PSMB9;PSMA5;PSMA6;PSMB7;PSMC5;PSMB4;PSMD4;UBB;PSMA2;PSMB3;PSMC2;PSMD3;PSME1;PSMD1;PSME2
positive regulation of transcription from RNA polymerase II promoter in response to hypoxia	17/89	2.74413e-06	0.000197265	8.94045e-07	6.3466e-05	-2.61481	33.4853	PSMA7;PSMB8;PSMB9;PSMA5;PSMA6;PSMB7;PSMC5;PSMB4;PSMD4;UBB;PSMA2;PSMB3;PSMC2;PSMD3;PSME1;PSMD1;PSME2
activation of NF-kappaB-inducing kinase activity	21/140	1.09889e-05	0.000780074	1.64001e-06	0.000114983	-2.92974	33.4536	EMP2;ACTN4;PSMA7;PSMB8;PSMB9;PSMA5;PSMA6;PSMB7;PSMC5;PSMB4;PSMD4;UBB;PSMA2;PSMB3;PSMC2;PSMD3;RPS3;PSME1;PSMD1;PSME2;SNCA
regulation of cytoskeleton polarization involved in growth plate cartilage chondrocyte division	19/122	1.65316e-05	0.00114491	3.13523e-06	0.000214518	-2.9324	32.2864	FZD3;AP2A1;PSMA7;PSMB8;PSMB9;PSMA5;PSMA6;PSMB7;PSMC5;PSMB4;PSMD4;UBB;PSMA2;PSMB3;PSMC2;PSMD3;PSME1;PSMD1;PSME2
stimulatory C-type lectin receptor signaling pathway	19/122	1.65316e-05	0.00114491	3.13523e-06	0.000214518	-2.86644	31.5602	MUC16;PSMA7;PSMB8;PSMB9;PSMA5;PSMA6;PSMB7;PSMC5;PSMB4;PSMD4;UBB;PSMA2;PSMB3;PSMC2;PSMD3;PSME1;PSMD1;PSME2;MUC6
positive regulation of canonical Wnt signaling pathway involved in osteoblast differentiation	19/133	5.65742e-05	0.00382482	9.57526e-06	0.000647356	-3.1381	30.6905	JUP;NRARP;PSMA7;PSMB8;PSMB9;PSMA5;PSMA6;PSMB7;PSMC5;PSMB4;PSMD4;UBB;PSMA2;PSMB3;PSMC2;PSMD3;PSME1;PSMD1;PSME2
T cell receptor signaling pathway	19/141	0.000125797	0.00785055	2.00719e-05	0.00128077	-3.08044	27.6649	BTN3A1;PIK3CD;PSMA7;PSMB8;PSMB9;PSMA5;PSMA6;PSMB7;PSMC5;PSMB4;PSMD4;UBB;PSMA2;PSMB3;PSMC2;PSMD3;PSME1;PSMD1;PSME2
positive regulation of canonical Wnt signaling pathway	19/141	0.000125797	0.00785055	2.00719e-05	0.00128077	-3.0233	27.1518	JUP;NRARP;PSMA7;PSMB8;PSMB9;PSMA5;PSMA6;PSMB7;PSMC5;PSMB4;PSMD4;UBB;PSMA2;PSMB3;PSMC2;PSMD3;PSME1;PSMD1;PSME2
carbohydrate transmembrane transport	19/141	0.000125797	0.00785055	2.00719e-05	0.00128077	-2.99967	26.9396	SLC44A1;SLC50A1;PSMA7;PSMB8;PSMB9;PSMA5;PSMA6;PSMB7;PSMC5;PSMB4;PSMD4;UBB;PSMA2;PSMB3;PSMC2;PSMD3;PSME1;PSMD1;PSME2
negative regulation of canonical Wnt signaling pathway involved in heart development	19/142	0.000138308	0.00835586	2.19325e-05	0.00136873	-2.98585	26.5323	MLLT3;PSMA7;PSMB8;PSMB9;DKK3;PSMA5;PSMA6;PSMB7;PSMC5;PSMB4;PSMD4;UBB;PSMA2;PSMB3;PSMC2;PSMD3;PSME1;PSMD1;PSME2
negative regulation of canonical Wnt signaling pathway involved in neural crest cell differentiation	19/142	0.000138308	0.00835586	2.19325e-05	0.00136873	-2.98337	26.5103	MLLT3;PSMA7;PSMB8;PSMB9;DKK3;PSMA5;PSMA6;PSMB7;PSMC5;PSMB4;PSMD4;UBB;PSMA2;PSMB3;PSMC2;PSMD3;PSME1;PSMD1;PSME2
positive regulation of heart induction by negative regulation of canonical Wnt signaling pathway	19/143	0.000151901	0.00898588	2.39458e-05	0.00146224	-3.00772	26.4447	MLLT3;PSMA7;PSMB8;PSMB9;DKK3;PSMA5;PSMA6;PSMB7;PSMC5;PSMB4;PSMD4;UBB;PSMA2;PSMB3;PSMC2;PSMD3;PSME1;PSMD1;PSME2
negative regulation of canonical Wnt signaling pathway involved in neural plate anterior/posterior pattern formation	19/143	0.000151901	0.00898588	2.39458e-05	0.00146224	-2.99579	26.3399	MLLT3;PSMA7;PSMB8;PSMB9;DKK3;PSMA5;PSMA6;PSMB7;PSMC5;PSMB4;PSMD4;UBB;PSMA2;PSMB3;PSMC2;PSMD3;PSME1;PSMD1;PSME2
TNFSF11-mediated signaling pathway	17/115	8.88795e-05	0.00573576	1.88807e-05	0.00124678	-2.77643	25.8992	PSMA7;PSMB8;PSMB9;PSMA5;PSMA6;PSMB7;PSMC5;PSMB4;PSMD4;UBB;PSMA2;PSMB3;PSMC2;PSMD3;PSME1;PSMD1;PSME2
termination of T cell signal transduction	19/150	0.000284517	0.0156871	4.33122e-05	0.0026167	-3.10267	25.3324	BTN3A1;PIK3CD;PSMA7;PSMB8;PSMB9;PSMA5;PSMA6;PSMB7;PSMC5;PSMB4;PSMD4;UBB;PSMA2;PSMB3;PSMC2;PSMD3;PSME1;PSMD1;PSME2
mitochondrial transmembrane transport	21/180	0.000436033	0.0184836	5.21275e-05	0.00288879	-3.213	24.8616	HSP90AA1;SLC44A1;PSMA7;PSMB8;PSMB9;PSMA5;PSMA6;PSMB7;PSMC5;PSMB4;PSMD4;UBB;PSMA2;PSMB3;PSMC2;PSMD3;PSME1;PSMD1;PSME2;SLC25A11;SLC25A35
positive regulation of spinal cord association neuron differentiation by negative regulation of canonical Wnt signaling pathway	19/151	0.000309988	0.0158869	4.69956e-05	0.00280935	-3.05226	24.6591	MLLT3;PSMA7;PSMB8;PSMB9;DKK3;PSMA5;PSMA6;PSMB7;PSMC5;PSMB4;PSMD4;UBB;PSMA2;PSMB3;PSMC2;PSMD3;PSME1;PSMD1;PSME2
phytochelatin transmembrane transport	18/140	0.000338496	0.0158869	5.74808e-05	0.00288879	-2.93534	23.4563	SLC44A1;PSMA7;PSMB8;PSMB9;PSMA5;PSMA6;PSMB7;PSMC5;PSMB4;PSMD4;UBB;PSMA2;PSMB3;PSMC2;PSMD3;PSME1;PSMD1;PSME2
5-amino-1-ribofuranosylimidazole-4-carboxamide transmembrane transport	18/140	0.000338496	0.0158869	5.74808e-05	0.00288879	-2.92982	23.4122	SLC44A1;PSMA7;PSMB8;PSMB9;PSMA5;PSMA6;PSMB7;PSMC5;PSMB4;PSMD4;UBB;PSMA2;PSMB3;PSMC2;PSMD3;PSME1;PSMD1;PSME2
sulfathiazole transmembrane transport	18/140	0.000338496	0.0158869	5.74808e-05	0.00288879	-2.92962	23.4106	SLC44A1;PSMA7;PSMB8;PSMB9;PSMA5;PSMA6;PSMB7;PSMC5;PSMB4;PSMD4;UBB;PSMA2;PSMB3;PSMC2;PSMD3;PSME1;PSMD1;PSME2
import across plasma membrane	18/140	0.000338496	0.0158869	5.74808e-05	0.00288879	-2.92857	23.4022	SLC44A1;PSMA7;PSMB8;PSMB9;PSMA5;PSMA6;PSMB7;PSMC5;PSMB4;PSMD4;UBB;PSMA2;PSMB3;PSMC2;PSMD3;PSME1;PSMD1;PSME2
triose phosphate transmembrane transport	18/140	0.000338496	0.0158869	5.74808e-05	0.00288879	-2.92425	23.3676	SLC44A1;PSMA7;PSMB8;PSMB9;PSMA5;PSMA6;PSMB7;PSMC5;PSMB4;PSMD4;UBB;PSMA2;PSMB3;PSMC2;PSMD3;PSME1;PSMD1;PSME2
peptide pheromone export by transmembrane transport	18/140	0.000338496	0.0158869	5.74808e-05	0.00288879	-2.92049	23.3377	SLC44A1;PSMA7;PSMB8;PSMB9;PSMA5;PSMA6;PSMB7;PSMC5;PSMB4;PSMD4;UBB;PSMA2;PSMB3;PSMC2;PSMD3;PSME1;PSMD1;PSME2
urea transmembrane transport	18/140	0.000338496	0.0158869	5.74808e-05	0.00288879	-2.92027	23.3359	SLC44A1;PSMA7;PSMB8;PSMB9;PSMA5;PSMA6;PSMB7;PSMC5;PSMB4;PSMD4;UBB;PSMA2;PSMB3;PSMC2;PSMD3;PSME1;PSMD1;PSME2
vacuolar transmembrane transport	18/140	0.000338496	0.0158869	5.74808e-05	0.00288879	-2.91805	23.3182	SLC44A1;PSMA7;PSMB8;PSMB9;PSMA5;PSMA6;PSMB7;PSMC5;PSMB4;PSMD4;UBB;PSMA2;PSMB3;PSMC2;PSMD3;PSME1;PSMD1;PSME2
hydrogen peroxide transmembrane transport	18/140	0.000338496	0.0158869	5.74808e-05	0.00288879	-2.9166	23.3066	SLC44A1;PSMA7;PSMB8;PSMB9;PSMA5;PSMA6;PSMB7;PSMC5;PSMB4;PSMD4;UBB;PSMA2;PSMB3;PSMC2;PSMD3;PSME1;PSMD1;PSME2
fatty acid beta-oxidation using acyl-CoA dehydrogenase	10/38	1.68138e-05	0.00115043	1.53151e-05	0.00102323	-2.11958	23.3012	ACADVL;ECHS1;ACAA2;EHHADH;ETFDH;HSD17B4;ETFB;ACADM;ACAT2;ACAT1
polyamine transmembrane transport	18/140	0.000338496	0.0158869	5.74808e-05	0.00288879	-2.91345	23.2814	SLC44A1;PSMA7;PSMB8;PSMB9;PSMA5;PSMA6;PSMB7;PSMC5;PSMB4;PSMD4;UBB;PSMA2;PSMB3;PSMC2;PSMD3;PSME1;PSMD1;PSME2
pyrimidine-containing compound transmembrane transport	18/140	0.000338496	0.0158869	5.74808e-05	0.00288879	-2.90822	23.2396	SLC44A1;PSMA7;PSMB8;PSMB9;PSMA5;PSMA6;PSMB7;PSMC5;PSMB4;PSMD4;UBB;PSMA2;PSMB3;PSMC2;PSMD3;PSME1;PSMD1;PSME2
purine nucleotide-sugar transmembrane transport	18/140	0.000338496	0.0158869	5.74808e-05	0.00288879	-2.90712	23.2308	SLC44A1;PSMA7;PSMB8;PSMB9;PSMA5;PSMA6;PSMB7;PSMC5;PSMB4;PSMD4;UBB;PSMA2;PSMB3;PSMC2;PSMD3;PSME1;PSMD1;PSME2
ATP hydrolysis coupled transmembrane transport	18/141	0.000369623	0.0165283	6.24757e-05	0.00298151	-2.93923	23.2288	SLC44A1;PSMA7;PSMB8;PSMB9;PSMA5;PSMA6;PSMB7;PSMC5;PSMB4;PSMD4;UBB;PSMA2;PSMB3;PSMC2;PSMD3;PSME1;PSMD1;PSME2
organic acid transmembrane transport	18/140	0.000338496	0.0158869	5.74808e-05	0.00288879	-2.90617	23.2232	SLC44A1;PSMA7;PSMB8;PSMB9;PSMA5;PSMA6;PSMB7;PSMC5;PSMB4;PSMD4;UBB;PSMA2;PSMB3;PSMC2;PSMD3;PSME1;PSMD1;PSME2
transmembrane transport	18/140	0.000338496	0.0158869	5.74808e-05	0.00288879	-2.90242	23.1932	SLC44A1;PSMA7;PSMB8;PSMB9;PSMA5;PSMA6;PSMB7;PSMC5;PSMB4;PSMD4;UBB;PSMA2;PSMB3;PSMC2;PSMD3;PSME1;PSMD1;PSME2
(+)-abscisic acid D-glucopyranosyl ester transmembrane transport	18/140	0.000338496	0.0158869	5.74808e-05	0.00288879	-2.89979	23.1722	SLC44A1;PSMA7;PSMB8;PSMB9;PSMA5;PSMA6;PSMB7;PSMC5;PSMB4;PSMD4;UBB;PSMA2;PSMB3;PSMC2;PSMD3;PSME1;PSMD1;PSME2
nucleotide transmembrane transport	18/140	0.000338496	0.0158869	5.74808e-05	0.00288879	-2.89948	23.1697	SLC44A1;PSMA7;PSMB8;PSMB9;PSMA5;PSMA6;PSMB7;PSMC5;PSMB4;PSMD4;UBB;PSMA2;PSMB3;PSMC2;PSMD3;PSME1;PSMD1;PSME2
oligopeptide transmembrane transport	18/141	0.000369623	0.0165283	6.24757e-05	0.00298151	-2.92884	23.1467	SLC44A1;PSMA7;PSMB8;PSMB9;PSMA5;PSMA6;PSMB7;PSMC5;PSMB4;PSMD4;UBB;PSMA2;PSMB3;PSMC2;PSMD3;PSME1;PSMD1;PSME2
S-adenosyl-L-methionine transmembrane transport	18/141	0.000369623	0.0165283	6.24757e-05	0.00298151	-2.92733	23.1348	SLC44A1;PSMA7;PSMB8;PSMB9;PSMA5;PSMA6;PSMB7;PSMC5;PSMB4;PSMD4;UBB;PSMA2;PSMB3;PSMC2;PSMD3;PSME1;PSMD1;PSME2
purine-containing compound transmembrane transport	18/140	0.000338496	0.0158869	5.74808e-05	0.00288879	-2.89412	23.1269	SLC44A1;PSMA7;PSMB8;PSMB9;PSMA5;PSMA6;PSMB7;PSMC5;PSMB4;PSMD4;UBB;PSMA2;PSMB3;PSMC2;PSMD3;PSME1;PSMD1;PSME2
sterol transmembrane transport	18/141	0.000369623	0.0165283	6.24757e-05	0.00298151	-2.92419	23.11	SLC44A1;PSMA7;PSMB8;PSMB9;PSMA5;PSMA6;PSMB7;PSMC5;PSMB4;PSMD4;UBB;PSMA2;PSMB3;PSMC2;PSMD3;PSME1;PSMD1;PSME2
reduced folate transmembrane transport	18/141	0.000369623	0.0165283	6.24757e-05	0.00298151	-2.92016	23.0781	SLC44A1;PSMA7;PSMB8;PSMB9;PSMA5;PSMA6;PSMB7;PSMC5;PSMB4;PSMD4;UBB;PSMA2;PSMB3;PSMC2;PSMD3;PSME1;PSMD1;PSME2
autoinducer AI-2 transmembrane transport	18/141	0.000369623	0.0165283	6.24757e-05	0.00298151	-2.90709	22.9748	SLC44A1;PSMA7;PSMB8;PSMB9;PSMA5;PSMA6;PSMB7;PSMC5;PSMB4;PSMD4;UBB;PSMA2;PSMB3;PSMC2;PSMD3;PSME1;PSMD1;PSME2
carbon dioxide transmembrane transport	18/143	0.000439388	0.0184836	7.36307e-05	0.00337217	-2.96174	22.8946	SLC44A1;PSMA7;PSMB8;PSMB9;PSMA5;PSMA6;PSMB7;PSMC5;PSMB4;PSMD4;UBB;PSMA2;PSMB3;PSMC2;PSMD3;PSME1;PSMD1;PSME2
vitamin transmembrane transport	18/143	0.000439388	0.0184836	7.36307e-05	0.00337217	-2.95957	22.8779	SLC44A1;PSMA7;PSMB8;PSMB9;PSMA5;PSMA6;PSMB7;PSMC5;PSMB4;PSMD4;UBB;PSMA2;PSMB3;PSMC2;PSMD3;PSME1;PSMD1;PSME2
planar cell polarity pathway involved in axon guidance	22/213	0.00165514	0.0587473	0.000177843	0.00757263	-3.55305	22.7533	FZD3;NRXN3;PIK3CD;AP2A1;PSMA7;PSMB8;PSMB9;PSMA5;PSMA6;PSMB7;PSMC5;PSMB4;PSMD4;UBB;PSMA2;PSMB3;PSMC2;PSMD3;PSME1;PSMD1;PSME2;SPTAN1
response to unfolded protein	8/29	8.2218e-05	0.00536685	8.3058e-05	0.00374354	-2.38221	22.4074	HSPA8;HSP90AA1;HSP90AB1;HSPA4L;HSPB1;HSPB3;HSPE1;HSPD1
heme transmembrane transport	18/143	0.000439388	0.0184836	7.36307e-05	0.00337217	-2.89612	22.3874	SLC44A1;PSMA7;PSMB8;PSMB9;PSMA5;PSMA6;PSMB7;PSMC5;PSMB4;PSMD4;UBB;PSMA2;PSMB3;PSMC2;PSMD3;PSME1;PSMD1;PSME2
detection of unfolded protein	8/29	8.2218e-05	0.00536685	8.3058e-05	0.00374354	-2.37678	22.3563	HSPA8;HSP90AA1;HSP90AB1;HSPA4L;HSPB1;HSPB3;HSPE1;HSPD1
siderophore transmembrane transport	18/142	0.000403201	0.0177502	6.78508e-05	0.00321104	-2.84847	22.2639	SLC44A1;PSMA7;PSMB8;PSMB9;PSMA5;PSMA6;PSMB7;PSMC5;PSMB4;PSMD4;UBB;PSMA2;PSMB3;PSMC2;PSMD3;PSME1;PSMD1;PSME2
nucleoside transmembrane transport	18/143	0.000439388	0.0184836	7.36307e-05	0.00337217	-2.8773	22.2419	SLC44A1;PSMA7;PSMB8;PSMB9;PSMA5;PSMA6;PSMB7;PSMC5;PSMB4;PSMD4;UBB;PSMA2;PSMB3;PSMC2;PSMD3;PSME1;PSMD1;PSME2
negative regulation of canonical Wnt signaling pathway involved in osteoblast differentiation	19/164	0.000871749	0.0339086	0.000127447	0.0055817	-3.09825	21.8272	MLLT3;PSMA7;PSMB8;PSMB9;DKK3;PSMA5;PSMA6;PSMB7;PSMC5;PSMB4;PSMD4;UBB;PSMA2;PSMB3;PSMC2;PSMD3;PSME1;PSMD1;PSME2
negative regulation of canonical Wnt signaling pathway	20/179	0.00101975	0.038867	0.000133715	0.00579671	-3.13539	21.5972	MLLT3;PSMA7;PSMB8;PSMB9;DKK3;PSMA5;PSMA6;PSMB7;PSMC5;PSMB4;PSMD4;UBB;PSMA2;PSMB3;PSMC2;PSMD3;PSME1;PSMD1;PSME2;TAX1BP3
drug transmembrane transport	18/150	0.000780675	0.0307879	0.000127773	0.0055817	-2.96	21.1799	SLC44A1;PSMA7;PSMB8;PSMB9;PSMA5;PSMA6;PSMB7;PSMC5;PSMB4;PSMD4;UBB;PSMA2;PSMB3;PSMC2;PSMD3;PSME1;PSMD1;PSME2
COPII-coated vesicle budding	18/150	0.000780675	0.0307879	0.000127773	0.0055817	-2.8884	20.6675	COPB2;DYNC1H1;SEC23A;SEC24A;DCTN2;KDELR1;DCTN1;USO1;DCTN3;COPZ2;MYO18A;COPG2;COPG1;SEC24D;SPTAN1;ERGIC1;DYNC1I1;SEC31A
protein transmembrane transport	19/169	0.00125089	0.0464301	0.000181696	0.00764335	-3.04684	20.3647	SLC44A1;PSMA7;PSMB8;PSMB9;HSP90B1;PSMA5;PSMA6;PSMB7;PSMC5;PSMB4;PSMD4;UBB;PSMA2;PSMB3;PSMC2;PSMD3;PSME1;PSMD1;PSME2
anaphase-promoting complex-dependent catabolic process	21/201	0.00181139	0.061969	0.000214859	0.00871561	-3.13512	19.7941	PLK1;PSMA7;PSMB8;AURKB;PSMB9;PSMA5;PSMA6;PSMB7;PSMC5;PSMB4;PSMD4;PTTG1;UBB;PSMA2;PSMB3;PSMC2;PSMD3;PSME1;PSMD1;PSME2;TP53
positive regulation of translational fidelity	9/39	0.00013539	0.00835586	9.80616e-05	0.00438497	-2.19942	19.591	RPS4X;RPL5;NPM1;RPS9;CIRBP;HNRNPD;EIF3E;RPL26;EEF2
cholesterol biosynthetic process via 24,25-dihydrolanosterol	8/33	0.000221104	0.0128128	0.000178682	0.00757263	-2.22414	18.7203	FDPS;IDI1;G6PD;ACAA2;PMVK;DHCR24;ACAT2;FDFT1
vesicle targeting, rough ER to cis-Golgi	17/146	0.0015066	0.0541517	0.000269864	0.0107926	-2.86757	18.6332	COPB2;DYNC1H1;SEC23A;SEC24A;DCTN2;KDELR1;DCTN1;USO1;DCTN3;COPZ2;COPG2;COPG1;SEC24D;SPTAN1;ERGIC1;DYNC1I1;SEC31A
endoplasmic reticulum-Golgi intermediate compartment (ERGIC) derived vesicle fusion with Golgi cis cisterna membrane	17/146	0.0015066	0.0541517	0.000269864	0.0107926	-2.8656	18.6204	COPB2;DYNC1H1;SEC23A;SEC24A;DCTN2;KDELR1;DCTN1;USO1;DCTN3;COPZ2;COPG2;COPG1;SEC24D;SPTAN1;ERGIC1;DYNC1I1;SEC31A
cholesterol biosynthetic process via lathosterol	8/34	0.000276111	0.0153729	0.000213136	0.00870791	-2.27117	18.6116	FDPS;IDI1;G6PD;ACAA2;PMVK;DHCR24;ACAT2;FDFT1
cholesterol biosynthetic process via desmosterol	8/34	0.000276111	0.0153729	0.000213136	0.00870791	-2.26456	18.5574	FDPS;IDI1;G6PD;ACAA2;PMVK;DHCR24;ACAT2;FDFT1
COPII vesicle uncoating	17/147	0.00162337	0.0579817	0.00029024	0.0114481	-2.87097	18.441	COPB2;DYNC1H1;SEC23A;SEC24A;DCTN2;KDELR1;DCTN1;USO1;DCTN3;COPZ2;COPG2;COPG1;SEC24D;SPTAN1;ERGIC1;DYNC1I1;SEC31A
cytoplasmic translational elongation	7/24	0.000156891	0.00918539	0.000173806	0.00747762	-2.08123	18.2315	EEF2K;RPLP1;RPL22;RPLP2;EEF2;RPL9;RPL7
histone deubiquitination	23/250	0.0056686	0.166418	0.000585531	0.0213156	-3.48877	18.0468	USP5;KDM1B;USP11;PSMA7;PSMB8;AURKB;PSMB9;PSMA5;PSMA6;PSMB7;PSMC5;PSMB4;PSMD4;UBB;PSMA2;PSMB3;PSMC2;PSMD3;PSME1;PSMD1;PSME2;USP30;TP53
endoplasmic reticulum-derived vesicle fusion with endoplasmic reticulum-Golgi intermediate compartment (ERGIC) membrane	17/151	0.00216956	0.0733389	0.000385684	0.015002	-2.88775	17.7112	COPB2;DYNC1H1;SEC23A;SEC24A;DCTN2;KDELR1;DCTN1;USO1;DCTN3;COPZ2;COPG2;COPG1;SEC24D;SPTAN1;ERGIC1;DYNC1I1;SEC31A
ER to Golgi vesicle-mediated transport	17/152	0.00232786	0.0769992	0.000413403	0.0157565	-2.84696	17.2606	COPB2;DYNC1H1;SEC23A;SEC24A;DCTN2;KDELR1;DCTN1;USO1;DCTN3;COPZ2;COPG2;COPG1;SEC24D;SPTAN1;ERGIC1;DYNC1I1;SEC31A
ion transmembrane transport	30/372	0.0113352	0.258526	0.000722635	0.0251769	-3.84978	17.2464	ATP6V1A;TTYH3;SLC44A1;SLC1A1;ATP1A3;PSMA7;PSMB7;PSMB4;PSMD4;UBB;PSMB3;PSMD3;ANXA6;SLC17A5;ANO10;PSMD1;ATP6V0E2;ATP1B2;ANO2;PSMB8;TPCN2;PSMB9;PSMA5;PSMA6;PSMC5;ASPH;PSMA2;PSMC2;PSME1;PSME2
positive regulation of canonical Wnt signaling pathway involved in controlling type B pancreatic cell proliferation	32/419	0.0188307	0.381928	0.00113508	0.0354181	-4.31976	17.1592	HDAC4;NRARP;PSMA7;PRDX3;RPS4X;PSMB7;PSMB4;PSMD4;UBB;PSMB3;PSMD3;PSMD1;CAPN1;RPS9;NPM1;JUP;IL15;RPL23;GLP2R;EMP2;NAP1L1;PSMB8;PSMB9;PSMA5;ACER2;PSMA6;PSMC5;PSMA2;PSMC2;PSME1;PSME2;CD47
cellular response to unfolded protein	8/36	0.000419699	0.0183344	0.000298432	0.0116882	-2.17532	16.9152	HSPA8;HSP90AA1;HSP90AB1;HSPA4L;HSPB1;HSPB3;HSPE1;HSPD1
protein tetramerization	11/73	0.00128273	0.0473027	0.000478102	0.017746	-2.53632	16.8887	HGSNAT;NPM1;SNX2;TRIM28;CAT;MAPT;STX2;TP53;CAMK2G;CUTC;DHRS4
positive regulation of translational initiation	11/72	0.00114192	0.0426644	0.000430625	0.0163034	-2.47957	16.7992	RPS4X;GLE1;RPL5;NPM1;HNRNPD;CIRBP;HSPB1;EIF3H;EIF3E;RPL26;EEF2
positive regulation of translational termination	9/46	0.000508057	0.0210603	0.000290285	0.0114481	-2.19948	16.6829	RPS4X;GLE1;RPL5;NPM1;CIRBP;HNRNPD;EIF3E;RPL26;EEF2
mitochondrial electron transport, ubiquinol to cytochrome c	7/29	0.000563714	0.0231981	0.000464356	0.0173492	-2.18234	16.326	UQCRB;UQCRC1;ETFDH;NDUFS2;UQCR11;UQCRC2;ETFB
monoubiquitinated protein deubiquitination	22/242	0.00769199	0.198949	0.000883863	0.0300566	-3.33771	16.2466	USP5;KDM1B;USP11;PSMA7;PSMB8;PSMB9;PSMA5;PSMA6;PSMB7;PSMC5;PSMB4;PSMD4;UBB;PSMA2;PSMB3;PSMC2;PSMD3;PSME1;PSMD1;PSME2;USP30;TP53
protein K6-linked deubiquitination	22/242	0.00769199	0.198949	0.000883863	0.0300566	-3.33526	16.2346	USP5;KDM1B;USP11;PSMA7;PSMB8;PSMB9;PSMA5;PSMA6;PSMB7;PSMC5;PSMB4;PSMD4;UBB;PSMA2;PSMB3;PSMC2;PSMD3;PSME1;PSMD1;PSME2;USP30;TP53
protein linear deubiquitination	22/243	0.00805745	0.198949	0.000928979	0.03032	-3.35311	16.1659	USP5;KDM1B;USP11;PSMA7;PSMB8;PSMB9;PSMA5;PSMA6;PSMB7;PSMC5;PSMB4;PSMD4;UBB;PSMA2;PSMB3;PSMC2;PSMD3;PSME1;PSMD1;PSME2;USP30;TP53
fatty acid beta-oxidation, unsaturated, odd number	8/34	0.000276111	0.0153729	0.000213136	0.00870791	-1.97068	16.1492	ACADVL;ECHS1;ACAA2;EHHADH;HSD17B4;ACADM;ACAT2;ACAT1
fatty acid beta-oxidation, unsaturated, even number	8/34	0.000276111	0.0153729	0.000213136	0.00870791	-1.96449	16.0984	ACADVL;ECHS1;ACAA2;EHHADH;HSD17B4;ACADM;ACAT2;ACAT1
protein K11-linked deubiquitination	22/243	0.00805745	0.198949	0.000928979	0.03032	-3.33577	16.0823	USP5;KDM1B;USP11;PSMA7;PSMB8;PSMB9;PSMA5;PSMA6;PSMB7;PSMC5;PSMB4;PSMD4;UBB;PSMA2;PSMB3;PSMC2;PSMD3;PSME1;PSMD1;PSME2;USP30;TP53
protein K33-linked deubiquitination	22/243	0.00805745	0.198949	0.000928979	0.03032	-3.33005	16.0547	USP5;KDM1B;USP11;PSMA7;PSMB8;PSMB9;PSMA5;PSMA6;PSMB7;PSMC5;PSMB4;PSMD4;UBB;PSMA2;PSMB3;PSMC2;PSMD3;PSME1;PSMD1;PSME2;USP30;TP53
protein K48-linked deubiquitination	22/243	0.00805745	0.198949	0.000928979	0.03032	-3.3279	16.0443	USP5;KDM1B;USP11;PSMA7;PSMB8;PSMB9;PSMA5;PSMA6;PSMB7;PSMC5;PSMB4;PSMD4;UBB;PSMA2;PSMB3;PSMC2;PSMD3;PSME1;PSMD1;PSME2;USP30;TP53
protein K29-linked deubiquitination	22/243	0.00805745	0.198949	0.000928979	0.03032	-3.32593	16.0349	USP5;KDM1B;USP11;PSMA7;PSMB8;PSMB9;PSMA5;PSMA6;PSMB7;PSMC5;PSMB4;PSMD4;UBB;PSMA2;PSMB3;PSMC2;PSMD3;PSME1;PSMD1;PSME2;USP30;TP53
protein K27-linked deubiquitination	22/243	0.00805745	0.198949	0.000928979	0.03032	-3.32338	16.0226	USP5;KDM1B;USP11;PSMA7;PSMB8;PSMB9;PSMA5;PSMA6;PSMB7;PSMC5;PSMB4;PSMD4;UBB;PSMA2;PSMB3;PSMC2;PSMD3;PSME1;PSMD1;PSME2;USP30;TP53
protein deubiquitination	22/243	0.00805745	0.198949	0.000928979	0.03032	-3.32003	16.0064	USP5;KDM1B;USP11;PSMA7;PSMB8;PSMB9;PSMA5;PSMA6;PSMB7;PSMC5;PSMB4;PSMD4;UBB;PSMA2;PSMB3;PSMC2;PSMD3;PSME1;PSMD1;PSME2;USP30;TP53
protein K63-linked deubiquitination	22/244	0.00843692	0.207417	0.00097607	0.0314949	-3.32939	15.8983	USP5;KDM1B;USP11;PSMA7;PSMB8;PSMB9;PSMA5;PSMA6;PSMB7;PSMC5;PSMB4;PSMD4;UBB;PSMA2;PSMB3;PSMC2;PSMD3;PSME1;PSMD1;PSME2;USP30;TP53
MAPK cascade involved in innate immune response	21/232	0.0095002	0.224799	0.001206	0.036822	-3.378	15.7294	DUSP9;PSMA7;PSMB8;PSMB9;PSMA5;PSMA6;PSMB7;PSMC5;PSMB4;PSMD4;UBB;PSMA2;PSMB3;NRG4;PSMC2;PSMD3;PSME1;PSMD1;PSME2;SPTAN1;CAMK2G
ERK5 cascade	21/232	0.0095002	0.224799	0.001206	0.036822	-3.37746	15.727	DUSP9;PSMA7;PSMB8;PSMB9;PSMA5;PSMA6;PSMB7;PSMC5;PSMB4;PSMD4;UBB;PSMA2;PSMB3;NRG4;PSMC2;PSMD3;PSME1;PSMD1;PSME2;SPTAN1;CAMK2G
MAPK cascade	21/232	0.0095002	0.224799	0.001206	0.036822	-3.37457	15.7135	DUSP9;PSMA7;PSMB8;PSMB9;PSMA5;PSMA6;PSMB7;PSMC5;PSMB4;PSMD4;UBB;PSMA2;PSMB3;NRG4;PSMC2;PSMD3;PSME1;PSMD1;PSME2;SPTAN1;CAMK2G
MAPK cascade involved in osmosensory signaling pathway	21/232	0.0095002	0.224799	0.001206	0.036822	-3.37202	15.7016	DUSP9;PSMA7;PSMB8;PSMB9;PSMA5;PSMA6;PSMB7;PSMC5;PSMB4;PSMD4;UBB;PSMA2;PSMB3;NRG4;PSMC2;PSMD3;PSME1;PSMD1;PSME2;SPTAN1;CAMK2G
ATP synthesis coupled proton transport	7/31	0.000867469	0.0339086	0.000655332	0.0235546	-2.20708	15.5597	ATP5L2;ATP5E;ATP5C1;ATP5G3;ATP5H;ALDOA;ATP5L
negative regulation of microtubule polymerization	5/14	0.000501518	0.020942	0.000716176	0.0251059	-2.03433	15.4566	HSPA8;MAPT;TUBB4A;EML2;SNCA
cellular response to glucose starvation	10/65	0.00179134	0.061969	0.000741318	0.0256704	-2.39035	15.1184	HSPA8;SREBF1;SESN3;EHMT2;SESN1;PCSK9;HNRNPA1;TP53;SREBF2;FADS1
positive regulation of translation, ncRNA-mediated	8/38	0.000618682	0.0250964	0.00040973	0.015722	-2.03784	15.0554	RPS4X;RPL5;NPM1;CIRBP;HNRNPD;EIF3E;RPL26;EEF2
positive regulation of oskar mRNA translation	8/38	0.000618682	0.0250964	0.00040973	0.015722	-2.03597	15.0416	RPS4X;RPL5;NPM1;CIRBP;HNRNPD;EIF3E;RPL26;EEF2
positive regulation of mast cell activation by Fc-epsilon receptor signaling pathway	18/183	0.00693346	0.18314	0.00112705	0.035362	-3.00329	14.9306	NFATC2;PSMA7;PSMB8;PSMB9;PSMA5;PSMA6;PSMB7;PSMC5;PSMB4;PSMD4;UBB;PSMA2;PSMB3;PSMC2;PSMD3;PSME1;PSMD1;PSME2
MAPK cascade involved in axon regeneration	21/237	0.0119159	0.266419	0.00153928	0.0448287	-3.3681	14.9203	DUSP9;PSMA7;PSMB8;PSMB9;PSMA5;PSMA6;PSMB7;PSMC5;PSMB4;PSMD4;UBB;PSMA2;PSMB3;NRG4;PSMC2;PSMD3;PSME1;PSMD1;PSME2;SPTAN1;CAMK2G
Fc-epsilon receptor signaling pathway	18/182	0.00655931	0.174067	0.00106438	0.0339585	-2.94502	14.8042	NFATC2;PSMA7;PSMB8;PSMB9;PSMA5;PSMA6;PSMB7;PSMC5;PSMB4;PSMD4;UBB;PSMA2;PSMB3;PSMC2;PSMD3;PSME1;PSMD1;PSME2
positive regulation of translation in response to stress	8/40	0.000887569	0.0340575	0.000552601	0.0202466	-2.07614	14.5891	RPS4X;RPL5;NPM1;CIRBP;HNRNPD;EIF3E;RPL26;EEF2
protein K33-linked ubiquitination	20/214	0.00800917	0.198949	0.00109563	0.0345671	-2.96275	14.3017	LRSAM1;FBXO2;PSMA7;PSMB8;PSMB9;PSMA5;PSMA6;PSMB7;PSMC5;PSMB4;PSMD4;UBB;PSMA2;PSMB3;PSMC2;PSMD3;PSME1;PSMD1;PSME2;THOP1
protein heterooligomerization	11/77	0.00199583	0.0678702	0.000714094	0.0251059	-2.29794	14.2856	MCCC2;HGSNAT;SCUBE3;SEPT9;NPM1;SNX2;TRIM28;CHMP3;MAPT;STX2;CAMK2G
positive regulation of cytoplasmic translation	8/40	0.000887569	0.0340575	0.000552601	0.0202466	-2.03108	14.2724	RPS4X;RPL5;NPM1;CIRBP;HNRNPD;EIF3E;RPL26;EEF2
protein linear polyubiquitination	20/214	0.00800917	0.198949	0.00109563	0.0345671	-2.93313	14.1587	LRSAM1;FBXO2;PSMA7;PSMB8;PSMB9;PSMA5;PSMA6;PSMB7;PSMC5;PSMB4;PSMD4;UBB;PSMA2;PSMB3;PSMC2;PSMD3;PSME1;PSMD1;PSME2;THOP1
ERK1 and ERK2 cascade	21/245	0.0167768	0.343955	0.00223517	0.0601589	-3.42065	13.9828	DUSP9;PSMA7;PSMB8;PSMB9;PSMA5;PSMA6;PSMB7;PSMC5;PSMB4;PSMD4;UBB;PSMA2;PSMB3;NRG4;PSMC2;PSMD3;PSME1;PSMD1;PSME2;SPTAN1;CAMK2G
positive regulation of translational elongation	8/41	0.00105331	0.0398783	0.000637802	0.0230706	-2.01853	13.8386	RPS4X;RPL5;NPM1;CIRBP;HNRNPD;EIF3E;RPL26;EEF2
ATP biosynthetic process	9/56	0.00219835	0.0738724	0.00102617	0.0329244	-2.25425	13.7961	HSPA8;ATP5E;IMPDH2;ATP5C1;ATP5H;ATP5G3;ALDOA;PAICS;ATP5L
ATP synthesis coupled electron transport	6/20	0.000396093	0.0175735	0.000450221	0.0169325	-1.7535	13.7367	UQCRB;ETFDH;UQCRC1;ATP5C1;ETFB;UQCRC2
protein K29-linked ubiquitination	20/217	0.00927511	0.223192	0.00127987	0.0386616	-2.93441	13.7343	LRSAM1;FBXO2;PSMA7;PSMB8;PSMB9;PSMA5;PSMA6;PSMB7;PSMC5;PSMB4;PSMD4;UBB;PSMA2;PSMB3;PSMC2;PSMD3;PSME1;PSMD1;PSME2;THOP1
protein K27-linked ubiquitination	20/217	0.00927511	0.223192	0.00127987	0.0386616	-2.93372	13.7311	LRSAM1;FBXO2;PSMA7;PSMB8;PSMB9;PSMA5;PSMA6;PSMB7;PSMC5;PSMB4;PSMD4;UBB;PSMA2;PSMB3;PSMC2;PSMD3;PSME1;PSMD1;PSME2;THOP1
valine catabolic process	6/22	0.000697482	0.0278944	0.000688538	0.0244388	-1.88282	13.6844	MCCC2;STAT5B;ALDH6A1;BCKDHB;ACADSB;ACAT1
isoleucine catabolic process	6/22	0.000697482	0.0278944	0.000688538	0.0244388	-1.87805	13.6497	MCCC2;STAT5B;ALDH6A1;BCKDHB;ACADSB;ACAT1
protein K6-linked ubiquitination	20/220	0.0106975	0.24898	0.00148996	0.0436159	-2.94298	13.3545	LRSAM1;FBXO2;PSMA7;PSMB8;PSMB9;PSMA5;PSMA6;PSMB7;PSMC5;PSMB4;PSMD4;UBB;PSMA2;PSMB3;PSMC2;PSMD3;PSME1;PSMD1;PSME2;THOP1
protein K63-linked ubiquitination	21/238	0.0124533	0.275184	0.00161461	0.0467825	-3.04082	13.3363	LRSAM1;FBXO2;PSMA7;PSMB8;PSMB9;PSMA5;PSMA6;PSMB7;PSMC5;PSMB4;PSMD4;UBB;TRIM5;PSMA2;PSMB3;PSMC2;PSMD3;PSME1;PSMD1;PSME2;THOP1
SCF-dependent proteasomal ubiquitin-dependent protein catabolic process	19/207	0.0114838	0.260368	0.00174949	0.0504332	-2.96854	13.2599	FBXO2;PSMA7;PSMB8;PSMB9;PSMA5;PSMA6;PSMB7;PSMC5;PSMB4;PSMD4;UBB;PSMA2;PSMB3;PSMC2;PSMD3;PSME1;PSMD1;PSME2;TP53
stress-activated MAPK cascade	21/250	0.0205277	0.414864	0.00279291	0.0724242	-3.39716	13.2013	DUSP9;PSMA7;PSMB8;PSMB9;PSMA5;PSMA6;PSMB7;PSMC5;PSMB4;PSMD4;UBB;PSMA2;PSMB3;NRG4;PSMC2;PSMD3;PSME1;PSMD1;PSME2;SPTAN1;CAMK2G
ribosomal large subunit biogenesis	7/32	0.00106124	0.0399126	0.000771692	0.0265602	-1.90705	13.0601	RPL5;RPS28;RPL34;RPL11;RPL14;RPL26;RPL7
protein denaturation involved in proteasomal ubiquitin-dependent protein catabolic process	18/192	0.0111385	0.256096	0.00184683	0.0527043	-2.88722	12.9848	PSMA7;PSMB8;PSMB9;PSMA5;PSMA6;PSMB7;PSMC5;PSMB4;PSMD4;UBB;PSMA2;PSMB3;PSMC2;PSMD3;PSME1;PSMD1;PSME2;TP53
ribosome-associated ubiquitin-dependent protein catabolic process	18/192	0.0111385	0.256096	0.00184683	0.0527043	-2.88462	12.9731	PSMA7;PSMB8;PSMB9;PSMA5;PSMA6;PSMB7;PSMC5;PSMB4;PSMD4;UBB;PSMA2;PSMB3;PSMC2;PSMD3;PSME1;PSMD1;PSME2;TP53
transcription factor catabolic process	18/194	0.0123034	0.272934	0.00205091	0.0568151	-2.91627	12.8254	PSMA7;PSMB8;PSMB9;PSMA5;PSMA6;PSMB7;PSMC5;PSMB4;PSMD4;UBB;PSMA2;PSMB3;PSMC2;PSMD3;PSME1;PSMD1;PSME2;TP53
fatty acid beta-oxidation using acyl-CoA oxidase	8/44	0.00170301	0.0600709	0.000958721	0.0311119	-2.00759	12.7991	ACADVL;ECHS1;ACAA2;EHHADH;HSD17B4;ACADM;ACAT2;ACAT1
mitochondria-associated ubiquitin-dependent protein catabolic process	18/193	0.0117095	0.262839	0.00194662	0.0549992	-2.87136	12.77	PSMA7;PSMB8;PSMB9;PSMA5;PSMA6;PSMB7;PSMC5;PSMB4;PSMD4;UBB;PSMA2;PSMB3;PSMC2;PSMD3;PSME1;PSMD1;PSME2;TP53
ubiquitin-dependent protein catabolic process via the N-end rule pathway	18/195	0.0129208	0.28114	0.00215986	0.0595428	-2.90335	12.6264	PSMA7;PSMB8;PSMB9;PSMA5;PSMA6;PSMB7;PSMC5;PSMB4;PSMD4;UBB;PSMA2;PSMB3;PSMC2;PSMD3;PSME1;PSMD1;PSME2;TP53
MAPK import into nucleus	22/273	0.0273742	0.506064	0.00357741	0.0911037	-3.50451	12.6098	NUP188;DUSP9;PSMA7;PSMB8;PSMB9;PSMA5;PSMA6;PSMB7;PSMC5;PSMB4;PSMD4;UBB;PSMA2;PSMB3;NRG4;PSMC2;PSMD3;PSME1;PSMD1;PSME2;SPTAN1;CAMK2G
negative regulation of cholesterol biosynthetic process	7/40	0.00409937	0.125547	0.00239857	0.0636519	-2.20403	12.1154	SREBF1;FDPS;IDI1;PMVK;SREBF2;SOD1;FDFT1
ubiquitin-dependent catabolism of misfolded proteins by cytoplasm-associated proteasome	18/198	0.0149207	0.320964	0.00251629	0.0664652	-2.87195	12.0766	PSMA7;PSMB8;PSMB9;PSMA5;PSMA6;PSMB7;PSMC5;PSMB4;PSMD4;UBB;PSMA2;PSMB3;PSMC2;PSMD3;PSME1;PSMD1;PSME2;TP53
regulation of cholesterol biosynthetic process	7/40	0.00409937	0.125547	0.00239857	0.0636519	-2.17502	11.9559	SREBF1;FDPS;IDI1;ACADVL;PMVK;SREBF2;FDFT1
histone methylation	7/42	0.00542323	0.161249	0.00305973	0.0789828	-2.28137	11.9021	HSPA8;PRMT7;PRMT2;EHMT2;ETFB;EEF2;AURKB
ubiquitin-dependent catabolism of misfolded proteins by nucleus-associated proteasome	18/200	0.016383	0.343955	0.00278026	0.0724242	-2.88987	11.8817	PSMA7;PSMB8;PSMB9;PSMA5;PSMA6;PSMB7;PSMC5;PSMB4;PSMD4;UBB;PSMA2;PSMB3;PSMC2;PSMD3;PSME1;PSMD1;PSME2;TP53
positive regulation of mitochondrial translation	8/50	0.00392333	0.123097	0.00198257	0.0557378	-2.14241	11.8707	RPS4X;RPL5;NPM1;HNRNPD;CIRBP;EIF3E;RPL26;EEF2
fatty acid beta-oxidation	8/51	0.00444628	0.133451	0.00221542	0.0600556	-2.11565	11.4577	ACADVL;ECHS1;ACAA2;EHHADH;HSD17B4;ACADM;ACAT2;ACAT1
protein heterotetramerization	9/62	0.00446482	0.133451	0.0019368	0.0549955	-2.08553	11.2859	MCCC2;SCUBE3;SEPT9;XRCC6;CAT;CHMP3;TP53;CUTC;DHRS4
protein K11-linked ubiquitination	20/236	0.0214776	0.416859	0.0031736	0.0811842	-2.92397	11.2302	LRSAM1;FBXO2;PSMA7;PSMB8;PSMB9;PSMA5;PSMA6;PSMB7;PSMC5;PSMB4;PSMD4;UBB;PSMA2;PSMB3;PSMC2;PSMD3;PSME1;PSMD1;PSME2;THOP1
protein polyubiquitination involved in nucleus-associated proteasomal ubiquitin-dependent protein catabolic process	23/292	0.0308057	0.525099	0.00380823	0.0965487	-3.20478	11.1528	LRSAM1;FBXO2;PLK1;PSMA7;PSMB8;AURKB;PSMB9;PSMA5;PSMA6;PSMB7;PSMC5;PSMB4;PSMD4;PTTG1;UBB;PSMA2;PSMB3;PSMC2;PSMD3;PSME1;PSMD1;PSME2;THOP1
AMP phosphorylation	6/28	0.00269891	0.0861073	0.00200784	0.0558946	-1.87648	11.0992	ATP5E;ATP5C1;ATP5G3;ATP5H;ALDOA;ATP5L
antigen processing and presentation of exogenous peptide antigen via MHC class II	11/92	0.00796282	0.198949	0.00260791	0.0685663	-2.29563	11.0947	DYNC1H1;SEC23A;SEC24A;DCTN2;DCTN1;DCTN3;AP2A1;SEC24D;DYNC1I1;AP1M1;SEC31A
antigen processing and presentation of peptide antigen via MHC class I	6/26	0.00180196	0.061969	0.00144708	0.043026	-1.75114	11.0653	SEC23A;SEC24A;ERAP2;HFE;SEC24D;SEC31A
peptide antigen assembly with MHC class I protein complex	6/26	0.00180196	0.061969	0.00144708	0.043026	-1.74891	11.0512	SEC23A;SEC24A;ERAP2;HFE;SEC24D;SEC31A
antigen processing and presentation of endogenous peptide antigen via MHC class I	6/26	0.00180196	0.061969	0.00144708	0.043026	-1.74212	11.0083	SEC23A;SEC24A;ERAP2;HFE;SEC24D;SEC31A
mitochondrial ATP synthesis coupled proton transport	9/64	0.00552917	0.163543	0.00235396	0.0630572	-2.06364	10.7262	ATP5L2;HSP90AA1;ATP5E;ATP5C1;ATP5H;ATP5G3;SLC25A11;SLC25A35;ATP5L
antigen processing and presentation of exogenous peptide antigen via MHC class I	6/28	0.00269891	0.0861073	0.00200784	0.0558946	-1.76201	10.4222	SEC23A;SEC24A;ERAP2;HFE;SEC24D;SEC31A
regulation of neuron apoptotic process	16/182	0.0275355	0.506064	0.00572373	0.126973	-2.89627	10.4042	GDF11;PCSK9;DHCR24;ACTN4;RABGGTB;CLU;NDRG1;PRDX2;LGALS1;UBB;CDK5;CASP6;RPS3;DIP2A;TP53;TPT1
oxidative phosphorylation	8/58	0.00974413	0.229614	0.00450437	0.10357	-2.22627	10.3101	HSPA8;CDK5;UQCRB;UQCRC1;PGK1;ATP5C1;PIK3CD;UQCRC2
protein K48-linked ubiquitination	20/243	0.0282419	0.512414	0.00430112	0.100934	-2.8716	10.2429	LRSAM1;FBXO2;PSMA7;PSMB8;PSMB9;PSMA5;PSMA6;PSMB7;PSMC5;PSMB4;PSMD4;UBB;PSMA2;PSMB3;PSMC2;PSMD3;PSME1;PSMD1;PSME2;THOP1
CAAX-box protein modification	26/355	0.048698	0.595647	0.00533433	0.118799	-3.37206	10.1908	PCSK9;KLHL13;PSMA7;DCAF6;HSP90B1;PSMB7;PSMB4;LGALS1;PSMD4;PSMB3;PSMD3;PSMD1;APOL1;GOLM1;FBXO2;RABGGTB;PSMB8;PSMB9;PSMA5;PSMA6;PSMC5;PSMA2;PSMC2;RAB13;PSME1;PSME2
N-terminal protein amino acid propionylation	26/355	0.048698	0.595647	0.00533433	0.118799	-3.36994	10.1844	PCSK9;KLHL13;PSMA7;DCAF6;HSP90B1;PSMB7;PSMB4;LGALS1;PSMD4;PSMB3;PSMD3;PSMD1;APOL1;GOLM1;FBXO2;RABGGTB;PSMB8;PSMB9;PSMA5;PSMA6;PSMC5;PSMA2;PSMC2;RAB13;PSME1;PSME2
C-terminal protein amino acid modification	26/355	0.048698	0.595647	0.00533433	0.118799	-3.36733	10.1765	PCSK9;KLHL13;PSMA7;DCAF6;HSP90B1;PSMB7;PSMB4;LGALS1;PSMD4;PSMB3;PSMD3;PSMD1;APOL1;GOLM1;FBXO2;RABGGTB;PSMB8;PSMB9;PSMA5;PSMA6;PSMC5;PSMA2;PSMC2;RAB13;PSME1;PSME2
cytoplasmic alanyl-tRNA aminoacylation	5/17	0.00136098	0.0495449	0.00146933	0.0432349	-1.53572	10.1351	RPLP1;RPL22;RPLP2;RPL9;RPL7
cytoplasmic translational initiation	5/17	0.00136098	0.0495449	0.00146933	0.0432349	-1.52182	10.0433	RPLP1;RPL22;RPLP2;RPL9;RPL7
cellular response to biotin starvation	6/33	0.00636528	0.170496	0.00411844	0.0970483	-1.96801	9.95203	SREBF1;HSPA8;EHMT2;PCSK9;SREBF2;FADS1
cellular response to boron-containing substance deprivation	6/33	0.00636528	0.170496	0.00411844	0.0970483	-1.96076	9.91539	SREBF1;HSPA8;EHMT2;PCSK9;SREBF2;FADS1
oxidative stress-induced premature senescence	10/86	0.0133939	0.29032	0.00480438	0.109136	-2.29368	9.89254	PRDX3;PRDX2;G6PD;ALDH3B1;CAT;TXN;PLA2R1;TP53;SNCA;SOD1
cellular response to zinc ion starvation	6/33	0.00636528	0.170496	0.00411844	0.0970483	-1.95346	9.87845	SREBF1;HSPA8;EHMT2;PCSK9;SREBF2;FADS1
tumor necrosis factor-mediated signaling pathway	21/272	0.0451626	0.594209	0.00682655	0.147407	-3.187	9.8717	NUMBL;LRRC3;PSMA7;PSMB8;ASPN;PSMB9;PSMA5;PSMA6;PSMB7;PSMC5;PSMB4;PSMD4;UBB;PSMA2;PSMB3;PSMC2;PSMD3;PSME1;RPS3;PSMD1;PSME2
cellular response to sulfur starvation	6/33	0.00636528	0.170496	0.00411844	0.0970483	-1.95194	9.87078	SREBF1;HSPA8;EHMT2;PCSK9;SREBF2;FADS1
cellular response to inositol starvation	6/33	0.00636528	0.170496	0.00411844	0.0970483	-1.95136	9.86784	SREBF1;HSPA8;EHMT2;PCSK9;SREBF2;FADS1
cellular response to adenine starvation	6/33	0.00636528	0.170496	0.00411844	0.0970483	-1.94907	9.85625	SREBF1;HSPA8;EHMT2;PCSK9;SREBF2;FADS1
cellular response to calcium ion starvation	6/33	0.00636528	0.170496	0.00411844	0.0970483	-1.94654	9.84344	SREBF1;HSPA8;EHMT2;PCSK9;SREBF2;FADS1
cellular response to potassium ion starvation	6/33	0.00636528	0.170496	0.00411844	0.0970483	-1.94085	9.81468	SREBF1;HSPA8;EHMT2;PCSK9;SREBF2;FADS1
cellular response to phosphate starvation	6/33	0.00636528	0.170496	0.00411844	0.0970483	-1.94062	9.81352	SREBF1;HSPA8;EHMT2;PCSK9;SREBF2;FADS1
cellular response to magnesium starvation	6/33	0.00636528	0.170496	0.00411844	0.0970483	-1.93296	9.7748	SREBF1;HSPA8;EHMT2;PCSK9;SREBF2;FADS1
cellular response to iron ion starvation	6/33	0.00636528	0.170496	0.00411844	0.0970483	-1.92926	9.75607	SREBF1;HSPA8;EHMT2;PCSK9;SREBF2;FADS1
branched-chain amino acid catabolic process to carboxylic acid via Ehrlich pathway	5/19	0.00234563	0.0769992	0.00222076	0.0600556	-1.60711	9.73134	MCCC2;ALDH6A1;BCKDHB;ACADSB;ACAT1
cellular response to sulfate starvation	6/33	0.00636528	0.170496	0.00411844	0.0970483	-1.92179	9.7183	SREBF1;HSPA8;EHMT2;PCSK9;SREBF2;FADS1
cellular response to sucrose starvation	6/33	0.00636528	0.170496	0.00411844	0.0970483	-1.9206	9.7123	SREBF1;HSPA8;EHMT2;PCSK9;SREBF2;FADS1
cellular response to vitamin B1 starvation	6/33	0.00636528	0.170496	0.00411844	0.0970483	-1.91309	9.6743	SREBF1;HSPA8;EHMT2;PCSK9;SREBF2;FADS1
regulation of translational initiation in response to starvation	6/33	0.00636528	0.170496	0.00411844	0.0970483	-1.9108	9.66271	SREBF1;HSPA8;EHMT2;PCSK9;SREBF2;FADS1
stringent response	6/33	0.00636528	0.170496	0.00411844	0.0970483	-1.90996	9.65845	SREBF1;HSPA8;EHMT2;PCSK9;SREBF2;FADS1
branched-chain amino acid catabolic process to alcohol via Ehrlich pathway	5/19	0.00234563	0.0769992	0.00222076	0.0600556	-1.59176	9.63843	MCCC2;ALDH6A1;BCKDHB;ACADSB;ACAT1
branched-chain amino acid catabolic process	5/19	0.00234563	0.0769992	0.00222076	0.0600556	-1.59149	9.63676	MCCC2;ALDH6A1;BCKDHB;ACADSB;ACAT1
cellular response to copper ion starvation	6/34	0.00739721	0.193589	0.00468574	0.106869	-1.95032	9.56955	SREBF1;HSPA8;EHMT2;PCSK9;SREBF2;FADS1
regulation of transcription from RNA polymerase II promoter in response to biotin starvation	6/34	0.00739721	0.193589	0.00468574	0.106869	-1.92739	9.45705	SREBF1;HSPA8;EHMT2;PCSK9;SREBF2;FADS1
leucine catabolic process	5/20	0.00299548	0.0950354	0.00268638	0.070304	-1.56663	9.10316	MCCC2;ALDH6A1;BCKDHB;ACADSB;ACAT1
negative regulation of gene silencing by miRNA	10/95	0.0252974	0.475709	0.00895952	0.185698	-2.40259	8.83446	RPS4X;RPL5;NPM1;NUP188;HNRNPD;CIRBP;EIF3E;RPL26;EEF2;AAAS
positive regulation of nitric oxide biosynthetic process	5/27	0.0115536	0.260368	0.00810164	0.170607	-1.96309	8.75687	HSP90AA1;HSP90AB1;DDAH2;CLU;ASS1
post-translational protein acetylation	26/368	0.0686441	0.729599	0.00813782	0.170607	-3.25367	8.71599	PCSK9;KLHL13;PSMA7;DCAF6;HSP90B1;PSMB7;PSMB4;LGALS1;PSMD4;PSMB3;PSMD3;PSMD1;APOL1;GOLM1;FBXO2;RABGGTB;PSMB8;PSMB9;PSMA5;PSMA6;PSMC5;PSMA2;PSMC2;RAB13;PSME1;PSME2
cholesterol biosynthetic process	8/59	0.0107746	0.24975	0.00494165	0.111807	-1.83432	8.31052	IDI1;FDPS;G6PD;ACAA2;PMVK;DHCR24;ACAT2;FDFT1
regulation of kinetochore assembly	5/23	0.00571431	0.166418	0.00450461	0.10357	-1.60427	8.28569	RB1;HSPA8;HSP90AA1;RDX;MSN
chaperone-mediated autophagy	6/35	0.00854457	0.209158	0.00530848	0.118799	-1.72393	8.21013	HSPA8;BACE2;NLN;HSP90AA1;LRSAM1;THOP1
negative regulation of apoptotic process	31/467	0.0953602	0.819596	0.0092667	0.190672	-3.49009	8.20205	TNFAIP8;HSPB1;NDRG1;HSP90B1;HSPD1;PRDX3;PRDX2;LGALS1;UBB;CASP6;MYO18A;RPS3;BNIP1;DIP2A;DCPS;SNCA;HTATIP2;GDF11;NPM1;PLK1;ANXA5;DHCR24;RPS3A;ACTN4;RABGGTB;PSMC5;CDK5;DDAH2;CAT;TP53;TPT1
regulation of macroautophagy	11/110	0.0274469	0.506064	0.00882628	0.183606	-2.27901	8.19418	ATP6V1A;CDK5;ITPR1;CISD2;HSPB1;CAPN1;MAPT;ATP6V0E2;GAPDH;TPCN2;SNX5
cellular response to nitrogen starvation	6/38	0.0127452	0.278384	0.00753979	0.160972	-1.84648	8.05544	SREBF1;HSPA8;EHMT2;PCSK9;SREBF2;FADS1
cellular response to hydroperoxide	9/82	0.0258932	0.485305	0.0101492	0.206585	-2.16989	7.92827	PRDX3;PRDX2;G6PD;ALDH3B1;CAT;TXN;STX2;SNCA;SOD1
ubiquitin-dependent ERAD pathway	19/247	0.0562765	0.663059	0.0101242	0.206585	-2.74695	7.9043	PSMA7;PSMB8;PSMB9;HSP90B1;PSMA5;PSMA6;PSMB7;PSMC5;PSMB4;PSMD4;UBB;PSMA2;PSMB3;PSMC2;PSMD3;PSME1;PSMD1;PSME2;TP53
positive regulation of cholesterol biosynthetic process	6/37	0.0112121	0.256749	0.00673248	0.14593	-1.73445	7.78899	SREBF1;FDPS;IDI1;PMVK;SREBF2;FDFT1
cellular response to starvation	6/40	0.0162405	0.343955	0.00935998	0.191896	-1.87783	7.73711	SREBF1;HSPA8;EHMT2;PCSK9;SREBF2;FADS1
MAPK cascade in response to starvation	7/55	0.0228764	0.441889	0.0112623	0.224416	-1.99979	7.55449	HSPA8;SREBF1;UBB;EHMT2;PCSK9;SREBF2;FADS1
cytoplasmic translational termination	5/23	0.00571431	0.166418	0.00450461	0.10357	-1.45773	7.52888	RPLP1;RPL22;RPLP2;RPL9;RPL7
G2/M transition of mitotic cell cycle	12/130	0.0376671	0.559308	0.0111662	0.223285	-2.28197	7.48249	DYNC1H1;HSP90AA1;TUBA1A;UBB;DCTN2;PPME1;DCTN1;TUBB;PLK1;DCTN3;TPD52L1;TUBB4A
cellular response to amino acid starvation	8/70	0.0279799	0.509287	0.012171	0.240833	-2.06929	7.40036	HSPA8;SREBF1;SESN3;EHMT2;SESN1;PCSK9;SREBF2;FADS1
canonical glycolysis	5/27	0.0115536	0.260368	0.00810164	0.170607	-1.58881	7.08732	GPI;PGK1;ALDOA;GAPDH;PGM2L1
regulation of autophagosome assembly	9/87	0.0361581	0.540374	0.0141197	0.273671	-2.08468	6.92085	ATP6V1A;IFT88;CDK5;RDX;MSN;CAPN1;ATP6V0E2;GAPDH;SNX5
endosome to plasma membrane protein transport	16/203	0.0632469	0.693825	0.0143055	0.27633	-2.49174	6.87897	NAPB;COPB2;NPM1;KDELR1;STX19;USO1;COPZ2;EMP2;AP2A1;RAB40A;CACNB3;RAB40B;SGSM3;MAP7;STX2;TBC1D16
mitochondrial electron transport, NADH to ubiquinone	7/56	0.0250152	0.471965	0.0122489	0.241534	-1.86315	6.87181	NDUFB8;NDUFB5;NDUFS5;NDUFB4;ETFDH;NDUFS2;ETFB
peptidyl-arginine methylation	5/29	0.0156082	0.334487	0.0104904	0.211469	-1.6423	6.8319	HSPA8;PRMT7;PRMT2;ETFB;EEF2
nuclear import	5/30	0.017951	0.36539	0.0118483	0.235268	-1.65256	6.64348	NPM1;GEMIN2;AAAS;HNRNPA1;HTATIP2
protein hexamerization	7/58	0.0296947	0.525099	0.0144066	0.276403	-1.88473	6.62819	HGSNAT;NPM1;SNX2;TRIM28;MAPT;STX2;CAMK2G
regulation of mitotic spindle organization	6/45	0.0277388	0.506523	0.0152438	0.290502	-1.84244	6.60499	RB1;DYNC1H1;DCTN1;PLK1;CKS2;SIK1
protein deubiquitination involved in ubiquitin-dependent protein catabolic process	23/329	0.0902741	0.801396	0.0137587	0.268506	-2.73604	6.57991	USP5;KDM1B;USP11;PSMA7;PSMB8;PSMB9;PSMA5;SCPEP1;PSMA6;PSMB7;PSMC5;PSMB4;PSMD4;UBB;PSMA2;PSMB3;PSMC2;PSMD3;PSME1;PSMD1;PSME2;USP30;TP53
protein import into nucleus	17/224	0.0750499	0.729599	0.0162183	0.302058	-2.51152	6.50384	NAPB;COPB2;NPM1;NUP188;KDELR1;STX19;GEMIN2;RPL11;USO1;COPZ2;AP2A1;CLU;SGSM3;STX2;HNRNPA1;HTATIP2;TBC1D16
protein trimerization	7/58	0.0296947	0.525099	0.0144066	0.276403	-1.84848	6.50072	HGSNAT;NPM1;SNX2;TRIM28;MAPT;STX2;CAMK2G
negative regulation of cellular response to heat	8/77	0.0456586	0.594209	0.0196657	0.340193	-2.09598	6.46937	HSPA8;HSP90AA1;HSP90AB1;NUP188;HSPB8;MAPT;AAAS;CAMK2G
positive regulation of cellular response to heat	8/77	0.0456586	0.594209	0.0196657	0.340193	-2.09289	6.45983	HSPA8;HSP90AA1;HSP90AB1;NUP188;HSPB8;MAPT;AAAS;CAMK2G
[truncated: 5,400 more rows]

## Sheet: KEGG_996 UP
Term			Overlap	P-value	Adjusted P-value	Old P-value	Old Adjusted P-value	Z-score	Combined Score	Genes
[truncated: 208 more rows]

[truncated: 3 more sheets: KEGG_1037 DW, REACT_996 UP, REACT_1037 DW]
